# Supplementary material for: Transcriptomic responses to predator kairomones in embryos of the aquatic snail Radix balthica
Source: Ecol Evol. 2018 Oct 17;8(22):11071–82. doi: 10.1002/ece3.4574 (PMC6262742; doi:10.1002/ece3.4574)
Supplement: Supplementary file 6 [file ECE3-8-11071-s006.csv]

	C1HB	C2HB	C3HB	C1CR	C2CR	C3CR	P1HB	P2HB	P3HB	P1CR	P2CR	P3CR
c9997_g1_i1	106	82	92	92	58	78	69	90	112	99	154	121
c9996_g1_i1	17	12	8	13	8	15	15	13	15	16	31	15
c9995_g1_i1	14	9	14	15	14	10	11	15	23	13	7	24
c9992_g2_i1	0	1	0	0	3	0	29	0	0	4	0	0
c9992_g1_i1	0	0	1	0	3	0	63	3	0	2	0	1
c9991_g1_i1	3433	2873	2457	2717	1895	3237	2678	3221	3273	2897	3945	2736
c9990_g1_i1	15	14	8	21	19	34	12	26	17	24	26	36
c9989_g1_i1	66	60	51	46	27	38	85	58	64	58	41	35
c9988_g1_i2	11	7	6	9	4	2	5	5	6	8	9	10
c9985_g1_i1	0	0	0	0	0	1	0	1	1	3	2	0
c9983_g1_i1	10	5	12	1	5	6	6	5	7	7	3	4
c9982_g1_i1	1719	1761	1318	977	754	1349	1731	1312	1551	1230	1281	831
c9981_g1_i1	9	7	4	3	8	8	8	9	8	5	15	11
c9978_g1_i1	7	7	4	12	11	18	3	9	11	11	13	9
c9977_g1_i1	20	29	20	20	16	15	21	24	19	26	14	8
c9972_g1_i1	8	13	6	11	4	6	11	10	10	14	10	7
c9970_g1_i2	5	2	3	1	2	7	3	0	6	9	2	4
c997_g1_i1	33	33	30	69	25	26	25	32	34	25	55	45
c9964_g1_i3	3	1	1	2	0	5	1	2	1	3	4	7
c9961_g1_i1	2	6	7	16	8	15	17	15	11	19	12	17
c9958_g1_i3	3	4	4	8	3	3	3	3	9	7	5	10
c9958_g1_i1	4	4	4	5	5	5	3	5	8	4	7	2
c9955_g1_i1	38	28	21	40	36	48	21	40	45	34	51	34
c9950_g1_i2	19	7	8	22	13	16	19	13	18	25	20	22
c9950_g1_i1	18	16	4	21	10	14	12	18	21	24	14	18
c995_g1_i1	9	7	8	13	13	11	15	16	10	14	20	8
c9943_g1_i1	14	20	7	15	19	20	10	8	7	14	36	27
c9941_g1_i1	16	5	11	5	6	5	15	8	15	6	9	5
c9940_g1_i1	2	4	1	1	2	6	5	3	2	2	5	1
c9937_g1_i1	1	3	6	2	4	5	3	4	1	6	11	16
c9934_g1_i1	15	25	12	15	15	15	23	14	24	23	15	7
c9933_g1_i1	12	8	6	13	13	7	4	10	9	9	17	7
c9932_g1_i1	28	13	19	21	12	23	18	30	21	26	22	27
c9928_g1_i1	4	4	4	4	0	3	9	1	4	4	1	1
c9926_g1_i1	1	4	3	10	9	4	3	12	4	8	10	6
c9925_g1_i1	8	2	4	2	8	9	2	4	8	4	7	7
c9920_g1_i1	5	6	2	7	3	8	0	4	3	7	5	4
c992_g1_i1	5	2	5	2	5	5	5	3	6	2	3	1
c9915_g1_i2	21	13	13	9	9	13	12	11	26	20	7	14
c9915_g1_i1	20	6	13	9	6	15	8	12	18	10	12	10
c9914_g1_i1	11	14	4	12	7	12	16	22	12	16	19	21
c9910_g1_i1	5	0	4	2	1	3	6	2	4	2	4	4
c9909_g1_i1	5	7	6	4	9	17	7	17	9	17	17	7
c9907_g1_i1	18	17	1	8	15	16	9	13	20	23	47	32
c9906_g1_i2	1	0	1	3	21	6	0	0	1	4	14	4
c9906_g1_i1	2	0	0	1	2	1	0	0	1	4	1	1
c9902_g1_i1	81	57	52	76	89	97	71	65	76	96	87	68
c9900_g1_i3	6	5	2	4	4	5	5	9	4	13	5	0
c990_g1_i1	9	14	9	8	13	9	12	4	10	7	12	7
c99_g1_i1	30	15	8	12	12	6	11	9	20	19	7	11
c9898_g1_i1	1	0	0	1	1	2	1	2	0	0	0	1
c9891_g1_i1	9	2	3	9	17	15	8	4	8	6	19	17
c9890_g1_i1	16	18	17	15	9	12	15	21	14	21	17	10
c989_g1_i1	8	3	2	2	6	15	8	4	3	5	3	4
c9888_g2_i1	45	32	22	31	18	41	42	28	27	35	44	29
c9887_g1_i1	16	12	5	11	8	5	3	13	13	16	11	12
c9880_g1_i1	19	14	12	15	12	32	7	23	23	21	42	30
c9879_g1_i1	6	3	6	1	2	1	8	6	5	9	8	6
c9876_g1_i1	6	10	7	2	4	3	4	6	9	6	2	8
c9875_g1_i1	13	14	6	14	5	17	7	9	14	11	9	8
c9872_g1_i1	20	27	12	25	13	19	23	35	32	36	30	21
c98569_g1_i1	0	0	0	0	0	0	0	0	0	1	0	0
c98567_g1_i1	0	0	0	0	0	0	0	0	0	2	0	0
c98565_g1_i1	0	0	0	0	0	0	0	0	0	0	0	0
c9856_g1_i1	666	609	568	407	279	493	605	621	716	572	557	344
c98554_g1_i1	0	0	1	0	1	0	0	0	0	0	0	1
c9855_g1_i1	11	11	6	6	5	3	15	3	10	13	3	2
c98549_g1_i1	0	0	0	0	0	0	0	0	0	0	0	0
c98545_g1_i1	1	0	0	0	0	0	0	0	0	0	0	0
c9854_g1_i1	23	27	20	36	37	45	29	41	35	42	46	26
c9852_g1_i2	11	13	14	7	13	5	18	14	18	9	6	6
c98519_g1_i1	1	0	0	1	0	0	0	0	1	0	0	0
c98517_g1_i1	0	0	0	0	0	0	0	0	0	0	0	0
c98516_g1_i1	0	0	0	0	1	2	1	2	1	0	0	3
c9851_g1_i1	22	16	10	22	19	21	12	5	20	23	26	20
c98502_g1_i1	0	0	0	0	0	0	0	0	0	0	0	0
c98500_g1_i1	0	0	0	0	0	0	0	0	0	0	0	0
c985_g1_i1	2	0	0	4	0	0	1	1	2	0	0	0
c98492_g1_i1	0	0	0	0	0	0	0	0	0	0	0	0
c98486_g1_i1	0	0	0	0	0	0	0	0	0	1	0	0
c98485_g1_i1	0	0	0	0	0	0	0	0	0	0	0	0
c9847_g1_i1	2	4	1	0	0	3	4	16	0	0	8	7
c98465_g1_i1	1	0	1	4	2	0	0	0	0	2	0	0
c98459_g1_i1	0	0	0	0	0	0	0	0	0	0	0	0
c98454_g1_i1	0	0	0	0	0	0	0	0	0	0	0	0
c9845_g1_i1	42	43	41	21	14	31	51	53	49	35	16	26
c98447_g1_i1	0	0	0	0	0	0	0	0	0	0	0	0
c98441_g1_i1	0	0	0	0	0	0	0	0	0	0	1	0
c98440_g1_i1	0	0	0	0	0	0	0	0	0	0	0	0
c98439_g1_i1	2	1	0	0	1	0	0	0	1	0	0	0
c98438_g1_i1	0	0	0	0	0	0	0	0	0	0	0	0
c98430_g1_i1	0	0	0	0	0	0	0	0	0	0	0	0
c98419_g1_i1	0	0	0	0	0	0	0	0	0	0	0	0
c98406_g1_i1	0	0	0	0	0	0	0	0	0	0	0	0
c9840_g1_i1	49	39	33	37	47	74	34	49	47	69	114	82
c984_g1_i1	2	1	0	0	0	0	0	2	0	1	0	0
c98397_g1_i1	0	0	0	1	0	0	0	0	0	0	0	0
c98394_g1_i1	0	0	0	0	0	0	0	0	0	0	0	0
c98390_g1_i1	0	0	0	1	1	0	3	0	0	1	0	0
c9839_g1_i1	60	50	46	63	32	72	52	68	61	83	70	59
c98386_g1_i1	0	0	0	0	0	0	0	0	0	0	0	0
c98375_g1_i1	0	1	0	2	0	0	0	0	0	0	1	0
c98374_g1_i1	0	0	2	0	0	0	0	3	1	1	0	0
c98368_g1_i1	0	0	0	1	0	0	0	0	0	0	0	0
c98367_g1_i1	0	0	0	0	0	0	0	0	1	0	0	0
c98352_g1_i1	0	0	0	0	1	0	1	0	0	0	0	0
c98350_g1_i1	0	0	0	0	0	0	0	0	0	0	0	0
c98333_g1_i1	0	0	0	0	0	0	0	1	0	0	0	0
c98329_g1_i1	1	2	0	0	0	0	0	1	1	2	0	1
c98316_g1_i1	0	0	0	0	0	0	0	0	0	0	0	0
c98309_g1_i1	1	2	0	0	0	0	1	0	0	0	0	0
c98306_g1_i1	1	0	1	5	0	0	0	0	0	0	0	0
c98305_g1_i1	0	0	0	0	0	0	0	0	1	1	0	0
c98302_g1_i1	0	0	3	2	0	0	0	0	0	0	1	1
c98297_g1_i1	0	0	0	0	0	0	0	0	0	0	0	0
c98292_g1_i1	0	0	0	0	0	0	0	0	0	0	0	0
c98288_g1_i1	3	5	4	10	7	11	4	6	4	13	10	8
c98283_g1_i1	1	0	1	0	0	2	1	2	2	0	1	0
c9828_g1_i1	5	6	4	4	2	6	9	13	8	5	4	7
c9827_g1_i1	7	2	1	5	0	4	3	2	11	5	6	1
c98269_g1_i1	0	1	0	0	1	1	0	0	0	0	0	1
c98260_g1_i1	2	3	3	1	0	0	2	2	3	0	2	2
c98259_g1_i1	0	0	0	0	1	0	0	0	1	1	0	1
c9825_g1_i1	9	7	8	10	8	16	9	24	9	12	19	5
c98243_g1_i1	0	0	0	0	2	0	0	0	0	1	1	1
c98238_g1_i1	0	0	0	0	0	0	1	0	0	1	0	0
c98237_g1_i1	0	0	0	0	0	0	0	0	0	0	0	0
c9823_g1_i1	15	13	23	8	2	16	10	15	18	10	5	9
c98223_g1_i1	0	0	0	0	0	0	0	0	0	0	0	0
c98222_g1_i1	0	0	0	0	0	0	0	0	0	0	0	0
c9822_g1_i1	5	5	4	7	3	17	6	6	10	5	5	1
c98216_g1_i1	0	0	0	0	0	0	0	0	0	0	0	0
c9820_g1_i1	13	3	5	11	3	5	3	21	6	18	5	6
c98199_g1_i1	0	1	0	0	0	1	0	1	0	1	0	0
c9819_g1_i2	7	12	8	9	2	7	11	13	14	11	5	1
c98189_g1_i1	0	0	0	0	1	1	0	0	0	1	0	0
c98186_g1_i1	0	0	0	0	0	0	0	0	0	0	0	0
c98179_g1_i1	0	0	0	0	0	0	0	0	0	0	0	0
c98161_g1_i1	0	0	0	0	0	1	1	0	2	3	0	1
c9816_g1_i1	14	9	10	9	3	12	17	15	14	14	7	3
c9815_g1_i1	6	5	8	8	2	10	11	6	16	5	6	5
c98145_g1_i1	0	0	0	1	0	1	1	0	1	0	1	2
c98144_g1_i1	0	0	0	0	0	0	0	0	0	0	0	1
c98141_g1_i1	2	3	1	1	0	1	1	1	0	1	2	2
c9814_g1_i2	65	45	55	45	42	42	51	42	56	78	45	44
c9814_g1_i1	62	53	36	48	34	53	54	58	53	68	66	37
c98139_g1_i1	0	0	0	0	0	0	0	0	0	0	0	1
c98136_g1_i1	0	0	0	0	0	0	0	0	0	0	0	0
c98126_g1_i1	0	0	0	1	0	0	1	0	0	0	0	1
c98124_g1_i1	1	0	0	0	1	0	0	1	1	0	1	0
c98121_g1_i1	0	0	0	0	0	0	0	0	0	0	0	0
c98114_g1_i1	0	0	0	0	0	0	0	0	0	0	0	0
c98111_g1_i1	0	0	0	0	0	1	0	0	0	0	1	0
c98103_g1_i1	0	0	0	0	0	0	0	0	0	0	1	0
c981_g1_i2	131	98	63	107	98	176	77	95	97	150	215	150
c981_g1_i1	140	118	83	127	144	161	97	97	97	139	234	157
c9809_g1_i1	14	12	8	12	14	18	13	12	18	17	10	15
c98084_g1_i1	0	2	0	0	0	0	0	0	0	0	0	0
c9808_g1_i1	34	31	21	36	12	30	21	29	32	37	22	17
c98071_g1_i1	0	0	0	0	0	1	0	0	0	1	2	1
c98070_g1_i1	0	0	0	0	0	0	0	0	0	0	0	0
c98068_g1_i1	1	1	0	0	1	1	0	1	1	0	1	1
c98053_g1_i1	0	2	0	0	1	0	1	0	0	0	0	0
c9805_g1_i1	10	8	1	2	6	11	5	7	2	10	8	5
c98049_g1_i1	0	0	0	0	0	0	0	0	0	0	0	0
c98041_g1_i1	0	0	0	0	0	0	0	0	0	0	0	0
c98026_g1_i1	2	0	0	1	0	0	0	1	0	0	0	0
c98024_g1_i1	0	0	0	0	0	0	0	0	0	0	0	0
c98019_g1_i1	0	0	0	0	0	0	0	0	0	0	0	0
c98013_g1_i1	0	0	0	0	0	0	0	0	0	0	0	0
c98010_g1_i1	0	0	0	0	0	0	0	0	0	0	0	0
c98005_g1_i1	1	1	0	2	0	2	0	0	1	1	0	2
c98001_g1_i1	0	0	1	0	0	2	0	2	1	0	0	0
c980_g1_i1	7	9	10	7	6	11	8	12	15	21	21	10
c97998_g1_i1	0	0	0	0	0	0	0	0	0	0	0	0
c97994_g1_i1	0	0	0	0	0	0	0	0	0	0	0	0
c97991_g1_i1	1	1	0	1	0	0	0	1	1	1	1	1
c97989_g1_i1	0	0	0	0	0	0	0	0	1	3	0	3
c97986_g1_i1	0	0	0	0	0	0	0	0	0	0	0	0
c9798_g1_i1	24	14	25	23	31	22	30	18	24	25	23	31
c97977_g1_i1	2	2	0	0	1	3	4	1	2	4	1	0
c97969_g1_i1	0	0	0	0	0	0	1	0	2	0	0	2
c97964_g1_i1	0	0	0	0	0	0	0	0	0	0	0	0
c9796_g1_i1	11	5	4	16	25	21	6	3	10	23	41	27
c97957_g1_i1	0	0	1	2	1	0	2	0	0	0	2	0
c97955_g1_i1	0	1	0	0	0	0	2	0	1	0	0	0
c97937_g1_i1	0	0	0	0	0	0	0	0	2	13	0	0
c97932_g1_i1	0	1	0	0	0	0	0	0	1	0	0	0
c97925_g1_i1	0	0	0	0	0	0	0	0	0	0	0	0
c97920_g1_i1	0	0	1	0	0	0	0	0	0	0	0	0
c97918_g1_i1	0	0	1	0	0	0	0	0	0	0	0	0
c97915_g1_i1	0	1	0	0	0	2	0	0	1	0	1	1
c9791_g1_i1	8	5	17	7	10	3	11	3	9	11	4	5
c97909_g1_i1	1	0	3	2	1	0	0	1	1	0	0	0
c97900_g1_i1	0	0	0	0	0	0	0	0	0	0	0	0
c9790_g1_i1	10	5	7	9	9	14	11	18	5	12	16	12
c979_g1_i1	12	9	16	10	5	6	16	13	8	18	6	8
c97898_g1_i1	0	0	0	0	0	0	0	0	0	0	0	0
c97890_g1_i1	0	0	1	0	1	0	2	1	0	3	0	0
c97886_g1_i1	0	0	0	0	0	0	0	0	0	0	0	0
c97882_g1_i1	1	1	1	1	0	0	0	0	0	0	0	0
c97878_g1_i1	2	1	0	0	0	0	0	0	0	0	0	0
c97875_g1_i1	0	0	0	0	0	0	0	0	0	0	0	0
c9787_g1_i1	29	24	29	27	19	32	23	40	15	29	33	19
c97864_g1_i1	0	0	0	0	0	0	0	0	0	0	0	0
c97854_g1_i1	0	0	0	0	0	0	0	0	0	0	0	0
c97851_g1_i1	0	0	0	1	0	0	0	1	0	0	0	1
c9785_g1_i1	23	21	24	16	20	29	33	22	30	17	13	15
c97848_g1_i1	0	0	0	0	0	0	0	1	0	1	0	0
c97839_g1_i2	0	0	0	0	1	0	0	0	0	1	0	0
c97831_g1_i1	0	0	1	0	0	0	0	1	0	1	0	3
c97821_g1_i1	0	0	0	0	0	0	0	0	0	0	0	0
c97818_g1_i1	0	0	0	0	1	0	0	0	0	0	0	0
c97816_g1_i1	0	0	0	0	0	0	0	0	0	0	0	0
c97814_g1_i1	0	0	0	4	0	0	0	2	1	2	0	3
c97809_g1_i1	0	0	0	0	1	0	0	0	2	0	0	0
c97806_g1_i1	0	0	0	0	0	0	0	0	0	0	0	0
c97805_g1_i1	0	0	1	0	0	0	0	0	2	0	0	0
c97790_g1_i1	0	0	0	0	0	0	1	1	0	0	10	0
c9779_g1_i1	22	18	10	17	12	22	14	20	26	25	28	23
c97789_g1_i1	0	0	1	0	0	0	0	0	0	0	0	0
c97782_g1_i1	0	1	0	0	1	0	0	1	0	1	0	1
c9778_g1_i1	10	18	6	19	22	22	9	17	12	21	34	26
c97779_g1_i1	1	1	0	2	1	1	1	2	6	4	5	5
c97771_g1_i1	0	0	0	0	0	0	0	0	0	0	0	0
c97768_g1_i1	0	0	0	0	0	0	2	0	0	0	0	0
c97767_g1_i1	1	1	1	0	4	0	0	4	2	4	2	4
c97765_g1_i1	0	1	1	0	1	2	0	0	2	1	0	1
c9776_g1_i1	7	12	9	1	5	6	18	4	11	4	5	6
c97750_g1_i1	0	1	0	0	0	1	0	0	0	0	0	0
c97746_g1_i1	0	1	1	0	0	0	0	0	0	0	0	0
c9774_g1_i1	10	5	4	1	3	1	4	9	8	4	3	5
c97737_g1_i1	0	0	0	0	0	0	0	0	0	0	0	0
c97734_g1_i1	0	0	0	0	0	0	0	1	0	0	0	0
c97730_g1_i1	0	0	0	1	0	0	0	0	0	0	0	0
c9773_g1_i1	6	9	10	13	13	8	7	11	15	11	9	12
c97712_g1_i1	0	0	0	0	0	0	0	0	0	0	0	0
c97702_g1_i1	0	1	0	1	0	0	2	0	1	1	0	0
c97697_g1_i1	0	0	0	0	0	0	0	0	0	0	0	0
c9769_g1_i1	0	2	1	3	3	3	0	0	0	3	7	5
c97684_g1_i1	0	1	0	0	0	0	0	0	0	0	0	0
c97682_g1_i1	1	2	2	1	0	0	2	0	1	4	1	0
c9768_g1_i1	12	7	6	11	2	9	12	18	9	18	9	13
c97674_g1_i1	0	0	1	0	1	0	0	0	1	0	0	0
c97671_g1_i1	1	0	1	0	1	0	0	2	0	0	1	1
c97668_g1_i1	0	0	0	2	0	0	1	0	0	1	1	0
c97666_g1_i1	0	0	0	0	0	0	0	0	1	0	0	0
c97665_g1_i1	0	0	0	0	0	0	0	0	0	0	1	0
c97662_g1_i1	0	0	0	0	0	0	0	0	0	0	0	0
c9766_g1_i1	3	9	12	4	2	12	9	11	5	2	6	3
c97646_g1_i1	0	0	0	0	0	0	0	0	0	0	0	0
c97645_g1_i1	0	0	0	0	0	0	0	0	0	0	0	0
c97642_g1_i1	0	0	0	0	0	0	0	0	0	1	0	0
c97639_g1_i1	1	0	0	1	0	2	0	0	1	4	2	0
c97638_g1_i1	1	0	0	1	1	1	0	3	0	1	0	0
c97631_g1_i1	2	0	0	1	0	1	0	1	1	2	1	2
c97627_g1_i1	0	1	0	0	0	0	0	0	0	0	0	0
c97626_g1_i1	1	7	0	1	1	1	1	1	3	0	3	1
c97622_g1_i1	0	0	0	0	0	1	0	0	1	0	0	0
c97620_g1_i1	0	0	0	2	0	0	3	0	0	3	0	1
c97619_g1_i1	0	0	0	0	0	0	0	0	0	0	0	0
c97606_g1_i1	1	0	0	0	0	1	0	0	0	1	0	0
c97605_g1_i1	0	0	0	0	2	2	0	0	0	0	0	0
c97601_g1_i1	0	0	0	0	0	0	0	0	0	0	0	0
c97595_g1_i1	0	0	0	0	0	0	1	0	1	0	0	0
c97594_g1_i1	0	1	0	0	0	1	0	0	0	0	1	0
c97589_g1_i1	0	0	0	1	2	1	0	1	0	0	4	1
c97586_g1_i1	0	0	0	0	0	0	0	0	0	0	0	1
c97583_g1_i1	0	3	0	3	0	1	0	0	3	4	2	1
c97580_g1_i1	0	0	0	6	0	2	0	0	2	2	0	0
c9758_g1_i1	20	13	7	20	17	12	15	11	16	15	18	8
c97578_g1_i1	0	0	0	0	0	0	0	0	0	0	0	0
c97568_g1_i1	0	0	2	0	0	0	0	0	4	0	0	0
c97566_g1_i1	0	0	0	0	0	0	0	0	0	0	0	0
c9756_g1_i1	14	26	15	14	8	7	39	13	18	18	9	7
c97558_g1_i1	0	0	0	0	0	0	0	0	0	0	0	0
c97555_g1_i1	0	0	0	0	0	0	0	0	0	0	0	0
c97553_g1_i1	0	0	0	0	0	0	0	0	0	0	0	0
c9755_g1_i1	433	287	285	252	209	233	360	280	359	340	285	149
c97537_g1_i1	1	3	2	1	0	3	1	2	1	2	2	1
c97530_g1_i1	2	0	0	1	0	1	0	1	1	2	0	0
c97529_g1_i1	0	1	0	0	0	0	0	0	0	0	0	0
c97525_g1_i1	0	0	0	0	0	0	0	0	0	0	0	0
c97521_g1_i1	0	0	0	0	0	0	0	0	0	0	1	1
c97512_g1_i1	0	0	0	0	0	0	0	0	0	0	0	0
c97508_g1_i1	0	0	0	0	0	0	0	0	0	0	0	0
c97505_g1_i1	1	0	1	1	0	0	1	1	0	0	1	1
c97500_g1_i1	1	0	1	1	1	1	1	1	0	1	0	0
c97495_g1_i1	0	0	0	0	0	0	0	0	1	0	0	0
c97494_g1_i1	0	0	0	0	0	1	2	0	0	0	0	0
c9749_g1_i1	5	4	5	2	4	4	8	0	4	1	2	1
c97483_g1_i1	0	0	0	0	0	0	0	0	0	0	0	0
c97482_g1_i1	2	0	1	0	4	3	1	1	0	2	2	0
c97480_g1_i1	0	3	0	3	1	0	1	1	2	0	0	0
c97479_g1_i1	6	0	0	0	1	1	1	1	1	4	3	1
c97475_g1_i1	0	0	0	0	0	0	0	1	0	0	0	0
c97473_g1_i1	0	0	0	1	0	0	0	0	1	0	0	0
c97470_g1_i1	0	0	0	0	0	0	0	0	0	0	0	0
c97469_g1_i1	0	0	0	0	0	0	0	0	0	0	0	0
c97464_g1_i1	1	0	0	0	0	0	0	0	1	1	0	0
c97459_g1_i1	4	2	0	0	2	0	0	0	2	2	0	5
c97457_g1_i1	0	0	0	0	0	0	0	0	0	0	0	0
c97456_g1_i1	0	3	1	0	0	1	0	0	1	1	1	0
c97452_g1_i1	1	2	0	1	0	0	0	0	2	0	0	0
c97451_g1_i1	0	1	0	1	0	1	0	0	0	1	0	0
c97445_g1_i1	1	1	0	0	1	1	3	3	6	4	3	0
c97439_g1_i1	0	0	0	0	0	0	0	0	0	0	0	0
c97430_g1_i1	0	0	0	3	0	0	0	0	0	0	0	0
c97429_g1_i1	0	0	0	0	0	0	0	0	0	0	0	0
c97421_g1_i1	0	0	0	0	0	0	1	0	0	0	0	0
c9742_g1_i1	0	0	0	5	1	1	1	1	1	2	0	0
c97419_g1_i1	0	0	0	0	0	0	0	0	0	0	1	0
c97415_g1_i1	0	0	0	0	0	0	0	0	0	0	0	0
c97412_g1_i1	0	0	0	0	0	0	0	1	0	0	0	0
c97408_g1_i1	1	2	2	0	1	1	2	3	1	3	0	0
c97402_g1_i1	0	0	0	1	0	0	1	1	0	1	0	0
c97400_g1_i1	0	3	1	1	0	1	2	0	2	0	0	0
c97399_g1_i1	0	0	0	0	0	0	0	4	0	0	0	0
c97398_g1_i1	0	1	0	5	0	3	0	1	2	2	0	2
c97396_g1_i1	2	1	2	2	1	2	0	4	6	1	3	3
c9739_g1_i1	7	2	7	4	5	13	4	8	9	5	8	9
c97386_g1_i1	2	2	0	0	0	1	0	2	0	2	1	1
c97378_g1_i1	0	0	0	0	0	0	0	0	0	0	0	0
c97377_g1_i1	0	0	0	0	0	0	0	0	0	0	0	0
c97375_g1_i1	0	0	0	0	0	0	0	0	0	0	0	0
c97373_g1_i1	0	0	0	0	0	0	0	1	0	0	0	0
c97367_g1_i1	1	2	0	0	1	0	1	2	1	2	1	1
c97365_g1_i1	0	0	0	0	0	0	0	0	0	0	0	0
c97357_g1_i1	0	0	0	0	0	0	0	0	0	0	0	0
c97350_g1_i1	0	0	0	0	0	0	0	0	0	0	0	0
c9735_g1_i1	76	82	77	75	60	103	74	187	98	65	366	212
c97333_g1_i1	0	0	0	0	0	0	0	0	0	0	0	0
c9733_g1_i1	5	4	2	6	1	2	5	3	4	7	1	1
c97321_g1_i1	0	0	0	0	0	0	0	0	0	0	0	0
c97304_g1_i1	0	0	0	0	0	0	0	0	0	0	0	0
c97300_g1_i1	0	0	0	0	0	1	0	0	0	0	0	0
c97296_g1_i1	2	1	2	0	1	3	3	0	0	2	2	2
c97293_g1_i1	1	0	0	0	0	1	0	0	0	0	0	0
c9729_g1_i1	1	0	3	1	6	2	1	0	2	5	0	0
c97289_g1_i1	2	0	0	2	0	3	0	0	3	1	1	1
c97286_g1_i1	2	0	0	0	0	0	0	0	0	0	0	0
c97284_g1_i1	0	0	0	0	0	0	0	0	0	0	0	0
c97281_g1_i1	1	0	0	0	0	0	0	0	1	0	0	0
c97277_g1_i1	0	0	0	0	0	0	0	0	0	0	0	0
c9727_g1_i1	18	16	7	19	39	26	9	11	15	30	57	37
c97266_g1_i1	0	0	0	1	0	0	0	0	0	0	0	0
c97263_g1_i1	2	0	2	0	1	3	0	4	2	0	2	2
c97255_g1_i1	0	0	0	0	1	0	0	0	0	0	2	0
c97254_g1_i1	0	0	0	0	0	0	0	0	0	0	0	0
c97244_g1_i1	1	1	2	1	1	2	0	1	2	2	2	1
c97241_g1_i1	0	0	0	0	0	1	0	0	0	0	0	0
c9724_g1_i1	3	1	2	5	4	4	2	2	5	0	3	10
c97237_g1_i1	0	0	1	0	0	0	0	0	0	0	0	0
c97236_g1_i1	0	0	0	0	0	0	0	0	0	0	0	0
c97235_g1_i1	0	0	0	0	0	0	0	0	0	0	0	0
c97234_g1_i1	0	0	0	0	0	0	0	0	0	0	0	0
c97233_g1_i1	0	0	0	0	0	0	0	0	0	0	0	0
c9723_g1_i1	18	16	6	13	15	22	15	7	12	38	22	13
c97229_g1_i1	0	0	0	1	0	0	0	0	0	1	0	0
c97222_g1_i1	0	0	0	0	0	0	0	0	0	1	0	0
c97220_g1_i1	4	1	2	1	2	8	6	1	2	1	5	3
c97215_g1_i1	0	0	0	0	0	2	0	0	0	0	2	2
c97214_g1_i1	0	0	0	0	0	0	0	0	0	0	0	0
c97213_g1_i1	0	0	0	0	1	0	0	0	0	0	0	0
c9721_g1_i1	6	1	2	4	3	3	4	6	6	8	11	7
c97208_g1_i1	1	0	0	1	0	0	1	0	0	0	0	1
c97206_g1_i1	0	0	0	0	0	0	0	0	0	0	0	0
c97203_g1_i1	1	0	1	3	0	0	0	0	0	1	1	1
c9720_g1_i1	2	0	4	4	0	2	0	2	2	5	6	5
c97197_g1_i1	1	0	0	0	1	0	0	0	0	0	0	0
c97193_g1_i1	0	0	0	0	0	0	0	0	0	0	0	0
c97192_g1_i1	0	2	0	0	0	0	0	2	2	0	1	0
c97185_g1_i1	0	0	1	0	1	0	0	1	1	2	0	0
c97182_g1_i1	0	0	0	0	0	0	0	0	0	0	0	0
c97179_g1_i1	0	0	0	0	0	0	0	0	0	1	0	0
c97177_g1_i1	0	0	0	0	0	2	0	0	1	0	0	1
c97174_g1_i1	0	0	1	2	2	2	0	1	1	0	5	1
c97173_g1_i1	0	0	1	0	0	0	0	1	1	0	0	0
c97162_g1_i1	0	0	0	2	0	0	0	0	0	0	0	0
c97161_g1_i1	1	0	0	0	0	0	0	0	0	0	0	0
c97160_g1_i1	0	1	1	2	3	6	0	0	1	1	1	1
c9716_g1_i1	112	88	60	77	69	129	84	107	91	121	178	149
c97159_g1_i1	0	0	0	0	0	0	0	0	0	0	0	0
c97158_g1_i1	3	13	13	14	32	38	7	0	20	13	0	0
c97153_g1_i1	0	0	0	0	0	0	0	0	0	0	0	0
c97147_g1_i1	0	0	0	0	0	0	0	0	0	0	0	0
c97141_g1_i1	0	0	0	0	0	0	0	0	0	0	0	0
c97140_g1_i1	1	1	1	1	4	2	1	0	0	1	6	7
c97138_g1_i1	0	0	0	0	0	0	0	0	0	0	0	0
c97137_g1_i1	0	0	0	0	0	0	0	0	0	0	0	0
c97135_g1_i1	0	0	0	0	0	0	0	0	0	0	0	0
c97133_g1_i1	0	0	2	1	0	0	0	0	0	0	0	0
c9713_g1_i1	11	4	5	4	3	7	1	9	5	12	12	7
c97123_g1_i1	0	1	3	0	0	0	0	0	0	0	1	0
c97121_g1_i1	0	0	0	0	0	0	0	0	0	0	0	0
c97120_g1_i1	0	0	0	0	0	0	0	0	0	0	0	0
c9712_g1_i1	115	85	81	70	110	103	104	132	111	104	118	72
c97117_g1_i1	0	0	0	0	0	0	0	0	0	0	0	0
c97103_g1_i1	1	0	0	0	0	0	0	0	1	0	0	0
c97102_g1_i1	0	0	0	0	0	0	0	1	0	0	1	0
c9710_g1_i1	3	4	3	5	2	1	4	5	4	5	1	6
c971_g1_i1	2	5	2	3	1	5	3	2	2	4	3	4
c97095_g1_i1	1	0	0	0	0	0	0	0	0	0	0	0
c97094_g1_i1	0	0	0	0	0	0	0	0	0	0	0	0
c9709_g1_i1	7	2	11	26	6	8	7	0	18	17	0	1
c97089_g1_i1	1	0	1	1	1	0	1	1	1	3	0	0
c9708_g1_i1	25	21	11	31	20	32	32	13	32	26	30	35
c97073_g1_i1	0	0	0	0	0	4	0	0	0	0	0	0
c97067_g1_i1	0	0	0	0	0	0	0	0	0	0	0	0
c97054_g1_i1	2	2	1	1	0	0	1	2	0	0	1	0
c97048_g1_i1	2	2	0	0	1	0	0	1	1	3	0	0
c97045_g1_i1	0	0	0	0	0	0	0	0	0	0	0	0
c97034_g1_i1	0	0	0	0	0	0	0	0	0	0	0	0
c97032_g1_i1	1	1	1	0	0	0	1	1	1	1	1	0
c97031_g1_i1	0	0	0	0	0	0	0	0	1	1	2	0
c97028_g1_i1	0	0	0	1	0	0	1	0	0	1	0	1
c97026_g1_i1	0	0	0	0	0	1	0	0	0	0	0	1
c97023_g1_i1	0	0	0	0	0	0	0	0	0	0	0	0
c97019_g1_i1	0	0	0	0	0	0	0	0	0	0	0	0
c97017_g1_i1	1	0	0	0	0	0	2	0	0	2	0	1
c97012_g1_i1	0	0	0	0	0	2	0	0	0	0	1	1
c9701_g1_i1	8	12	7	14	15	19	15	24	13	15	35	29
c97008_g1_i1	0	0	0	0	1	0	0	0	0	0	0	0
c97005_g1_i1	0	1	0	1	0	1	0	0	1	3	0	0
c9700_g1_i1	3031	2511	1902	2317	1978	3009	2303	3062	2747	2790	4071	2665
c96997_g1_i1	0	0	0	1	0	1	0	0	0	0	0	0
c96988_g1_i1	0	0	0	0	0	0	0	0	0	0	0	0
c96984_g1_i1	0	0	0	0	0	0	0	0	0	0	0	0
c96983_g1_i1	2	0	0	3	0	1	1	2	4	4	0	0
c9698_g1_i1	14	8	7	12	16	14	7	9	14	11	20	18
c96975_g1_i1	1	0	1	1	1	1	2	1	3	2	12	4
c96971_g1_i1	0	0	0	0	0	0	0	0	0	0	0	0
c96967_g1_i1	0	0	0	0	0	0	0	0	0	1	0	0
c96964_g1_i1	0	0	0	0	0	0	0	0	0	0	0	0
c96963_g1_i1	0	3	2	0	1	3	1	0	1	0	2	2
c96961_g1_i1	0	1	0	0	0	0	0	0	1	1	0	0
c96959_g1_i1	1	1	3	1	1	1	0	2	0	4	0	3
c96955_g1_i1	0	0	0	0	0	0	0	0	0	0	0	0
c96954_g1_i1	0	0	0	0	0	0	0	0	0	0	0	0
c96953_g1_i1	0	0	0	0	0	0	0	0	0	0	0	0
c96951_g1_i1	0	0	0	0	1	0	0	0	0	0	0	0
c9695_g1_i1	3	0	1	0	0	1	4	0	1	1	0	1
c96948_g1_i1	0	0	0	1	0	0	0	0	0	0	0	0
c96940_g1_i1	0	0	0	0	0	0	0	0	0	0	0	0
c9694_g1_i1	5	15	14	14	9	12	15	6	12	13	13	12
c96936_g1_i1	0	0	0	0	0	0	0	0	0	1	0	0
c96930_g1_i1	0	0	0	1	0	0	0	0	0	0	0	0
c96928_g1_i1	2	0	0	0	0	1	1	1	0	0	0	0
c9692_g1_i2	40	30	31	26	16	23	28	31	41	37	22	27
c96915_g1_i1	3	1	0	0	4	2	0	0	4	0	0	0
c96911_g1_i1	0	0	2	0	0	2	1	1	1	1	0	1
c96910_g1_i1	2	0	0	3	0	0	0	0	1	1	0	0
c96907_g1_i1	0	0	0	0	0	0	0	0	0	0	0	0
c96906_g1_i1	0	0	0	0	0	0	0	0	0	0	0	0
c96903_g1_i1	2	1	1	1	1	2	2	1	0	0	5	1
c9690_g1_i1	4	3	3	5	3	4	6	1	1	2	4	6
c96891_g1_i1	2	2	2	0	0	3	2	5	3	2	0	0
c96887_g1_i1	0	0	0	0	0	0	0	0	0	0	0	0
c96885_g1_i1	1	1	1	5	0	1	0	1	1	1	0	0
c96883_g1_i1	0	0	0	0	1	0	0	1	1	1	0	0
c96879_g1_i1	0	0	0	1	0	1	0	0	0	0	1	0
c96877_g1_i1	0	1	0	0	1	2	2	2	2	0	1	1
c96873_g1_i1	1	0	1	0	2	2	3	0	1	2	0	0
c96872_g1_i1	0	0	0	0	1	3	1	3	0	1	1	2
c96871_g1_i1	2	0	0	0	0	0	2	0	1	2	0	0
c96866_g1_i1	2	3	2	3	2	1	6	3	4	5	2	1
c96860_g1_i1	0	0	0	0	0	0	0	0	0	0	0	0
c9686_g1_i1	3	3	4	0	3	1	5	5	4	2	4	1
c96858_g1_i1	1	0	0	0	0	0	0	1	0	0	0	0
c96854_g1_i1	0	0	0	0	0	0	0	0	0	0	0	0
c96853_g1_i1	1	1	0	2	2	2	0	1	0	0	0	0
c9685_g1_i1	17	3	7	17	13	9	8	11	16	15	29	33
c96841_g1_i1	0	0	0	0	0	0	0	0	0	0	0	0
c9684_g1_i1	23	40	28	15	10	20	42	32	30	25	10	9
c96834_g1_i1	0	0	1	2	1	0	1	0	3	0	0	0
c96830_g1_i1	0	0	0	0	0	0	0	0	0	0	0	0
c96828_g1_i1	0	0	0	0	0	1	0	0	0	0	0	0
c96815_g1_i1	0	0	0	0	1	0	0	0	1	1	0	0
c96814_g1_i1	2	0	2	0	0	1	0	0	0	2	0	1
c96806_g1_i1	0	0	0	0	0	0	0	0	0	0	0	0
c96805_g1_i1	0	0	0	0	1	0	0	2	0	0	1	4
c9680_g1_i1	5	2	0	1	4	1	0	0	5	0	5	2
c968_g1_i1	6	5	0	6	7	8	10	15	6	6	5	5
c96793_g1_i1	0	0	0	1	0	0	0	0	0	0	0	0
c96790_g1_i1	2	0	0	1	0	0	0	0	0	1	0	0
c96788_g1_i1	1	4	0	3	1	0	3	0	2	1	0	1
c9678_g1_i1	10	9	8	13	8	15	12	11	13	13	18	10
c96779_g1_i1	2	1	0	0	1	0	0	0	1	0	0	0
c96778_g1_i1	0	0	0	0	0	0	0	0	0	0	0	0
c96777_g1_i1	0	0	0	1	0	0	1	0	0	0	0	0
c96776_g1_i1	0	0	0	0	0	0	0	0	0	0	0	0
c96774_g1_i1	2	0	1	1	3	2	2	0	3	8	1	1
c96772_g1_i1	0	0	0	0	0	0	0	0	0	1	0	0
c9677_g1_i1	11	5	2	5	10	4	6	10	11	3	11	11
c96760_g1_i1	0	0	0	0	0	0	0	0	0	0	0	0
c96757_g1_i1	0	0	0	0	0	0	0	0	0	0	0	0
c96751_g1_i1	0	0	0	0	0	0	0	0	0	0	0	0
c96750_g1_i1	0	2	0	0	0	0	0	0	1	1	0	1
c96748_g1_i1	0	1	0	1	0	0	0	1	0	0	0	2
c96745_g1_i1	0	0	0	0	0	1	0	0	0	0	0	0
c96743_g1_i1	0	0	0	0	0	0	0	0	0	0	0	0
c96742_g1_i1	1	0	0	4	0	1	2	1	1	1	0	2
c96735_g1_i1	0	0	0	1	0	0	0	0	0	0	0	0
c96726_g1_i1	0	3	0	0	0	0	2	1	0	1	0	3
c96724_g1_i1	1	0	2	2	0	3	1	0	1	2	1	0
c96723_g1_i1	1	4	1	1	0	0	6	1	1	0	1	0
c96722_g1_i1	0	0	0	0	0	0	0	0	0	0	0	0
c96710_g1_i1	0	0	0	0	0	0	0	0	0	0	0	0
c9671_g1_i1	17	7	8	11	6	14	4	17	12	13	13	17
c96709_g1_i1	1	0	1	0	0	2	1	1	1	0	1	0
c96704_g1_i1	5	0	1	1	2	1	0	1	2	2	5	7
c96698_g1_i1	1	0	0	0	0	0	0	0	0	0	1	0
c96692_g1_i1	0	0	0	0	0	0	0	0	0	0	0	0
c96689_g1_i1	0	0	0	0	0	0	0	0	0	0	0	0
c96688_g1_i1	0	0	0	0	0	0	0	0	0	0	0	0
c96687_g1_i1	0	0	1	1	2	0	0	0	0	4	3	2
c96686_g1_i1	1	0	0	0	0	0	1	0	0	1	2	0
c96685_g1_i1	0	0	2	0	0	0	0	0	0	0	0	0
c96682_g1_i1	0	0	0	0	0	0	0	0	0	0	0	0
c96681_g1_i1	0	0	0	0	0	0	0	0	0	0	0	0
c9668_g1_i1	3	2	0	0	2	2	3	1	0	2	2	1
c96676_g1_i1	1	0	4	1	2	3	1	0	0	2	3	1
c96675_g1_i1	0	0	0	0	0	0	0	0	0	0	0	0
c96670_g1_i1	0	0	0	0	0	0	0	0	0	1	0	0
c96669_g1_i1	0	0	0	0	0	0	0	1	0	0	0	0
c96667_g1_i1	1	1	1	2	4	4	0	0	1	0	0	1
c96665_g1_i1	1	0	0	0	0	0	0	0	0	0	1	0
c96663_g1_i1	0	0	0	0	0	0	0	0	0	0	0	0
c96661_g1_i1	0	0	0	0	0	0	0	0	0	0	0	0
c96638_g1_i1	0	0	0	0	1	0	0	0	0	0	0	0
c96634_g1_i1	0	0	0	0	0	0	0	1	0	0	0	0
c96632_g1_i1	0	0	0	0	0	0	0	0	0	0	1	0
c9663_g1_i1	6	12	9	8	7	3	7	3	8	8	9	3
c96628_g1_i1	0	1	0	4	0	0	0	0	5	3	0	0
c96624_g1_i1	1	0	0	0	1	4	3	1	0	0	1	1
c96623_g1_i1	0	0	0	0	0	0	0	0	0	0	0	0
c9662_g1_i1	16	12	9	3	3	4	12	17	21	7	7	9
c96615_g1_i1	1	0	1	0	0	2	0	1	0	1	1	1
c96612_g1_i1	2	1	1	0	0	0	0	0	0	0	1	0
c9661_g1_i1	0	1	3	2	1	0	2	3	2	4	1	0
c96608_g1_i1	0	0	0	0	1	0	0	0	0	0	0	0
c96603_g1_i1	0	1	0	0	0	0	1	1	0	0	0	0
c96601_g1_i1	0	0	1	0	0	0	0	0	1	0	0	0
c96597_g1_i1	0	0	0	0	0	0	0	0	0	0	0	0
c96594_g1_i1	0	0	0	0	0	0	0	0	0	0	0	0
c96592_g1_i1	0	0	0	0	0	0	0	0	0	0	0	0
c96586_g1_i1	0	1	0	0	0	0	0	0	0	0	0	0
c96585_g1_i1	0	1	0	0	0	0	0	0	0	0	0	0
c96582_g1_i1	0	0	0	0	0	0	0	0	0	2	0	0
c9658_g1_i1	8	9	3	9	13	9	9	15	5	9	10	8
c96577_g1_i1	0	0	0	0	0	1	0	0	1	0	0	0
c96576_g1_i1	0	0	0	0	1	0	0	0	0	0	0	1
c96571_g1_i1	0	0	0	0	0	0	0	0	0	0	0	0
c9657_g1_i1	76	56	50	49	41	73	69	74	60	72	65	46
c96566_g1_i1	0	0	0	0	0	0	0	0	0	0	0	0
c9656_g1_i1	0	5	0	0	2	3	3	0	5	22	0	0
c96557_g1_i1	0	0	0	0	0	0	0	0	0	0	0	0
c96553_g1_i1	5	0	4	7	0	1	3	0	3	3	0	0
c96550_g1_i1	0	0	0	0	0	0	0	0	0	0	0	0
c9655_g1_i1	8	3	6	3	3	7	6	4	5	3	52	8
c96547_g1_i1	0	0	0	2	0	0	0	0	0	0	0	1
c96545_g1_i1	2	0	0	2	0	0	0	0	1	0	1	3
c96543_g1_i1	0	0	0	0	0	0	0	0	0	0	0	0
c96542_g1_i1	0	0	0	0	0	0	0	3	0	0	0	0
c96540_g1_i1	1	0	0	1	1	1	0	0	0	3	2	2
c9654_g1_i3	25	15	16	17	27	24	25	19	25	33	25	23
c9654_g1_i1	24	25	23	21	17	29	26	18	21	34	27	26
c96533_g1_i1	0	0	0	0	0	0	0	0	0	0	0	0
c9653_g1_i1	99	116	103	84	45	61	131	115	154	117	87	64
c96529_g1_i1	0	0	0	0	0	0	0	0	0	0	0	0
c96527_g1_i1	0	0	0	0	0	0	0	0	0	0	0	0
c96523_g1_i1	2	2	1	0	1	1	1	1	2	2	3	3
c96522_g1_i1	2	3	3	3	2	0	2	0	1	3	0	1
c96515_g1_i1	0	0	0	0	0	0	0	0	0	0	0	0
c96514_g1_i1	0	0	0	0	0	0	0	1	0	0	1	0
c96508_g1_i1	0	0	0	0	0	0	0	0	0	0	0	0
c9650_g1_i1	4	5	5	3	5	7	6	6	7	11	8	3
c96495_g1_i1	0	1	0	1	0	0	0	0	0	0	0	1
c96492_g1_i1	0	0	0	0	0	0	1	0	0	0	0	0
c96488_g1_i1	0	0	0	0	0	0	0	0	0	0	0	0
c96487_g1_i1	0	0	0	0	0	0	0	0	0	0	0	0
c96483_g1_i1	6	10	3	4	8	3	7	17	5	12	6	4
c96480_g1_i1	0	0	0	0	0	0	0	0	0	0	0	0
c9648_g1_i1	135	118	89	122	88	143	137	158	144	122	153	108
c96476_g1_i1	1	2	0	0	0	0	0	2	3	1	1	0
c96474_g1_i1	0	0	0	1	1	0	0	0	0	0	1	1
c96473_g1_i1	1	1	0	0	0	0	1	2	0	0	0	0
c96472_g1_i1	0	0	0	0	0	0	0	0	0	0	0	0
c96471_g1_i1	0	0	2	0	0	0	0	0	0	0	0	0
c96470_g1_i1	0	0	0	0	0	0	0	0	0	0	0	0
c9647_g1_i1	4	7	2	9	2	4	1	8	5	5	9	9
c96467_g1_i1	0	0	0	0	0	0	0	0	0	0	0	0
c96464_g1_i1	0	0	0	0	0	0	0	0	0	0	0	0
c96460_g1_i1	0	0	0	0	0	0	0	0	0	0	0	0
c96459_g1_i1	0	0	0	0	1	0	0	0	1	1	0	0
c96455_g1_i1	0	2	0	0	0	1	1	0	1	2	0	0
c96450_g1_i1	2	0	2	2	0	1	0	2	0	1	0	1
c9645_g1_i1	16	12	21	14	6	8	17	11	14	7	2	4
c96448_g1_i1	0	0	0	0	1	0	0	0	0	0	0	0
c96443_g1_i1	0	0	0	3	1	1	0	0	1	0	0	2
c96441_g1_i1	0	0	2	0	0	1	1	2	0	1	3	0
c9644_g1_i1	9	3	3	2	4	5	6	6	4	4	5	3
c96435_g1_i1	0	0	0	0	0	0	0	0	0	0	0	0
c96425_g1_i1	0	0	1	0	1	0	0	1	0	4	1	0
c96424_g1_i1	0	0	0	1	1	1	0	0	0	1	0	0
c96423_g1_i1	1	0	0	2	3	1	1	1	0	1	2	1
c96420_g1_i1	0	0	0	1	0	0	0	1	1	0	0	1
c96414_g1_i1	0	1	0	0	0	0	0	0	0	1	1	0
c96413_g1_i1	0	0	0	0	0	0	0	0	0	0	0	0
c96412_g1_i1	0	0	0	1	0	0	0	0	1	0	0	0
c96411_g1_i1	0	0	0	0	0	0	0	0	0	0	0	0
c9640_g1_i1	17	16	7	18	15	27	4	11	17	19	45	20
c96399_g1_i1	5	3	2	2	2	0	4	1	5	4	2	3
c96398_g1_i1	0	0	0	0	0	0	0	0	0	1	0	0
c96397_g1_i1	0	1	0	0	0	0	0	0	0	0	1	0
c96395_g1_i1	1	1	0	0	0	2	2	1	0	2	0	0
c9639_g1_i1	7	4	5	7	11	12	4	2	4	5	11	10
c96388_g1_i1	0	0	0	0	0	0	0	0	0	0	0	0
c96386_g1_i1	3	1	0	2	0	3	3	2	3	3	1	4
c9638_g1_i1	647	605	446	397	293	501	574	613	586	434	523	298
c96376_g1_i1	2	0	0	0	0	1	0	2	0	2	2	1
c9637_g1_i1	1	2	2	2	2	2	3	3	5	2	4	3
c96369_g1_i1	0	0	0	0	0	0	0	0	1	0	0	0
c96367_g1_i1	0	3	1	1	1	0	3	2	3	3	0	5
c96365_g1_i1	0	0	0	0	0	0	0	0	0	0	0	0
c96357_g1_i1	0	0	0	0	0	0	0	0	0	0	0	0
c96352_g1_i1	0	0	0	0	0	0	0	0	0	0	0	0
c9635_g1_i1	14	5	8	14	9	23	7	6	12	23	29	18
c96349_g1_i1	0	0	0	0	0	0	0	0	0	0	0	1
c96344_g1_i1	1	0	0	0	1	0	0	1	1	0	1	1
c96342_g1_i1	0	0	0	0	0	1	0	0	0	0	3	2
c9634_g1_i1	2	10	6	1	3	3	3	5	5	11	4	4
c96339_g1_i1	0	0	0	0	0	0	1	2	2	0	0	0
c96333_g1_i1	0	0	0	2	1	1	0	0	0	1	1	2
c96332_g1_i1	0	0	0	0	0	0	0	0	0	0	0	0
c96331_g1_i1	0	0	0	0	0	0	0	0	0	0	0	0
c96330_g1_i1	2	1	0	0	1	4	1	2	0	4	3	0
c9633_g1_i1	4	3	4	1	3	5	4	1	1	8	5	2
c96328_g1_i1	4	0	2	0	2	2	2	0	1	1	2	0
c96325_g1_i1	0	0	0	0	0	0	0	0	0	0	0	0
c96318_g1_i1	1	0	0	0	1	0	0	2	3	2	4	0
c96315_g1_i1	0	0	0	0	0	0	0	0	1	0	0	0
c96313_g1_i1	5	2	4	5	2	3	1	1	0	6	0	1
c96310_g1_i1	0	0	1	0	0	0	1	0	0	1	0	2
c96309_g1_i1	4	0	0	0	0	0	0	1	0	1	0	0
c96302_g1_i1	0	0	0	0	0	0	0	0	0	0	0	0
c96301_g1_i1	0	0	0	0	0	0	0	1	0	0	0	0
c9630_g1_i1	11	4	6	13	14	21	11	10	8	13	33	26
c963_g1_i1	156	121	103	122	144	191	110	162	155	189	263	209
c96293_g1_i1	0	0	0	0	1	0	0	0	0	0	0	0
c96290_g1_i1	0	0	0	0	1	1	1	0	0	3	0	0
c9629_g1_i1	24	25	13	18	26	27	15	23	34	33	46	30
c96288_g1_i1	0	0	0	0	0	0	0	0	0	0	2	0
c96285_g1_i1	0	0	0	0	0	0	0	0	0	0	0	0
c96275_g1_i1	0	0	0	2	1	0	1	1	2	0	0	0
c96274_g1_i1	7	6	7	6	4	4	6	2	3	4	4	6
c96273_g1_i1	2	3	2	1	0	1	2	1	5	2	0	1
c9627_g1_i1	14	2	3	10	4	10	8	11	9	14	14	14
c96269_g1_i1	4	2	2	1	3	1	1	0	2	3	1	1
c96268_g1_i1	0	0	0	0	0	0	0	0	0	0	0	0
c96267_g1_i1	0	0	0	0	0	0	0	0	0	0	0	0
c96263_g1_i1	0	0	0	0	0	0	0	1	0	0	1	0
c96262_g1_i1	7	5	6	1	5	6	3	8	8	7	5	2
c96261_g1_i1	0	2	0	1	1	1	2	0	1	1	1	1
c9626_g1_i1	15	8	8	11	6	8	12	10	13	10	23	12
c96257_g1_i1	4	2	4	0	4	2	4	6	4	7	1	4
c96255_g1_i1	0	0	0	0	0	0	0	0	0	0	0	1
c96254_g1_i1	0	0	1	0	0	0	0	0	1	0	0	0
c96251_g1_i1	5	4	6	2	3	4	5	7	5	4	7	2
c96244_g1_i1	3	2	0	1	0	1	1	1	1	2	1	1
c96243_g1_i1	0	0	0	1	0	1	0	1	0	0	0	0
c96241_g1_i1	3	4	2	3	0	1	0	1	0	2	2	2
c96238_g1_i1	0	0	0	1	0	0	0	0	0	0	0	0
c96227_g1_i1	0	0	0	0	0	0	0	0	1	0	1	0
c96226_g1_i1	0	0	0	1	0	0	0	0	0	0	0	0
c96217_g1_i1	0	0	0	0	0	0	0	0	0	0	0	0
c96214_g1_i1	0	1	0	0	0	0	0	0	0	0	0	0
c96210_g1_i1	0	0	0	0	0	1	0	1	0	0	0	0
c96206_g1_i1	0	0	0	0	0	0	0	0	1	0	0	0
c96205_g1_i1	0	0	0	0	0	0	0	1	0	0	0	0
c96204_g1_i1	0	0	0	0	0	0	0	0	1	0	0	1
c9620_g1_i1	1	3	2	2	4	2	6	0	2	0	1	0
c962_g1_i1	33	19	28	25	15	29	15	21	26	24	22	21
c96199_g1_i1	11	10	13	14	10	11	7	12	10	14	14	4
c96197_g1_i1	3	0	0	0	1	1	1	1	1	1	0	1
c96192_g1_i1	0	0	0	1	0	0	0	0	0	1	0	0
c96186_g1_i1	1	0	0	2	1	1	0	0	0	0	0	0
c96184_g1_i1	0	1	1	0	0	0	0	0	1	4	0	0
c96176_g1_i1	0	0	0	0	1	0	0	0	0	0	0	0
c96173_g1_i1	0	0	0	0	0	0	0	0	0	0	0	0
c96171_g1_i1	0	1	0	2	0	1	0	0	0	0	1	0
c96170_g1_i1	0	0	0	0	0	0	0	0	0	0	0	0
c96164_g1_i1	0	0	0	0	0	0	0	0	0	0	0	0
c96160_g1_i1	0	0	0	0	0	0	0	0	0	0	1	0
c96159_g1_i1	0	0	0	0	0	0	0	0	0	0	0	0
c96157_g1_i1	1	4	0	1	1	1	1	1	1	3	2	3
c96149_g1_i1	0	4	0	1	3	1	3	0	1	2	1	1
c96146_g1_i1	0	0	0	0	0	0	0	0	0	0	0	0
c96144_g1_i1	2	1	3	12	6	9	7	0	4	13	0	0
c96142_g1_i1	0	0	1	0	1	0	0	0	0	0	0	0
c96141_g1_i1	0	0	0	0	0	0	0	0	0	0	0	0
c96132_g1_i1	1	0	1	3	0	1	2	0	0	1	0	2
c96129_g1_i1	0	0	0	0	0	0	0	0	0	0	0	0
c96125_g1_i1	0	0	0	0	1	0	0	0	0	0	1	0
c96124_g1_i1	0	0	0	0	0	2	0	0	0	0	0	1
c96118_g1_i1	0	2	0	0	3	0	0	0	0	0	0	0
c96116_g1_i1	4	0	3	3	0	1	5	0	6	2	0	0
c96115_g1_i1	0	2	1	1	6	2	1	2	1	1	5	1
c96109_g1_i1	0	0	0	0	0	0	0	0	0	0	0	0
c96102_g1_i1	1	0	1	0	0	1	0	0	0	1	0	0
c96100_g1_i1	3	0	0	1	1	7	0	0	2	7	8	1
c9610_g1_i1	27	16	17	10	15	13	20	28	32	16	20	19
c96098_g1_i1	0	0	0	0	0	0	0	0	0	0	0	0
c96094_g1_i1	0	0	0	0	0	1	0	1	1	1	0	0
c96092_g1_i1	0	0	0	0	1	0	0	0	0	0	0	0
c9609_g1_i1	2	2	0	4	3	2	2	1	1	0	2	4
c96088_g1_i1	1	0	0	1	1	0	0	0	0	4	1	2
c96087_g1_i1	1	0	1	1	3	1	2	1	0	2	0	1
c96084_g1_i1	0	0	0	0	0	0	0	0	0	0	0	0
c96080_g1_i1	4	1	0	0	0	2	2	1	2	1	1	2
c96076_g1_i1	0	0	0	0	0	0	0	0	0	0	0	0
c96075_g1_i1	0	0	0	0	0	0	0	0	0	0	0	0
c9607_g1_i1	20	38	13	13	16	18	22	28	34	30	7	11
c96069_g1_i1	0	0	0	0	0	0	0	0	0	0	0	0
c96066_g1_i1	0	0	0	0	0	0	0	0	0	0	1	1
c96063_g1_i1	2	0	0	0	0	0	2	0	2	0	0	0
c9606_g1_i1	7	9	3	3	3	6	16	8	11	13	7	4
c96058_g1_i1	5	0	1	10	2	7	2	1	5	5	2	8
c96054_g1_i1	0	2	0	0	1	1	0	1	1	0	0	0
c96048_g1_i1	2	3	0	2	2	5	2	4	5	5	7	1
c96042_g1_i1	4	4	1	2	0	1	1	0	5	0	0	1
c96040_g1_i1	0	0	1	0	0	0	0	0	0	0	0	1
c96035_g1_i1	1	3	0	5	1	1	0	0	3	0	3	1
c96032_g1_i1	4	0	1	2	8	10	1	2	0	5	11	6
c96026_g1_i1	0	0	0	0	0	0	0	1	0	1	0	2
c96025_g1_i1	0	0	0	1	0	0	0	0	0	0	0	0
c96023_g1_i1	0	0	0	0	0	0	0	0	0	0	0	0
c9602_g1_i1	12	6	1	8	4	12	3	3	9	8	12	8
c96019_g1_i1	0	0	0	0	1	0	0	1	0	0	0	0
c96016_g1_i1	0	0	0	0	0	0	0	0	0	0	0	0
c96015_g1_i1	0	0	0	0	0	0	0	0	0	0	0	0
c96010_g1_i1	0	0	0	0	0	0	0	0	0	0	0	0
c9601_g1_i1	9	10	12	12	1	8	13	14	10	18	11	12
c96000_g1_i1	0	0	0	0	0	0	0	0	0	0	0	0
c96_g1_i1	11	5	7	12	18	17	6	4	4	16	21	19
c95995_g1_i1	2	0	2	0	0	0	0	1	1	0	0	2
c95988_g1_i1	2	2	0	4	0	2	0	0	1	2	1	2
c95987_g1_i1	0	0	0	0	0	1	0	0	0	0	0	0
c95985_g1_i1	0	0	0	1	0	1	0	0	0	2	2	3
c95984_g1_i1	0	0	0	0	1	1	0	2	0	0	0	0
c95977_g1_i1	1	3	2	0	1	0	1	1	1	2	2	1
c95976_g1_i1	3	4	5	2	1	2	1	0	5	0	1	5
c9597_g1_i1	5	2	3	3	4	5	6	9	3	7	8	5
c95966_g1_i1	0	0	0	0	0	0	0	1	0	0	0	0
c95965_g1_i1	1	3	0	0	1	0	3	2	0	0	0	0
c9596_g1_i1	9	4	6	8	6	5	4	9	11	10	4	8
c95947_g1_i1	0	0	0	0	0	1	0	0	0	1	0	0
c95944_g1_i1	1	3	3	2	3	5	4	2	5	3	2	6
c95942_g1_i1	0	0	0	0	0	0	0	0	0	0	0	0
c95937_g1_i1	0	1	0	0	0	0	0	0	0	1	0	0
c95925_g1_i1	2	0	1	1	1	4	0	0	1	0	0	0
c95922_g1_i1	0	0	0	0	0	0	0	0	0	0	0	0
c95921_g1_i1	0	0	0	0	0	0	0	0	0	0	0	0
c9592_g1_i1	37	20	26	48	37	18	12	17	39	53	37	32
c95914_g1_i1	0	0	0	2	0	1	0	0	1	0	0	1
c95912_g1_i1	0	0	0	0	0	0	0	0	0	0	0	0
c95909_g1_i1	0	0	0	0	1	0	0	0	0	0	0	0
c95908_g1_i1	3	3	3	0	0	0	0	2	1	0	1	1
c95906_g1_i1	0	0	3	3	3	0	0	1	0	0	3	2
c95901_g1_i1	0	0	0	0	0	0	0	0	0	0	0	0
c9590_g1_i1	6	9	5	8	5	17	13	13	6	9	13	9
c95897_g1_i1	0	0	0	0	1	0	0	0	0	0	0	0
c95896_g1_i1	1	0	2	1	0	1	0	0	0	0	0	0
c95895_g1_i1	3	0	1	2	1	1	0	2	4	6	0	0
c95894_g1_i1	5	1	1	4	2	2	1	2	4	5	3	5
c95893_g1_i1	0	0	0	0	0	0	0	0	0	0	0	0
c9589_g1_i1	10	2	10	13	5	0	9	0	11	15	0	0
c95889_g1_i1	0	0	0	0	0	0	0	0	0	0	0	0
c95885_g1_i1	0	0	0	1	0	2	0	0	0	0	0	0
c95883_g1_i1	0	0	0	0	0	0	0	0	0	0	0	0
c95881_g1_i1	0	1	0	1	4	5	0	0	0	1	0	0
c9588_g1_i2	1	5	2	2	0	0	2	2	2	2	2	2
c95877_g1_i1	0	0	0	0	0	1	0	0	0	0	0	0
c95875_g1_i1	1	0	0	2	0	0	0	1	0	1	3	2
c95871_g1_i1	0	0	0	0	0	0	0	0	0	0	0	0
c95862_g1_i1	0	0	0	0	0	0	0	0	0	2	0	0
c95854_g1_i1	0	0	0	0	0	0	0	0	0	0	0	0
c95852_g1_i1	0	0	0	0	0	0	0	0	0	0	0	0
c95843_g1_i1	0	2	2	1	0	1	1	4	2	1	0	2
c95842_g1_i1	2	1	0	0	0	0	0	0	1	1	3	0
c95840_g1_i1	1	4	0	1	1	1	0	3	2	3	0	0
c95837_g1_i1	0	0	0	1	0	0	0	0	0	0	1	0
c95833_g1_i1	1	0	0	0	1	0	0	0	1	0	1	0
c95831_g1_i1	0	0	0	0	0	0	0	0	0	0	0	0
c95830_g1_i1	0	1	2	0	0	1	0	0	1	1	0	0
c9583_g1_i1	2	2	4	1	2	1	2	0	1	1	5	1
c95827_g1_i1	0	0	0	0	0	0	0	0	0	0	0	0
c95821_g1_i1	0	0	0	0	0	0	0	0	2	1	0	0
c95820_g1_i1	0	0	0	0	0	0	0	0	0	0	0	0
c9582_g1_i1	4	6	9	4	2	2	9	3	7	6	1	3
c95819_g1_i1	1	2	1	0	1	5	2	0	1	1	0	1
c95814_g1_i1	0	2	1	0	0	0	0	1	0	0	0	0
c9581_g1_i2	13	14	6	12	2	10	10	14	20	15	9	11
c95804_g1_i1	2	1	0	0	0	2	0	3	1	0	4	1
c95803_g1_i1	1	0	0	0	0	0	0	0	0	0	0	0
c958_g1_i1	5	2	4	4	4	2	2	2	3	2	5	1
c95799_g1_i1	0	0	0	1	0	0	0	0	0	0	0	0
c95795_g1_i1	0	0	0	0	0	0	0	0	0	0	0	0
c9579_g1_i1	6	16	8	10	11	11	7	9	9	10	15	10
c95787_g1_i1	0	0	0	0	0	0	0	0	0	0	0	0
c95779_g1_i1	0	0	0	0	0	0	0	0	0	0	0	0
c95777_g1_i1	1	0	0	0	0	0	0	0	0	1	0	1
c95775_g1_i1	0	1	2	1	0	2	1	0	2	1	3	3
c95771_g1_i1	0	0	0	0	0	0	0	0	0	0	0	0
c95768_g1_i1	0	0	0	0	0	0	0	0	0	0	0	0
c95766_g1_i1	0	0	0	0	0	0	0	0	0	0	0	0
c95763_g1_i1	0	0	0	0	1	0	0	0	0	1	0	0
c95761_g1_i1	2	0	0	3	5	3	0	2	2	3	9	2
c9576_g1_i1	13	15	4	7	11	28	8	16	13	12	33	18
c95759_g1_i1	0	0	0	0	0	0	1	2	1	0	0	0
c95758_g1_i1	0	0	0	0	0	0	0	0	0	1	0	0
c95755_g1_i1	4	1	1	2	0	4	2	1	3	2	0	1
c95753_g1_i1	2	0	0	0	1	0	0	2	2	0	1	0
c95747_g1_i1	1	7	0	0	1	1	1	0	1	5	0	1
c9574_g1_i1	5	2	6	16	5	9	5	11	14	11	3	4
c95738_g1_i1	0	0	1	0	0	0	0	0	0	0	0	0
c95737_g1_i1	0	0	0	0	0	0	0	0	0	0	0	0
c95734_g1_i1	0	0	0	0	0	0	0	0	0	0	2	0
c95733_g1_i1	0	0	0	1	0	0	0	0	1	1	0	0
c95731_g1_i1	0	0	0	0	0	0	0	0	0	0	0	0
c9573_g1_i1	11	8	5	8	6	14	8	1	6	15	6	6
c95721_g1_i1	1	0	0	0	0	0	0	0	0	1	0	0
c9572_g1_i1	15	7	7	16	22	13	11	10	7	17	30	18
c95710_g1_i1	0	0	0	0	0	0	0	0	0	0	0	0
c957_g1_i1	9	10	6	13	6	11	9	8	3	6	11	18
c95695_g1_i1	0	0	0	0	1	0	1	1	1	0	1	0
c95693_g1_i1	2	1	0	3	0	2	1	0	4	4	2	0
c95692_g1_i1	2	0	0	2	0	2	0	0	0	0	0	0
c95690_g1_i1	5	1	1	1	2	5	0	0	3	4	10	5
c95688_g1_i1	0	0	0	0	0	0	0	0	0	0	0	0
c95687_g1_i1	1	0	1	1	4	1	0	0	0	1	0	0
c95686_g1_i1	0	0	0	0	0	0	0	0	0	0	0	0
c95685_g1_i1	1	1	0	0	1	0	0	0	2	1	1	0
c95682_g1_i1	0	0	0	1	1	1	1	0	1	0	0	0
c95679_g1_i1	0	0	0	0	0	0	0	0	0	0	1	0
c95676_g1_i1	0	0	0	0	0	0	0	0	0	0	0	0
c95675_g1_i1	1	0	0	0	0	0	0	0	0	0	1	0
c95670_g1_i1	1	1	0	0	1	1	0	1	1	2	2	0
c95669_g1_i1	0	0	0	0	0	0	0	0	0	0	0	0
c95666_g1_i1	3	3	4	2	3	5	3	2	3	3	2	4
c95661_g1_i1	0	0	0	0	0	0	0	0	0	0	0	0
c95657_g1_i1	0	0	0	1	0	1	0	2	0	1	1	2
c95656_g1_i1	0	0	0	0	0	0	0	0	0	1	0	0
c95655_g1_i1	2	0	0	0	1	0	1	1	1	0	1	1
c95632_g1_i1	0	3	0	0	2	1	0	0	2	0	0	1
c95628_g1_i1	0	0	0	0	0	0	0	0	0	0	0	0
c95627_g1_i1	0	0	0	0	0	0	1	0	0	0	0	0
c95616_g1_i1	0	0	0	0	1	0	0	0	0	0	0	0
c95615_g1_i1	0	0	0	0	0	1	0	0	0	0	0	0
c95611_g1_i1	3	2	0	2	1	2	3	2	3	0	2	1
c95610_g1_i1	0	0	0	0	0	0	0	0	0	0	0	0
c95609_g1_i1	1	1	1	1	2	3	3	1	5	2	4	0
c95606_g1_i1	0	0	0	0	0	0	0	0	0	0	0	0
c95598_g1_i1	2	1	0	0	0	1	0	1	2	1	3	1
c95597_g1_i1	0	0	0	1	0	0	0	0	1	0	0	0
c95596_g1_i1	0	0	0	0	0	0	0	0	0	0	0	0
c95590_g1_i1	0	0	0	0	1	0	0	0	0	0	0	0
c95582_g1_i1	0	1	1	0	0	2	2	0	2	0	0	0
c95580_g1_i1	0	0	0	0	3	2	0	1	0	1	1	3
c95579_g1_i1	2	0	0	1	1	0	0	1	0	1	1	0
c95578_g1_i1	0	0	0	0	0	0	0	0	0	1	0	0
c95571_g1_i1	0	0	0	0	0	0	0	0	0	0	0	0
c95570_g1_i1	1	1	0	2	0	1	0	1	1	1	3	0
c9557_g1_i2	3	4	1	5	7	9	3	12	6	6	8	12
c95564_g1_i1	0	1	0	0	0	1	2	0	3	1	0	0
c95560_g1_i1	2	1	2	0	1	0	4	1	2	1	0	1
c95553_g1_i1	0	1	0	0	0	0	0	0	1	0	0	0
c95550_g1_i1	0	0	0	0	0	0	0	0	0	0	0	0
c9555_g1_i1	5	5	5	4	3	1	2	5	4	6	4	7
c95549_g1_i1	0	0	0	0	0	0	0	0	0	0	0	0
c95547_g1_i1	1	2	3	1	1	0	0	1	3	1	2	2
c95546_g1_i1	0	0	0	0	0	0	0	0	0	0	0	0
c95545_g1_i1	1	0	0	1	2	3	0	1	0	0	3	2
c95544_g1_i1	4	1	1	1	1	0	0	2	0	2	3	0
c95541_g1_i1	0	0	0	0	0	0	0	0	0	0	0	0
c95537_g1_i1	8	6	2	3	1	4	5	4	8	5	1	3
c95536_g1_i1	7	1	6	8	3	1	8	4	2	5	3	1
c95529_g1_i1	0	0	0	0	0	0	1	0	0	0	0	0
c95524_g1_i1	0	0	0	0	0	0	0	0	0	0	0	0
c9552_g1_i1	1	0	5	1	0	0	1	2	5	1	1	0
c95513_g1_i1	3	3	1	2	2	2	0	4	2	10	0	4
c95510_g1_i1	0	0	0	0	0	0	0	0	0	0	0	0
c95509_g1_i1	0	0	0	0	0	1	0	0	0	0	0	1
c95506_g1_i1	0	1	0	0	0	0	1	0	0	0	0	0
c95503_g1_i1	0	0	0	0	0	0	0	0	0	0	0	0
c95495_g1_i1	0	1	0	1	1	0	0	1	0	1	1	0
c95491_g1_i1	0	0	0	0	0	0	0	0	0	0	0	0
c95487_g1_i1	5	7	3	6	2	1	4	3	9	5	6	4
c95482_g1_i1	0	0	0	0	0	0	0	0	0	0	0	0
c9548_g1_i1	13	0	4	4	13	12	4	6	4	15	7	6
c95477_g1_i1	0	0	0	0	0	0	0	0	0	0	0	0
c95476_g1_i1	0	0	0	0	0	0	0	0	1	0	0	0
c95473_g1_i1	0	0	0	0	0	0	0	1	0	0	0	0
c95466_g1_i1	7	6	2	8	3	2	5	4	9	12	7	2
c95459_g1_i1	2	1	1	0	1	0	1	0	6	2	0	0
c95457_g1_i1	0	0	0	0	0	0	0	0	0	0	0	0
c95454_g1_i1	0	1	0	0	0	0	1	1	0	0	0	0
c95442_g1_i1	0	0	0	0	0	0	0	0	0	0	0	0
c95440_g1_i1	1	1	0	0	0	1	0	1	0	0	0	2
c9544_g1_i1	11	5	10	13	13	14	6	6	4	13	14	12
c95438_g1_i1	0	1	1	0	2	0	2	1	2	5	3	0
c95436_g1_i1	0	0	0	0	0	0	0	0	0	0	1	1
c95435_g1_i1	0	0	0	0	0	0	0	0	0	0	0	0
c95434_g1_i1	1	1	0	0	0	0	0	0	0	1	0	0
c95431_g1_i1	0	0	1	0	0	0	0	0	1	0	0	0
c95430_g1_i1	4	8	6	5	4	4	6	6	7	5	5	8
c9543_g1_i1	40	45	36	39	32	48	48	36	20	33	27	38
c95429_g1_i1	0	1	1	3	1	2	2	1	2	2	3	0
c95426_g1_i1	1	0	4	0	1	1	0	0	0	1	0	2
c95420_g1_i1	0	0	0	2	1	2	0	0	0	0	0	0
c95419_g1_i1	1	1	0	0	0	1	1	2	2	3	1	2
c95413_g1_i1	1	4	2	5	1	5	1	1	6	3	0	0
c95410_g1_i1	1	0	0	2	1	0	0	0	2	2	0	0
c9541_g1_i1	4	1	5	8	8	6	3	4	6	8	4	10
c95409_g1_i1	2	0	0	2	4	2	2	1	1	1	1	1
c95408_g1_i1	0	1	2	0	4	1	0	2	3	4	0	2
c95402_g1_i1	0	0	0	0	0	0	0	0	0	0	0	0
c95401_g1_i1	0	0	0	0	0	0	0	0	0	0	0	0
c95395_g1_i1	4	0	0	2	0	0	0	0	1	2	0	1
c95394_g1_i1	0	0	1	0	0	0	0	0	0	0	0	1
c95393_g1_i1	0	0	0	0	0	0	0	0	0	0	0	0
c95390_g1_i1	1	0	1	1	1	1	0	1	0	0	1	1
c9539_g1_i1	3	0	5	0	4	3	1	3	1	4	5	5
c95384_g1_i2	0	0	0	1	0	1	0	0	1	0	0	2
c95384_g1_i1	0	0	0	0	0	0	0	1	0	0	3	1
c95383_g1_i1	3	5	1	6	2	4	1	1	1	2	1	0
c95382_g1_i1	0	0	0	0	2	0	0	0	0	1	1	0
c95380_g1_i1	0	0	0	0	0	0	0	0	0	0	0	0
c9538_g1_i1	5	2	3	19	11	15	4	5	5	17	29	24
c95378_g1_i1	0	0	0	0	0	0	0	0	0	0	0	0
c95375_g1_i1	0	0	0	0	0	0	0	1	1	0	0	0
c95374_g1_i1	0	0	0	2	0	0	1	0	1	0	0	0
c95358_g1_i1	1	2	1	0	6	6	2	2	2	2	4	2
c95352_g1_i1	0	0	0	0	0	0	0	2	0	0	1	1
c95343_g1_i1	0	0	0	0	0	0	0	0	0	0	0	0
c95339_g1_i1	1	1	0	0	1	0	0	0	0	0	0	0
c95334_g1_i1	0	3	1	2	2	1	1	2	2	6	1	2
c95332_g1_i1	1	0	0	3	0	0	0	0	1	0	0	0
c95330_g1_i1	2	0	0	4	1	3	2	0	1	1	3	1
c9533_g1_i1	6	6	3	7	4	9	5	10	4	15	16	6
c95327_g1_i1	1	0	1	0	0	4	3	0	0	1	2	2
c95326_g1_i1	1	2	0	3	3	2	2	0	2	3	0	0
c95324_g1_i1	0	1	1	2	1	1	0	0	0	0	4	0
c95321_g1_i1	0	0	0	0	0	0	0	0	0	0	0	0
c9532_g1_i1	18	18	16	20	14	23	30	20	16	28	25	11
c95319_g1_i1	5	3	0	3	3	1	0	2	3	1	0	1
c95318_g1_i1	1	0	0	1	1	0	0	0	0	0	0	0
c95313_g1_i1	0	0	0	0	0	0	0	0	0	0	0	0
c9531_g1_i1	82	74	86	59	44	57	77	76	87	82	80	55
c95308_g1_i1	0	0	0	0	0	1	0	0	0	0	0	1
c95307_g1_i1	0	0	0	0	0	0	0	0	0	0	0	0
c9530_g1_i1	27	25	19	26	13	14	31	8	45	26	8	15
c953_g1_i1	3	3	6	3	2	2	3	5	6	7	3	2
c95298_g1_i1	1	0	0	0	0	0	0	0	1	0	0	1
c95291_g1_i1	0	0	0	0	0	0	0	0	0	0	0	0
c95290_g1_i1	0	0	0	0	0	0	0	0	2	0	0	1
c9529_g1_i1	6	0	2	7	2	1	7	0	3	8	0	0
c95279_g1_i1	1	0	0	0	0	0	0	0	0	0	0	0
c95278_g1_i1	0	0	0	0	0	0	0	0	0	0	0	0
c95277_g1_i1	0	0	0	0	0	0	0	0	0	0	0	0
c95275_g1_i1	2	0	2	1	0	1	0	0	2	0	3	2
c95273_g1_i1	0	0	0	0	0	0	0	0	0	0	0	0
c95268_g1_i1	0	0	2	2	0	0	0	0	4	1	0	0
c95263_g1_i1	3	0	2	1	2	1	0	0	1	2	0	0
c95252_g1_i1	4	4	3	4	0	0	7	2	6	2	0	0
c9525_g1_i1	2	0	2	12	0	4	0	1	3	7	5	23
c95245_g1_i1	0	0	0	2	0	1	0	0	0	0	0	0
c9524_g1_i1	2	0	2	1	0	0	0	1	0	0	1	0
c95238_g1_i1	0	0	0	0	0	0	0	0	0	0	0	0
c95229_g1_i1	0	0	0	0	0	0	0	2	3	1	0	0
c95227_g1_i1	2	1	2	1	1	1	2	3	0	2	3	5
c95221_g1_i1	0	0	0	0	0	0	0	0	0	0	0	0
c9522_g1_i1	9	13	16	10	6	4	6	8	11	17	16	13
c95219_g1_i1	0	0	3	0	0	0	1	2	2	2	0	2
c95217_g1_i1	0	0	0	0	0	0	1	1	0	1	0	1
c95216_g1_i1	1	0	0	1	0	1	0	0	0	1	0	0
c95215_g1_i1	0	0	0	0	0	0	0	0	1	0	0	0
c95213_g1_i1	1	0	0	0	1	1	1	0	1	2	0	0
c95209_g1_i1	0	0	0	0	0	0	0	0	0	0	0	1
c95203_g1_i1	0	0	2	0	1	0	0	1	0	1	0	0
c95199_g1_i1	0	0	0	0	0	1	0	0	0	0	0	0
c95198_g1_i1	0	0	0	0	0	0	0	0	0	0	0	0
c95194_g1_i1	0	0	2	0	0	0	0	0	0	1	0	0
c95192_g1_i1	5	1	2	3	1	1	3	1	1	4	2	0
c95190_g1_i1	4	8	4	6	5	4	8	3	1	5	9	8
c9519_g1_i1	22	20	18	20	5	11	36	32	43	25	21	16
c95187_g1_i1	0	0	3	0	2	0	1	0	1	0	2	0
c95184_g1_i1	1	2	0	0	0	0	2	0	1	2	0	0
c95178_g1_i1	0	1	0	1	1	2	1	0	2	2	0	1
c95176_g1_i1	0	0	0	2	0	0	1	0	1	0	0	0
c95172_g1_i1	0	0	1	0	0	1	0	0	1	2	0	0
c95171_g1_i1	0	1	0	0	0	0	0	0	0	0	0	0
c9517_g1_i1	9	12	9	8	4	8	12	7	8	12	2	6
c95169_g1_i1	0	0	1	3	0	2	1	0	1	0	1	1
c95163_g1_i1	6	8	4	23	42	24	8	14	8	30	49	30
c95160_g1_i1	0	2	2	1	0	0	0	2	0	1	0	0
c95158_g1_i1	0	0	0	0	0	0	0	0	0	0	0	0
c9515_g1_i1	19	16	15	17	14	26	11	25	11	22	43	40
c95142_g1_i1	0	0	0	0	0	0	0	0	0	0	0	0
c95140_g1_i1	0	0	0	0	0	0	0	0	0	1	0	0
c9514_g2_i1	0	0	0	0	0	1	0	0	0	0	4	0
c9514_g1_i1	0	1	0	0	0	1	1	0	1	1	4	0
c95136_g1_i1	4	5	2	0	0	2	2	2	7	1	3	0
c95130_g1_i1	0	0	0	0	0	0	0	0	1	0	1	2
c9513_g1_i1	285	278	244	204	154	222	273	281	298	241	263	193
c95129_g1_i1	0	1	0	0	0	0	0	0	3	2	0	0
c95124_g1_i1	0	0	0	0	0	0	0	0	0	0	0	0
c9512_g1_i1	3	6	0	3	4	5	1	6	8	5	2	4
c95108_g1_i1	2	2	0	0	1	2	1	1	0	0	0	0
c95104_g1_i1	0	1	0	0	0	0	0	0	0	0	0	0
c95101_g1_i1	0	0	0	0	0	0	0	0	0	0	0	1
c95098_g1_i1	1	1	1	1	1	0	0	1	1	0	0	1
c95096_g1_i1	1	0	1	0	0	0	1	1	0	4	0	0
c95095_g1_i1	2	0	1	1	0	1	0	0	0	1	1	0
c95094_g1_i1	0	0	1	0	1	0	3	2	0	0	0	0
c9509_g1_i1	4	3	3	3	3	2	5	3	3	6	2	3
c95074_g1_i1	0	0	0	0	0	0	0	0	0	0	0	0
c95073_g1_i1	0	0	0	0	0	0	0	0	0	0	0	2
c95072_g1_i1	3	1	0	2	1	0	1	3	4	3	0	1
c9507_g1_i1	8	5	13	6	21	20	18	13	10	27	26	19
c95065_g1_i1	4	1	2	0	2	3	2	5	2	1	0	4
c95061_g1_i1	5	3	3	7	4	1	2	5	9	2	9	6
c95060_g1_i1	0	0	0	0	0	0	0	0	0	0	1	0
c9506_g1_i1	217	112	111	186	157	164	101	78	170	237	247	109
c95058_g1_i1	0	0	0	0	0	0	0	0	0	1	0	0
c95057_g1_i1	0	0	1	0	1	0	0	0	1	0	0	0
c95054_g1_i1	0	0	0	0	0	0	0	0	0	0	0	0
c95053_g1_i1	5	0	0	1	2	0	0	1	2	0	1	1
c95048_g1_i1	0	0	0	0	0	0	0	0	0	0	0	1
c95043_g1_i1	2	0	0	3	0	1	0	3	1	1	0	2
c95038_g1_i1	0	0	0	0	1	0	0	0	0	1	2	0
c95036_g1_i1	4	6	5	3	3	4	9	5	9	3	7	2
c95033_g1_i1	0	0	0	1	1	3	1	0	0	2	0	0
c95031_g1_i1	0	0	0	0	0	0	0	0	0	0	0	0
c9503_g1_i1	26	28	22	24	17	13	30	17	14	22	20	10
c95029_g1_i1	0	0	0	0	0	0	0	0	0	0	0	0
c95026_g1_i1	3	2	1	2	0	1	0	3	3	4	3	1
c95024_g1_i1	3	1	0	8	1	2	6	3	0	1	0	2
c95023_g1_i1	4	2	4	1	4	2	5	2	6	1	2	2
c95018_g1_i1	0	0	1	0	0	0	0	0	0	0	0	0
c95016_g1_i1	2	0	0	3	5	1	1	0	2	2	1	4
c95011_g1_i1	0	0	0	0	0	0	0	0	0	0	0	0
c9501_g1_i1	144	130	99	100	91	115	137	157	157	149	181	98
c95009_g1_i1	0	0	0	0	0	0	0	0	0	0	0	0
c95008_g1_i1	0	0	0	0	0	0	0	0	0	0	0	0
c95004_g1_i1	0	4	0	5	2	2	0	2	2	2	6	2
c95003_g1_i1	0	0	0	0	0	0	0	0	0	0	0	0
c95002_g1_i1	0	0	0	0	0	0	0	0	0	0	0	0
c9500_g1_i2	4	0	2	0	1	2	0	0	1	1	3	2
c9500_g1_i1	8	9	3	9	6	11	7	2	4	8	7	7
c95_g1_i1	11	5	4	7	34	27	8	13	6	12	58	36
c94998_g1_i1	0	1	0	1	1	0	0	1	2	1	1	0
c94997_g1_i1	0	0	0	0	0	0	0	0	0	0	0	0
c94996_g1_i1	1	0	0	1	0	0	0	0	0	2	0	0
c94995_g1_i1	0	2	0	1	2	3	0	0	2	7	2	2
c94991_g1_i1	4	4	2	1	0	1	2	2	1	0	1	2
c94990_g1_i1	0	0	0	0	0	0	0	0	0	0	0	0
c94971_g1_i1	0	0	0	0	0	0	0	0	0	0	0	0
c9497_g1_i1	8	10	3	3	5	7	5	12	7	5	5	4
c94958_g1_i1	0	0	1	0	0	0	0	0	0	0	0	0
c94955_g1_i1	0	0	0	0	0	0	0	1	0	0	0	0
c94953_g1_i1	1	1	3	4	7	7	3	2	3	3	6	7
c94952_g1_i1	0	0	0	0	0	1	0	0	0	0	1	0
c94950_g1_i1	2	1	0	2	3	1	0	0	0	1	0	0
c94949_g1_i1	0	0	1	1	3	7	1	1	2	3	8	4
c9494_g1_i1	25	19	31	16	13	9	17	11	35	28	20	14
c94938_g1_i1	0	2	1	0	0	0	0	0	0	1	0	0
c94934_g1_i1	0	0	0	0	1	1	0	0	0	0	0	0
c94932_g1_i1	1	0	0	0	0	0	0	0	0	0	0	0
c94929_g1_i1	1	0	0	0	0	0	0	0	1	0	0	0
c94922_g1_i1	0	0	0	0	0	0	0	0	0	0	0	0
c94910_g1_i1	0	0	0	0	0	0	0	0	0	0	0	0
c9491_g1_i2	9	8	8	17	10	18	12	14	9	13	20	19
c94907_g1_i1	0	0	0	0	0	0	0	0	0	0	0	0
c94906_g1_i1	0	0	1	0	0	1	0	0	0	0	1	0
c94905_g1_i1	0	0	0	0	0	0	0	0	2	3	0	0
c94902_g1_i1	0	0	0	0	0	0	0	0	0	0	0	0
c9490_g1_i2	147	104	82	130	121	150	116	142	134	148	173	143
c9490_g1_i1	122	75	92	90	88	120	88	148	125	116	159	130
c949_g1_i1	3	1	0	3	0	9	2	0	2	2	8	4
c94895_g1_i1	0	0	0	0	0	3	0	0	0	0	0	0
c94893_g1_i1	0	0	0	0	0	0	0	0	0	0	2	0
c94891_g1_i1	0	1	0	0	0	0	0	0	0	0	0	0
c94881_g1_i1	1	2	0	0	0	1	2	1	1	2	5	3
c94876_g1_i1	0	1	0	0	1	2	0	0	0	0	1	0
c94874_g1_i1	1	0	0	0	1	1	0	1	1	2	0	0
c94867_g1_i1	0	0	0	0	0	0	0	0	0	0	0	0
c94866_g1_i1	0	0	0	0	0	0	0	0	0	0	0	0
c94862_g1_i1	0	0	0	0	0	0	0	0	0	0	0	0
c94861_g1_i1	0	0	0	0	0	0	0	0	0	0	0	0
c94857_g1_i1	0	0	1	0	0	0	0	1	0	0	0	2
c94856_g1_i1	0	0	0	0	0	0	0	0	0	0	0	0
c9485_g1_i1	3	3	3	2	3	4	4	2	3	2	8	5
c94846_g1_i1	5	4	3	8	6	4	5	1	10	6	4	5
c94844_g1_i1	0	0	0	0	0	0	0	0	0	2	0	0
c94841_g1_i1	0	0	0	0	0	0	0	0	0	0	0	0
c94838_g1_i1	0	0	1	0	0	0	0	0	0	1	0	0
c94833_g1_i1	2	2	1	0	4	0	2	0	4	3	0	2
c94830_g1_i1	0	0	0	0	0	0	0	0	0	0	0	0
c94825_g1_i1	1	0	2	1	1	0	0	2	5	2	1	3
c94822_g1_i1	2	1	1	3	2	1	0	2	1	2	0	0
c9482_g1_i1	17	7	12	7	7	6	13	6	15	13	12	9
c94816_g1_i1	1	0	0	0	0	1	0	0	0	0	0	0
c94814_g1_i1	0	0	0	0	0	1	1	0	0	0	0	0
c94811_g1_i1	0	1	0	0	0	0	0	0	0	1	0	2
c94810_g1_i1	0	0	1	2	1	2	1	0	0	1	0	0
c94806_g1_i1	3	3	5	6	3	2	1	3	5	6	3	5
c94803_g1_i1	1	0	0	0	0	0	0	0	0	1	0	0
c9480_g1_i1	5	5	4	2	10	9	2	5	5	9	12	8
c94795_g1_i1	1	0	0	0	0	2	0	1	1	1	0	0
c9479_g1_i1	14	18	16	17	8	12	15	18	26	17	12	7
c94786_g1_i1	0	0	1	0	0	0	0	0	0	0	0	0
c94785_g1_i1	0	2	0	0	1	1	1	2	0	0	1	0
c94784_g1_i1	0	2	0	2	1	0	0	0	0	0	0	0
c94783_g1_i1	0	0	0	1	1	0	0	1	0	1	0	0
c94782_g1_i1	1	0	1	4	3	1	1	2	1	2	0	1
c94774_g1_i1	0	0	0	0	0	0	0	0	0	0	0	0
c94773_g1_i1	0	0	0	0	0	0	0	0	0	0	1	0
c94771_g1_i1	0	0	0	0	0	0	0	0	0	0	0	0
c94769_g1_i1	1	1	0	2	0	4	2	0	1	1	0	2
c94765_g1_i1	0	0	0	0	0	0	0	0	0	0	0	0
c94757_g1_i1	0	0	0	0	0	0	0	0	0	0	1	0
c9475_g1_i1	10	16	26	17	22	22	5	19	29	27	29	14
c94748_g1_i1	0	0	0	2	0	0	0	0	0	0	0	0
c94735_g1_i1	7	13	9	11	11	6	7	15	18	9	8	10
c94726_g1_i1	0	0	0	1	0	0	0	0	0	1	0	0
c94725_g1_i1	2	4	8	3	2	3	5	3	7	7	2	0
c9472_g1_i1	4	6	2	2	3	4	9	4	1	2	6	2
c94709_g1_i1	0	0	0	0	0	0	0	0	0	0	0	0
c94706_g1_i1	0	0	0	0	0	0	0	0	0	0	0	0
c94701_g1_i1	0	1	0	2	1	2	1	1	2	0	1	1
c9470_g1_i1	1	2	3	0	1	0	1	1	0	0	1	0
c947_g1_i1	61	49	55	26	24	48	58	50	76	69	23	37
c94699_g1_i1	2	0	0	1	1	0	2	0	3	0	0	1
c94698_g1_i1	2	1	0	1	2	2	0	0	1	1	1	3
c94697_g1_i1	0	0	0	0	0	0	0	0	0	0	1	0
c94693_g1_i1	0	0	0	4	4	0	0	2	0	2	0	0
c94690_g1_i1	2	0	1	1	0	0	2	0	4	1	1	2
c9469_g1_i1	3	1	2	7	2	1	0	5	3	8	8	6
c94685_g1_i1	0	0	0	0	0	0	0	0	0	0	0	0
c94683_g1_i1	4	5	4	3	2	3	2	3	4	9	10	0
c94678_g1_i1	0	0	0	0	0	0	0	0	0	0	0	0
c94673_g1_i1	0	0	0	0	0	0	0	0	0	0	0	0
c94671_g1_i1	0	0	0	0	0	0	0	0	0	0	0	0
c94668_g1_i1	0	0	0	0	0	0	0	0	0	0	0	0
c94667_g1_i1	0	0	0	1	0	0	0	0	0	0	0	1
c94663_g1_i1	0	0	0	0	0	0	0	0	1	1	0	0
c94662_g1_i1	0	0	0	0	0	0	0	0	0	0	0	0
c9466_g1_i1	2	0	0	0	3	1	0	0	0	1	6	1
c9465_g1_i1	13	8	2	15	21	17	4	4	6	17	12	13
c94649_g1_i1	1	0	2	0	2	0	2	1	2	0	2	4
c94643_g1_i1	0	0	0	0	0	0	0	0	0	0	0	0
c94640_g1_i1	0	1	1	0	1	4	3	5	1	2	1	6
c94638_g1_i1	0	0	0	0	0	0	0	0	0	0	0	0
c94637_g1_i1	0	0	0	0	0	0	0	0	0	0	0	0
c94635_g1_i1	0	0	0	0	0	0	0	1	0	0	0	1
c94632_g1_i1	1	1	2	0	0	2	0	0	2	5	2	0
c9463_g1_i1	3	5	1	3	0	2	3	4	5	3	5	6
c94621_g1_i1	6	2	6	2	6	3	4	0	3	4	4	6
c94610_g1_i1	0	0	0	0	0	0	0	0	0	0	0	0
c9461_g1_i1	8	4	4	19	11	15	4	5	9	12	11	10
c94608_g1_i1	0	0	0	0	1	0	0	0	0	0	0	0
c94605_g1_i1	0	0	0	0	0	0	0	0	0	0	0	0
c94603_g1_i1	4	2	2	10	10	14	2	2	7	7	26	13
c94601_g1_i1	0	0	0	0	0	0	0	0	0	0	0	0
c9460_g1_i1	39	39	32	66	37	49	31	50	57	54	88	75
c946_g1_i1	3	0	4	1	1	1	0	3	1	1	1	2
c94599_g1_i1	0	0	0	0	0	0	0	0	0	0	0	0
c94590_g1_i1	0	0	0	0	0	0	0	0	0	0	0	0
c9459_g1_i1	5	8	3	8	3	7	6	9	6	5	6	3
c94585_g1_i1	0	0	0	0	0	0	0	0	0	0	0	0
c94584_g1_i1	0	0	0	0	0	0	0	0	0	0	0	0
c94581_g1_i1	0	0	1	0	1	0	1	0	1	0	0	0
c94578_g1_i1	4	1	6	2	5	7	2	11	7	5	2	6
c94574_g1_i1	2	0	0	0	0	0	2	0	2	0	0	0
c9457_g1_i1	65	77	60	42	57	58	78	87	85	83	82	83
c94565_g1_i1	0	0	0	0	0	0	0	0	0	0	0	0
c9456_g2_i2	0	0	0	0	1	0	0	1	0	0	0	0
c9456_g1_i2	3	10	1	2	1	5	7	2	9	6	11	7
c94559_g1_i1	0	1	0	0	0	0	0	0	0	0	0	0
c94558_g1_i1	0	0	0	0	0	0	0	0	0	0	0	0
c94557_g1_i1	6	3	0	5	3	2	1	1	3	6	2	2
c94555_g1_i1	0	0	0	0	0	0	0	0	0	1	0	0
c9455_g1_i1	6	11	7	17	12	15	12	16	21	7	17	25
c94541_g1_i1	0	1	0	0	0	0	0	0	0	0	0	0
c9454_g1_i2	10	25	19	14	11	22	29	17	22	20	16	15
c9454_g1_i1	22	12	29	14	11	23	33	20	21	28	13	18
c94538_g1_i1	3	3	3	4	0	0	1	0	3	2	0	0
c94533_g1_i1	0	1	4	0	1	3	3	0	0	0	0	0
c9453_g1_i1	3	6	6	15	7	8	11	9	12	20	7	6
c94527_g1_i1	0	0	0	0	0	3	1	0	1	0	0	1
c94526_g1_i1	0	0	0	0	0	0	0	0	1	0	0	0
c94523_g1_i1	3	9	6	6	10	13	3	10	5	9	13	6
c94517_g1_i1	0	0	0	0	0	1	0	0	0	0	0	0
c94512_g1_i1	1	0	0	0	0	1	1	1	0	0	1	1
c94511_g1_i1	0	3	3	5	0	7	6	0	5	4	0	0
c94505_g1_i1	0	0	0	0	0	0	0	0	0	0	0	0
c94502_g1_i1	0	0	0	0	0	0	0	0	0	0	0	0
c94501_g1_i1	0	0	0	0	0	0	0	0	0	0	0	0
c94499_g1_i1	0	0	0	0	1	1	0	0	3	0	3	2
c94496_g1_i1	4	7	3	1	3	2	2	2	6	8	0	8
c94494_g1_i1	0	0	0	0	0	0	1	0	0	0	2	0
c94492_g1_i1	9	6	5	5	3	7	5	7	8	6	4	1
c94490_g1_i1	1	3	1	3	4	0	2	1	4	3	0	1
c9449_g2_i1	2	6	13	2	17	2	5	4	30	80	2	5
c94489_g1_i1	0	0	0	0	0	0	0	0	0	0	0	0
c94487_g1_i1	0	0	0	0	0	0	0	0	0	0	0	0
c94485_g1_i1	1	1	4	0	1	2	0	2	0	0	7	5
c94482_g1_i1	4	2	0	0	1	0	2	4	0	0	17	4
c94481_g1_i1	1	4	2	4	5	5	4	1	2	3	4	3
c94479_g1_i1	1	0	2	2	0	3	3	2	0	0	1	2
c94478_g1_i1	1	2	1	0	1	1	1	0	0	3	1	0
c94477_g1_i1	0	0	0	0	0	0	0	0	0	0	0	0
c94472_g1_i1	0	0	0	0	0	0	0	0	0	0	0	0
c9447_g1_i1	38	31	21	26	13	9	29	30	46	26	20	21
c94465_g1_i1	0	1	0	0	0	2	0	0	0	0	0	0
c94464_g1_i1	0	0	1	0	0	0	1	0	0	0	1	2
c94462_g1_i1	3	0	0	3	2	0	2	2	0	3	0	1
c9446_g1_i1	868	777	794	972	809	759	998	609	963	1228	966	587
c94452_g1_i1	0	0	0	0	0	0	0	0	0	1	0	0
c94451_g1_i1	0	0	0	0	0	0	0	0	0	0	0	0
c94450_g1_i1	0	0	0	0	0	0	0	0	0	0	0	0
c94444_g1_i1	10	5	0	22	6	16	8	17	13	20	3	8
c94441_g1_i1	0	0	0	0	0	0	0	0	0	0	0	0
c9444_g1_i2	5	0	0	6	2	5	1	1	1	6	1	2
c94434_g1_i1	0	0	0	0	0	0	0	0	0	0	0	0
c94431_g1_i1	1	0	0	0	0	0	1	1	1	0	1	0
c94424_g1_i1	0	0	0	0	0	1	0	0	1	0	0	0
c94423_g1_i1	0	1	0	0	1	0	0	0	0	0	0	0
c94419_g1_i1	4	4	2	12	8	5	5	6	0	9	2	8
c94415_g1_i1	0	0	1	0	0	0	0	0	0	0	0	0
c94414_g1_i1	0	1	2	1	1	0	1	4	1	0	0	4
c94410_g1_i1	0	0	1	1	2	3	0	0	0	0	0	0
c9441_g1_i1	15	10	12	12	22	20	7	4	9	10	25	14
c94407_g1_i1	0	0	0	0	1	0	1	0	0	3	0	0
c94400_g1_i1	0	3	1	0	1	2	0	2	3	1	2	3
c9440_g2_i1	2	4	2	6	4	5	5	12	3	8	2	2
c944_g1_i1	8	4	2	6	5	3	6	7	3	11	9	5
c94399_g1_i1	0	0	0	0	0	0	0	0	0	0	0	0
c94395_g1_i1	0	0	0	1	0	1	0	0	0	0	8	3
c9439_g1_i1	5	5	0	4	6	9	2	6	8	13	9	7
c94389_g1_i1	0	0	0	0	0	0	0	0	0	0	0	0
c94381_g1_i1	0	0	0	0	0	0	0	0	0	0	0	0
c9437_g1_i1	7	12	12	2	4	3	7	6	14	5	4	6
c94362_g1_i1	0	0	0	0	0	0	0	0	0	0	0	0
c94361_g1_i1	6	7	2	8	2	4	8	4	7	8	1	2
c94358_g1_i1	0	0	3	0	0	2	0	0	1	0	0	0
c94356_g1_i1	0	0	0	0	0	0	0	0	1	0	0	0
c94354_g1_i1	0	0	0	0	0	0	0	0	0	0	1	0
c94351_g1_i1	1	0	0	1	2	5	1	0	1	0	0	1
c9435_g1_i1	12	2	4	17	40	22	5	0	5	12	24	16
c94343_g1_i1	2	0	0	0	0	0	0	0	0	1	0	0
c94342_g1_i1	0	0	0	0	0	0	0	0	0	0	1	2
c9434_g1_i1	27	5	12	16	20	27	11	23	21	18	23	28
c94339_g1_i1	3	1	0	2	1	1	1	0	1	5	1	0
c94338_g1_i1	1	0	0	1	0	2	1	1	1	1	3	0
c94337_g1_i1	1	1	0	1	1	0	2	0	0	0	0	0
c94335_g1_i1	2	0	1	1	0	1	1	1	0	2	0	2
c94334_g1_i1	0	0	0	0	0	0	0	0	0	0	0	0
c94330_g1_i1	2	1	1	1	2	1	3	2	2	2	4	4
c9433_g1_i1	1	1	3	1	4	1	1	1	1	2	4	2
c94329_g1_i1	0	0	0	6	0	2	0	0	1	1	2	0
c94328_g1_i1	6	0	0	2	3	0	0	1	1	2	1	0
c94325_g1_i1	0	0	0	0	0	0	0	0	0	0	0	0
c94322_g1_i1	1	0	2	2	2	0	1	0	0	2	5	0
c94321_g1_i1	0	0	0	2	0	0	0	0	0	0	0	0
c94320_g1_i1	0	0	0	0	0	0	0	0	0	0	0	0
c9432_g1_i2	14	8	10	13	11	24	20	17	15	14	22	12
c94318_g1_i1	5	4	4	4	7	2	3	2	6	4	3	8
c94315_g1_i1	0	0	0	0	3	1	0	0	0	0	3	2
c94311_g1_i1	0	0	0	0	0	0	0	0	1	0	0	0
c94310_g1_i1	0	0	0	0	0	0	0	0	0	0	0	0
c9431_g1_i1	23	12	20	33	22	28	17	5	20	31	47	13
c94309_g1_i1	3	3	1	2	3	0	1	4	0	1	1	2
c94307_g1_i1	1	0	0	1	0	1	0	0	0	1	0	0
c94304_g1_i1	0	1	0	0	2	0	0	0	0	15	0	0
c94302_g1_i1	1	3	1	2	1	1	4	1	5	1	1	1
c94300_g1_i1	1	2	0	2	3	2	0	0	2	4	1	2
c943_g1_i1	1	5	2	2	2	1	2	2	1	2	2	4
c94294_g1_i1	3	3	3	7	1	0	3	3	0	4	4	3
c94291_g1_i1	1	1	4	1	1	1	3	2	1	4	2	2
c94283_g1_i1	0	0	0	1	0	0	0	0	0	0	0	0
c9428_g1_i1	34	16	12	20	24	28	17	30	24	38	52	46
c94275_g1_i1	4	2	4	0	0	0	0	7	5	0	4	3
c94274_g1_i1	0	0	0	0	2	0	1	0	0	0	0	0
c94270_g1_i1	0	1	0	2	1	0	0	0	1	1	0	0
c94269_g1_i1	2	0	2	1	0	0	3	1	1	2	1	1
c94268_g1_i1	0	0	2	1	0	0	0	2	0	0	0	1
c94265_g1_i1	0	1	1	0	2	0	2	0	2	0	3	0
c94262_g1_i1	0	0	0	0	0	0	1	0	0	0	0	0
c9426_g1_i1	4	2	5	1	2	4	5	0	0	1	4	3
c94259_g1_i1	0	0	0	0	0	0	0	0	0	0	0	0
c94252_g1_i1	0	0	0	0	1	0	0	0	0	0	0	0
c94251_g1_i1	0	0	0	0	0	0	0	0	0	0	0	0
c94250_g1_i1	0	0	1	1	0	0	4	4	3	2	3	2
c9425_g1_i1	2	2	3	0	5	5	5	3	7	3	5	2
c94240_g1_i1	0	0	0	0	0	0	0	0	0	0	0	0
c94238_g1_i1	0	0	0	0	0	0	0	0	0	0	2	0
c94234_g1_i1	0	0	0	1	0	0	0	0	0	0	0	2
c94229_g1_i1	1	0	0	0	0	0	0	0	0	0	0	0
c94227_g1_i1	0	1	0	0	0	0	1	0	0	0	1	1
c94226_g1_i1	0	2	0	0	1	1	1	1	0	3	6	2
c9422_g1_i1	9	8	4	12	24	26	17	10	15	24	47	31
c94216_g1_i1	1	2	1	1	0	1	1	3	2	2	0	4
c94215_g1_i1	2	0	1	0	2	1	0	0	1	1	1	1
c94212_g1_i1	0	0	0	0	0	0	1	0	0	1	0	0
c9421_g1_i2	28	17	14	9	10	4	23	12	16	16	3	8
c9421_g1_i1	5	2	6	3	3	4	4	6	3	6	1	5
c94208_g1_i1	0	0	0	0	0	0	0	0	0	0	0	0
c94205_g1_i1	0	0	0	0	0	0	0	0	0	0	0	0
c94202_g1_i1	4	2	2	2	3	0	3	2	4	9	1	2
c94201_g1_i1	3	1	0	1	0	0	3	0	1	0	0	2
c94200_g1_i1	0	1	1	0	0	0	0	0	0	0	0	0
c9420_g1_i1	3	7	2	9	9	7	1	4	2	5	11	3
c94194_g1_i1	1	0	0	0	1	0	0	1	0	1	1	0
c94188_g1_i1	2	1	0	0	0	1	1	1	1	1	1	2
c94187_g1_i1	0	0	0	0	0	0	0	1	0	0	0	0
c94185_g1_i1	0	0	0	2	1	3	0	0	2	0	0	0
c94180_g1_i1	0	2	1	0	1	0	2	3	1	1	0	1
c94174_g1_i1	0	1	0	0	1	0	3	1	0	1	0	0
c94172_g1_i1	0	0	0	1	0	0	2	1	2	3	1	1
c94171_g1_i1	0	0	1	0	0	0	0	0	0	0	1	0
c94169_g1_i1	0	0	3	1	0	0	1	0	0	0	2	1
c94168_g1_i1	1	5	4	4	1	3	2	4	3	1	6	2
c94166_g1_i1	3	2	2	3	7	1	2	5	5	2	1	3
c94165_g1_i1	0	0	1	0	0	0	0	0	0	0	0	0
c94161_g1_i1	0	0	1	1	1	0	1	0	0	0	1	2
c94156_g1_i1	0	1	0	3	0	0	0	2	2	1	0	0
c9415_g1_i1	38	21	15	24	27	34	26	28	36	41	82	40
c94148_g1_i1	0	3	2	0	1	0	0	3	2	3	0	2
c94145_g1_i1	1	2	1	1	2	0	0	0	1	0	0	0
c94143_g1_i1	2	0	0	0	0	0	0	0	0	0	1	0
c9414_g1_i1	6	4	5	4	3	6	2	2	4	4	3	4
c94139_g1_i1	0	0	0	0	0	0	0	0	0	0	0	0
c9413_g1_i2	6662	5475	4535	5105	4383	6397	4974	7633	6068	6045	12148	7369
c9413_g1_i1	6737	5481	4468	5095	4387	6199	4932	7476	6102	6131	11728	7307
c94127_g1_i1	0	0	0	0	0	0	0	0	0	0	0	0
c94121_g1_i1	1	0	0	2	0	0	3	0	1	1	0	1
c94119_g1_i1	0	0	0	1	2	0	0	1	0	1	0	0
c94117_g1_i1	4	6	3	3	1	4	3	5	5	1	2	2
c94114_g1_i1	1	0	0	0	0	0	0	0	0	0	0	0
c94109_g1_i1	0	0	1	1	1	0	1	4	3	2	3	2
c94108_g1_i1	0	0	0	0	1	0	0	0	2	0	0	0
c94098_g1_i1	0	0	1	0	2	0	0	2	1	0	0	0
c94097_g1_i1	0	0	4	0	0	1	4	0	0	0	0	0
c94095_g1_i1	1	0	1	1	2	0	0	0	0	4	1	0
c9409_g1_i1	239	240	186	186	136	206	248	238	250	250	326	175
c94088_g1_i1	4	3	2	1	3	3	2	0	2	2	4	0
c94085_g1_i1	8	2	12	15	10	22	7	19	8	14	13	11
c94084_g1_i1	4	4	2	3	3	2	3	7	7	4	0	3
c94082_g1_i1	3	4	5	1	1	3	0	1	2	1	2	6
c94081_g1_i1	0	0	1	0	0	0	0	0	0	0	0	0
c94080_g1_i1	0	1	0	0	1	2	1	1	1	0	4	1
c9408_g1_i1	3	6	4	7	6	10	4	7	7	5	13	12
c94074_g1_i1	0	0	0	0	0	0	0	0	0	0	0	0
c94072_g1_i1	1	2	2	1	0	2	1	3	1	1	1	1
c94069_g1_i1	1	2	1	2	3	1	4	3	3	2	4	3
c94066_g1_i1	1	0	1	0	0	1	1	0	4	2	0	0
c94065_g1_i1	1	1	1	4	4	0	1	0	2	1	0	0
c94063_g1_i1	0	0	0	0	0	0	0	0	0	0	0	0
c94060_g1_i1	0	0	0	0	1	0	0	0	0	0	0	0
c94059_g1_i1	0	0	2	1	0	0	0	0	0	0	1	1
c94053_g1_i1	2	5	3	2	2	1	0	0	2	2	0	5
c94050_g1_i1	0	0	0	0	0	0	0	0	0	0	2	0
c94042_g1_i1	0	0	0	0	0	0	1	0	1	0	0	0
c94038_g1_i1	0	0	0	1	0	0	0	0	1	0	0	0
c94034_g1_i1	0	0	0	0	0	0	0	1	2	1	0	0
c94021_g1_i1	0	0	0	0	0	0	0	0	0	0	1	1
c94020_g1_i1	1	2	0	3	2	2	2	0	4	2	2	1
c9402_g1_i1	20	23	36	14	12	5	25	11	22	17	3	2
c94019_g1_i1	1	0	1	4	3	0	0	1	1	2	0	0
c94018_g1_i1	0	1	0	1	0	4	1	0	2	3	2	0
c94017_g1_i1	0	1	0	1	0	1	0	0	0	0	0	0
c94016_g1_i1	0	0	0	0	0	0	0	0	0	0	0	0
c94012_g1_i1	4	5	0	4	3	1	1	2	0	1	1	3
c9401_g1_i1	16	9	10	19	24	21	11	16	12	21	49	27
c94009_g1_i1	1	0	0	4	1	1	2	0	0	1	2	1
c94006_g1_i1	2	3	0	2	1	0	2	3	3	2	2	2
c94003_g1_i1	0	0	0	0	0	0	0	0	0	0	1	1
c93998_g1_i1	1	7	6	1	2	4	4	6	7	6	5	0
c93996_g1_i1	0	2	4	1	2	1	2	1	4	0	2	3
c9399_g1_i1	4	3	7	3	2	3	3	4	2	7	14	6
c93989_g1_i1	4	1	2	6	0	8	10	6	3	2	7	7
c93986_g1_i1	0	0	0	0	0	0	0	0	0	0	0	0
c93985_g1_i1	0	0	0	0	0	0	0	0	0	0	0	0
c93984_g1_i1	0	0	1	0	0	1	0	0	1	1	0	0
c93982_g1_i1	0	0	0	0	0	0	0	0	0	0	0	1
c93979_g1_i1	0	0	0	0	0	0	0	0	0	0	0	0
c93975_g1_i1	0	0	0	1	1	1	0	0	0	0	2	1
c93961_g1_i1	1	0	2	0	1	2	0	0	0	0	0	0
c9396_g1_i1	10	6	5	3	4	8	7	11	4	7	5	7
c93957_g1_i1	0	0	1	0	0	0	0	0	0	0	0	0
c93953_g1_i1	0	0	0	0	0	0	0	0	0	0	0	1
c93946_g1_i1	4	7	4	2	0	2	1	7	2	6	5	2
c93945_g1_i1	0	1	1	0	0	1	0	0	0	2	0	0
c93943_g1_i1	2	0	1	0	0	0	1	0	1	0	0	0
c93938_g1_i1	0	0	0	0	0	0	0	0	0	0	0	0
c93937_g1_i1	4	4	0	1	1	2	3	5	4	4	2	0
c93936_g1_i1	0	1	0	0	0	0	0	0	0	0	0	0
c9393_g1_i1	9	7	8	7	2	4	7	4	8	5	5	3
c93928_g1_i1	4	4	1	5	7	2	4	1	9	6	11	6
c93924_g1_i1	2	3	4	1	2	5	1	1	3	2	3	1
c93918_g1_i1	3	5	2	3	0	4	6	2	6	3	0	1
c93917_g1_i1	0	1	0	0	0	1	0	0	0	0	0	0
c93915_g1_i1	1	0	0	0	0	1	0	3	1	0	1	1
c9391_g1_i1	51	34	34	38	29	55	29	61	33	65	73	45
c93908_g1_i1	0	0	0	0	0	0	0	0	0	0	0	0
c93907_g1_i1	0	0	2	0	1	0	1	0	2	0	0	0
c93902_g1_i1	0	0	0	0	1	0	0	1	0	0	0	0
c93901_g1_i1	0	0	0	0	0	1	0	0	0	0	0	0
c939_g1_i1	1	2	3	12	0	2	3	4	7	2	2	4
c93899_g1_i1	1	6	0	3	2	2	1	2	3	0	1	2
c93891_g1_i1	0	0	2	2	0	0	0	0	1	0	0	2
c9389_g1_i1	8	2	2	7	3	1	0	4	7	7	2	2
c93889_g1_i1	0	2	1	2	2	0	4	0	4	2	1	2
c93887_g1_i1	3	5	2	0	4	0	4	5	3	2	1	2
c93877_g1_i1	0	0	0	0	0	0	0	0	0	0	0	0
c93875_g1_i1	0	2	1	1	0	0	0	0	1	0	0	0
c93870_g1_i1	0	0	0	0	0	0	1	1	0	0	0	0
c9387_g1_i1	4	10	8	7	8	7	13	6	10	17	14	7
c93869_g1_i1	0	0	0	0	0	0	1	1	0	0	0	4
c93868_g1_i1	0	0	0	0	0	0	0	0	0	0	0	0
c93867_g1_i1	0	0	0	0	0	0	0	0	0	0	0	0
c93860_g1_i1	0	0	0	0	0	0	0	0	0	0	0	0
c9386_g1_i1	10	11	4	14	3	18	5	14	7	13	17	9
c93854_g1_i1	0	0	0	0	0	0	1	0	0	0	0	0
c9385_g1_i1	2	3	0	19	23	12	5	7	4	20	24	19
c93849_g1_i1	0	0	0	0	0	2	0	0	0	0	0	0
c93848_g1_i1	1	4	3	1	2	0	4	1	4	0	0	0
c93842_g1_i1	1	0	1	0	0	2	0	0	3	0	1	0
c93839_g1_i1	1	0	0	0	0	1	0	0	0	0	0	0
c9383_g1_i1	6	2	6	6	5	1	4	0	1	7	7	5
c93829_g1_i1	0	0	0	0	1	1	0	0	0	0	0	0
c93825_g1_i1	0	0	0	1	1	0	0	0	1	1	0	0
c93823_g1_i1	0	0	0	0	0	0	0	0	0	0	0	0
c93821_g1_i1	2	5	2	4	1	6	4	2	3	5	5	5
c9382_g1_i1	19	16	12	12	14	14	8	24	23	15	18	4
c93819_g1_i1	0	0	0	0	0	0	0	0	0	0	0	0
c93818_g1_i1	0	0	0	0	0	0	0	0	0	0	0	0
c93816_g1_i1	3	1	3	4	0	2	3	2	3	2	1	0
c93815_g1_i1	1	2	3	2	0	1	1	0	2	2	2	2
c93814_g1_i1	0	1	0	1	1	1	2	2	0	0	0	0
c93811_g1_i1	2	0	1	1	0	1	2	1	2	0	0	1
c93808_g1_i1	0	0	0	0	0	0	0	0	1	0	0	0
c93807_g1_i1	4	1	0	0	0	0	2	0	1	1	1	2
c93806_g1_i1	0	2	0	2	0	1	1	1	1	1	0	1
c9380_g1_i1	20	7	5	14	10	17	14	28	12	18	34	20
c938_g1_i1	9	13	3	8	12	9	6	3	11	13	7	10
c93799_g1_i1	2	0	1	0	2	2	2	0	0	1	2	0
c93797_g1_i1	0	4	0	0	2	1	2	0	7	29	0	0
c93795_g1_i1	0	0	0	1	0	1	1	0	0	0	1	0
c93788_g1_i1	0	0	0	3	0	0	0	0	1	3	1	1
c93787_g1_i1	0	0	0	0	0	0	1	0	0	1	1	0
c93784_g1_i1	0	0	0	0	0	0	0	0	0	0	0	0
c93779_g1_i1	0	0	0	0	0	0	0	0	0	0	0	0
c93777_g1_i1	2	4	1	2	4	7	3	0	3	4	0	0
c93774_g1_i1	0	0	0	0	0	0	0	0	0	0	0	0
c93771_g1_i1	0	0	0	0	0	0	0	1	0	0	0	0
c93770_g1_i1	2	3	0	1	1	1	1	0	0	2	1	3
c93769_g1_i1	0	0	0	0	0	0	0	0	0	0	0	0
c93768_g1_i1	5	4	2	3	1	1	0	4	2	1	1	2
c93763_g1_i1	0	0	0	0	0	1	0	0	0	0	0	0
c93762_g1_i1	1	2	4	1	1	0	0	4	0	2	1	0
c9376_g1_i1	25	25	24	26	25	34	40	29	34	29	39	30
c93754_g1_i1	4	2	3	1	5	4	3	1	3	4	2	3
c93751_g1_i1	0	0	0	0	0	0	0	0	0	0	0	0
c9375_g1_i1	10	4	1	6	3	4	7	2	9	4	3	5
c93746_g1_i1	1	0	0	2	1	3	0	0	1	4	1	1
c93745_g1_i1	1	0	0	0	2	0	0	2	3	0	4	0
c93742_g1_i1	0	0	0	0	0	0	0	0	0	3	0	0
c93735_g1_i1	1	2	1	6	2	2	0	2	4	4	6	6
c93723_g1_i1	0	0	0	0	0	0	0	0	0	0	0	0
c93722_g1_i1	0	0	0	0	0	0	0	0	0	0	1	0
c93720_g1_i1	0	0	0	0	0	1	0	0	0	0	0	0
c93714_g1_i1	15	3	7	7	10	19	7	10	9	10	14	10
c93713_g1_i1	0	1	0	0	1	0	1	0	0	0	1	0
c93709_g1_i1	0	0	0	0	0	0	0	0	0	0	0	0
c93708_g1_i1	0	0	0	0	0	0	0	0	0	0	0	0
c93706_g1_i1	0	0	0	0	1	0	0	0	0	0	0	0
c93705_g1_i1	0	0	0	0	0	1	0	0	0	2	0	0
c93700_g1_i1	0	2	0	0	0	0	0	0	0	1	1	0
c937_g1_i1	8	3	3	1	5	2	3	1	0	3	9	4
c93698_g1_i1	0	0	2	0	2	0	4	1	0	1	1	1
c93692_g1_i1	0	0	0	0	0	0	0	0	1	0	0	0
c93691_g1_i1	0	0	0	0	0	0	0	0	0	0	0	0
c93689_g1_i1	0	0	0	0	0	0	0	0	0	0	1	0
c93685_g1_i1	0	0	0	0	0	0	0	0	0	0	0	0
c93680_g1_i1	0	0	0	1	0	0	0	0	0	0	0	0
c93679_g1_i1	0	0	0	0	0	0	0	0	0	0	0	0
c93677_g1_i1	6	4	6	11	13	2	4	6	11	4	6	6
c93675_g1_i1	0	0	0	0	1	0	0	0	0	0	0	1
c93674_g1_i1	1	0	0	0	0	0	0	0	0	0	0	0
c93672_g1_i1	0	0	0	0	0	2	4	1	0	1	0	0
c93670_g1_i1	3	1	1	2	0	0	1	1	0	1	0	1
c9367_g1_i1	5	3	3	2	3	2	4	3	2	4	11	7
c93665_g1_i1	4	2	2	6	5	1	3	0	6	5	2	3
c93663_g1_i1	0	5	1	2	0	0	5	6	3	5	2	2
c93661_g1_i1	6	2	2	6	0	3	7	1	2	8	2	2
c93659_g1_i1	6	1	4	3	8	2	3	6	1	8	3	7
c93658_g1_i1	1	0	0	3	0	1	0	1	0	1	0	1
c93656_g1_i1	0	0	0	0	0	0	0	1	0	1	0	0
c93655_g1_i1	0	0	0	0	0	0	0	0	0	0	0	0
c93653_g1_i1	3	7	5	12	3	3	8	5	7	8	10	0
c93644_g1_i1	11	6	2	6	3	6	6	10	11	12	7	8
c93642_g1_i1	1	3	1	0	0	0	1	1	1	1	1	3
c9364_g1_i1	11	4	6	7	8	11	6	11	10	13	13	12
c93639_g1_i1	7	2	2	3	3	3	2	4	4	5	0	8
c93636_g1_i1	0	0	0	0	0	0	0	0	0	0	0	0
c93635_g1_i1	0	0	0	0	0	0	0	0	0	1	0	0
c93633_g1_i1	0	0	1	0	1	0	0	0	1	0	1	1
c93631_g1_i1	4	7	1	3	3	4	4	2	4	3	2	6
c93628_g1_i1	2	1	0	0	1	1	0	1	0	3	1	2
c93617_g1_i1	1	2	0	0	6	1	1	2	5	1	17	1
c93612_g1_i1	0	0	0	0	0	0	0	0	1	1	0	1
c93610_g1_i1	0	1	0	2	0	0	0	1	0	0	1	0
c93606_g1_i1	0	0	0	0	0	0	0	0	0	0	0	0
c93605_g1_i1	0	0	0	0	0	0	0	1	1	0	0	0
c93604_g1_i1	0	0	0	0	0	2	0	0	0	1	0	0
c93601_g1_i1	0	0	0	0	0	0	0	0	0	0	0	0
c936_g1_i1	25	16	9	24	19	20	12	25	19	22	40	14
c93594_g1_i1	1	0	0	0	0	0	0	0	0	0	0	0
c9359_g1_i1	5	3	2	12	15	9	6	5	4	16	22	19
c93587_g1_i1	0	0	0	0	0	0	0	0	0	0	0	0
c93585_g1_i1	4	0	1	4	3	5	3	5	2	4	2	1
c93581_g1_i1	0	0	0	0	0	0	0	0	0	0	0	0
c93580_g1_i1	9	7	5	6	5	2	14	7	7	6	5	3
c93579_g1_i1	1	2	0	1	0	0	1	0	1	1	1	0
c93578_g1_i1	0	0	0	0	0	0	0	0	0	0	0	0
c93577_g1_i1	10	7	5	6	4	6	8	4	10	10	2	0
c93576_g1_i1	0	0	0	0	0	1	0	0	0	1	0	1
c93571_g1_i1	0	0	0	0	0	0	0	0	0	0	0	0
c9357_g1_i2	53	33	31	39	38	66	39	75	47	52	66	39
c93568_g1_i1	0	0	0	0	0	0	0	0	2	0	0	0
c93567_g1_i1	0	0	0	0	1	0	0	1	0	0	0	0
c93566_g1_i1	0	2	1	0	1	0	0	0	0	1	0	0
c93565_g1_i1	1	0	0	2	2	1	4	0	1	2	1	3
c93562_g1_i1	0	0	0	1	1	0	0	0	0	0	0	0
c93560_g1_i1	4	1	2	9	6	2	2	1	8	10	1	3
c93559_g1_i1	0	2	2	2	0	1	1	0	3	1	0	1
c93558_g1_i1	0	0	0	0	0	0	0	1	1	2	0	0
c93553_g1_i1	0	0	1	0	0	3	1	1	0	2	0	1
c93552_g1_i1	0	0	0	0	0	0	0	0	0	0	0	0
c93551_g1_i1	0	0	0	0	0	0	0	0	0	0	0	0
c9355_g1_i1	1	3	1	1	2	2	8	4	1	4	7	0
c93545_g1_i1	0	0	0	0	0	0	1	0	0	0	0	0
c93544_g1_i1	4	3	1	4	5	14	3	0	0	5	4	2
c93542_g1_i1	0	0	0	0	0	0	0	0	0	0	0	0
c93540_g1_i1	0	0	0	0	0	0	0	0	0	0	0	0
c9354_g1_i1	7	5	9	7	7	8	11	8	7	8	13	7
c93535_g1_i1	0	0	0	0	0	0	0	0	0	0	0	0
c93529_g1_i1	0	0	0	0	0	0	0	0	0	0	0	0
c93525_g1_i1	1	1	0	0	2	1	0	0	1	0	0	1
c93522_g1_i1	5	7	6	6	1	3	11	6	10	6	3	1
c93517_g1_i1	0	0	0	0	0	0	0	1	0	0	2	0
c9351_g1_i1	20	20	13	14	13	21	28	24	35	33	16	22
c93507_g1_i1	0	0	0	0	0	0	0	0	0	0	0	0
c93506_g1_i1	10	2	0	11	1	3	1	5	6	8	3	4
c93505_g1_i1	4	2	1	2	0	0	2	4	2	0	5	1
c93502_g1_i1	0	0	0	0	0	0	0	0	0	1	0	0
c93501_g1_i1	0	0	0	0	0	0	0	0	0	0	0	0
c93496_g1_i1	0	0	0	0	0	0	0	1	1	0	0	0
c93495_g1_i1	0	0	0	0	0	0	0	0	0	0	0	0
c9349_g1_i1	9	5	6	5	3	8	6	8	8	11	7	11
c93486_g1_i1	1	0	0	1	1	0	0	0	0	0	0	0
c93485_g1_i1	1	0	0	0	0	0	1	0	0	2	0	0
c93482_g1_i1	5	1	4	2	0	2	2	2	4	1	0	1
c93480_g1_i1	0	0	0	0	0	1	0	0	0	0	0	0
c93475_g1_i1	0	0	0	0	0	0	0	0	0	1	0	0
c93472_g1_i1	5	1	1	1	1	2	1	7	2	1	4	2
c93471_g1_i1	2	0	0	2	0	1	2	0	0	1	0	1
c93470_g1_i1	1	6	1	0	0	1	0	1	1	1	2	0
c93465_g1_i1	5	0	6	5	2	4	1	2	1	3	4	4
c93464_g1_i1	0	0	0	0	0	0	0	0	0	0	0	0
c93461_g1_i1	1	0	0	1	0	1	4	1	1	0	1	2
c9346_g1_i1	24	20	17	21	10	30	27	20	31	17	16	28
c93458_g1_i1	1	1	0	0	0	0	1	0	1	1	0	1
c93453_g1_i1	0	0	1	0	0	0	0	0	1	0	0	0
c93452_g1_i1	0	0	0	0	0	0	0	0	0	0	0	0
c93447_g1_i1	0	1	1	1	0	0	0	0	0	2	0	1
c93446_g1_i1	0	0	0	0	0	0	1	0	0	1	0	1
c9344_g1_i2	30	13	16	26	28	18	16	28	23	37	40	40
c9344_g1_i1	41	14	27	25	22	24	21	24	26	42	48	33
c93438_g1_i1	3	2	1	0	0	0	0	0	1	2	1	1
c93437_g1_i1	0	0	0	0	2	0	1	0	3	8	0	0
c93436_g1_i1	0	1	0	1	0	1	0	0	0	0	0	1
c93433_g1_i1	0	4	0	0	1	0	1	0	0	2	2	2
c93432_g1_i1	0	0	0	0	0	0	0	0	0	0	0	0
c9343_g1_i1	25	23	27	26	23	36	27	26	27	41	55	25
c93428_g1_i1	4	1	3	5	3	2	2	2	5	9	2	2
c93417_g1_i1	4	0	0	2	2	0	0	3	1	0	0	1
c93416_g1_i1	1	1	1	2	1	0	0	0	1	1	2	0
c93415_g1_i1	3	3	0	0	0	0	1	0	0	1	0	0
c93414_g1_i1	0	0	0	0	0	0	0	0	0	0	0	0
c93411_g1_i1	0	0	0	0	0	0	0	0	0	0	0	0
c93409_g1_i1	0	1	3	1	0	3	0	0	2	1	1	4
c93406_g1_i1	0	0	0	1	0	1	0	0	0	0	0	0
c93403_g1_i1	1	0	0	2	0	2	0	1	0	1	0	2
c93399_g1_i1	0	0	0	0	0	0	0	0	0	0	0	1
c93395_g1_i1	0	0	0	0	0	0	4	1	0	0	0	1
c93392_g1_i1	8	2	1	0	8	2	6	3	5	6	3	3
c9339_g1_i1	0	0	1	0	1	0	0	0	0	0	0	0
c93385_g1_i1	0	0	0	0	0	0	0	0	0	1	1	1
c93384_g1_i1	0	0	0	0	0	0	0	0	0	0	0	0
c93382_g1_i1	2	0	0	1	2	0	0	1	0	0	1	0
c93380_g1_i1	0	0	0	0	0	0	0	0	0	0	0	0
c9338_g1_i1	6	1	1	19	40	34	0	0	3	20	20	10
c93377_g1_i1	0	0	0	0	0	0	0	0	0	0	0	0
c93375_g1_i1	0	0	0	0	0	0	0	0	0	0	0	0
c93373_g1_i1	4	3	0	4	4	2	6	2	1	3	3	2
c93371_g1_i1	0	0	0	0	0	0	0	0	2	7	0	0
c93365_g1_i1	0	0	0	0	0	0	0	0	0	0	3	1
c93364_g1_i1	0	0	0	0	0	0	0	0	0	0	0	0
c93362_g1_i1	2	0	0	3	5	4	2	2	3	3	7	1
c93359_g1_i1	2	4	3	1	1	4	7	2	6	4	1	3
c93356_g1_i1	0	0	0	0	0	0	0	0	0	0	0	0
c93353_g1_i1	0	1	0	0	1	2	1	0	2	6	0	0
c93340_g1_i1	0	0	0	0	0	0	0	0	0	0	0	0
c9334_g1_i1	146	133	110	124	118	141	141	125	135	193	185	144
c93333_g1_i1	2	3	2	2	3	2	1	3	5	6	0	1
c93331_g1_i1	0	0	0	0	0	0	0	0	0	0	0	0
c93329_g1_i1	0	1	1	1	0	2	0	1	1	1	0	2
c93328_g1_i1	3	1	0	2	2	1	1	3	1	6	3	6
c93326_g1_i1	3	5	8	3	12	6	4	7	9	8	6	14
c93321_g1_i1	1	1	0	2	2	3	1	1	1	3	3	0
c9332_g1_i1	55	55	35	29	36	45	59	73	54	61	53	45
c93312_g1_i1	0	1	0	0	2	1	0	1	0	1	1	0
c93311_g1_i1	0	0	0	0	0	0	0	0	0	0	0	0
c93309_g1_i1	4	4	3	3	1	5	5	2	2	3	4	4
c93306_g1_i1	0	1	0	0	1	0	4	0	1	0	0	2
c93305_g1_i1	1	0	0	0	0	0	0	0	0	1	0	2
c93303_g1_i1	9	5	4	6	3	8	4	10	9	5	26	8
c93300_g1_i1	0	0	1	1	0	1	1	2	1	2	0	0
c93294_g1_i1	2	1	1	3	4	6	3	2	3	4	7	3
c93288_g1_i1	2	0	0	3	0	1	0	0	1	0	0	1
c93287_g1_i1	2	3	6	3	5	3	0	5	2	2	2	1
c93284_g1_i1	1	0	0	0	0	0	0	0	0	0	0	0
c9328_g1_i1	2	3	3	1	3	1	2	2	5	3	2	4
c93277_g1_i1	0	0	0	0	0	0	0	0	0	0	0	0
c93272_g1_i1	1	0	0	0	0	0	1	1	0	0	0	0
c93270_g1_i1	0	3	0	0	1	0	2	0	0	1	0	0
c9327_g1_i1	16	21	21	20	10	20	19	7	29	32	15	4
c93268_g1_i1	1	0	0	0	0	1	0	1	0	0	0	0
c93266_g1_i1	0	0	0	0	0	0	0	0	0	0	0	0
c93265_g1_i1	0	0	0	0	0	0	0	0	0	0	0	0
c93254_g1_i1	1	1	0	0	0	0	2	0	0	0	0	0
c93252_g1_i1	0	0	1	0	1	2	0	7	0	0	0	2
c93249_g1_i1	2	6	5	3	4	3	4	4	3	2	2	0
c93248_g1_i1	0	0	0	0	0	0	0	0	0	0	0	0
c93247_g1_i1	0	3	0	1	0	0	0	0	0	1	1	0
c93240_g1_i1	0	0	0	0	0	0	1	0	0	4	0	0
c9324_g1_i1	12	13	14	11	4	9	13	19	15	20	5	12
c93238_g1_i1	2	0	0	1	0	0	0	2	4	3	1	1
c93236_g1_i1	3	3	0	3	1	0	3	1	10	5	1	2
c93235_g1_i1	0	0	0	4	2	3	1	0	1	3	2	0
c93233_g1_i1	1	0	0	1	0	0	0	0	0	0	0	0
c93230_g1_i1	1	0	0	1	3	2	0	0	0	1	4	1
c9323_g1_i1	20	20	12	17	22	17	23	18	24	22	29	25
c93222_g1_i1	0	0	0	0	1	1	0	1	1	1	0	1
c93221_g1_i1	0	0	0	0	0	0	0	0	0	0	0	0
c9322_g1_i1	21	22	9	21	17	27	18	29	21	15	28	25
c93219_g1_i1	0	0	0	0	0	0	0	0	0	0	0	0
c93218_g1_i1	1	0	1	1	2	2	1	0	4	8	1	1
c93215_g1_i1	0	0	0	0	0	0	1	1	0	1	3	1
c93213_g1_i1	0	0	1	1	0	0	0	1	0	0	0	0
c93212_g1_i1	0	0	0	0	0	0	0	0	0	0	0	0
c93210_g1_i1	2	1	1	2	0	0	1	0	1	0	0	1
c9321_g1_i1	8	4	7	16	8	5	6	6	10	9	5	7
c93209_g1_i1	0	0	0	0	0	0	0	0	0	1	0	0
c93206_g1_i1	1	1	0	1	0	3	0	1	2	0	6	0
c93203_g1_i1	0	0	0	0	0	0	0	0	1	0	0	0
c93201_g1_i1	6	1	0	11	4	1	1	2	3	14	7	4
c93200_g1_i1	2	8	3	3	2	1	9	2	7	2	3	1
c932_g1_i1	169	99	114	126	99	132	117	140	123	133	192	127
c93199_g1_i1	17	15	12	14	8	13	10	13	16	11	13	14
c93195_g1_i1	8	4	8	9	4	4	6	7	8	5	7	4
c93192_g1_i1	1	0	2	0	0	2	1	0	2	2	1	0
c93189_g1_i1	0	0	1	0	0	0	0	0	1	0	0	0
c93185_g1_i1	1	3	0	0	1	2	1	1	1	2	3	1
c93183_g1_i1	1	6	1	0	2	9	1	7	0	3	12	4
c9318_g1_i2	2	0	2	5	0	1	3	2	5	3	2	0
c93173_g1_i1	0	0	0	1	1	1	0	0	0	1	0	2
c93172_g1_i1	0	0	0	0	0	0	1	0	0	1	0	0
c93163_g1_i1	0	0	0	0	0	0	0	0	0	0	0	0
c9316_g1_i1	13	8	8	14	8	13	12	9	19	15	19	12
c93156_g1_i1	0	0	0	0	0	0	0	0	0	0	0	0
c93155_g1_i1	3	0	0	6	3	2	4	3	5	3	1	1
c93151_g1_i1	0	0	0	0	0	0	0	0	0	1	0	0
c93148_g1_i1	0	0	0	0	0	0	0	0	0	0	0	0
c93144_g1_i1	0	1	0	0	0	0	1	0	0	2	0	1
c93142_g1_i1	0	0	0	0	0	0	0	0	0	0	0	0
c9314_g1_i1	5	2	6	10	8	12	8	12	11	8	20	15
c93138_g1_i1	2	1	1	4	1	1	0	0	2	3	2	2
c93137_g1_i1	4	3	1	0	2	3	5	0	2	3	0	0
c93136_g1_i1	2	5	3	3	0	2	4	1	2	2	0	1
c93134_g1_i1	0	0	0	0	0	0	0	0	1	2	0	0
c93131_g1_i1	0	0	0	0	0	0	0	0	0	0	0	0
c93130_g1_i1	1	1	5	2	0	2	1	0	0	5	0	0
c93128_g1_i1	0	0	0	0	0	0	0	3	0	0	0	0
c93126_g1_i1	2	0	1	0	0	1	0	0	0	1	0	1
c93124_g1_i1	9	13	13	9	3	13	16	23	11	13	3	8
c93121_g1_i1	1	0	0	0	0	2	0	0	0	1	2	2
c93114_g1_i1	2	0	1	2	0	2	2	1	3	2	1	0
c9311_g1_i1	4	3	2	2	4	2	3	1	6	6	4	0
c93103_g1_i1	1	1	0	1	0	0	1	0	0	2	0	1
c93102_g1_i1	0	0	0	0	0	0	0	0	0	0	0	0
c93101_g1_i1	0	0	0	0	0	0	0	0	0	0	0	0
c93099_g1_i1	0	0	0	0	2	0	0	1	0	0	0	0
c93096_g1_i2	4	4	2	2	5	9	4	3	4	5	6	7
c93093_g1_i1	0	0	0	0	0	0	0	0	0	1	1	0
c9309_g1_i1	4	3	0	0	4	3	1	1	1	1	1	2
c93084_g1_i1	0	0	0	0	0	0	0	0	0	0	0	0
c93081_g1_i1	0	0	1	0	2	2	0	0	1	0	0	0
c9308_g1_i1	1	5	4	1	1	3	5	0	2	3	3	6
c93079_g1_i1	0	0	0	0	0	0	0	0	0	0	1	1
c93075_g1_i1	0	0	0	0	0	0	0	0	0	0	0	0
c93067_g1_i1	0	0	0	0	0	0	0	0	0	0	0	0
c93066_g1_i1	2	0	0	1	0	2	0	1	0	1	0	1
c93063_g1_i1	2	0	1	0	0	0	0	0	1	0	0	0
c93058_g1_i1	1	1	4	4	6	4	4	1	5	0	0	0
c93057_g1_i1	0	0	0	0	0	0	0	0	1	0	0	0
c93056_g1_i1	0	0	0	0	0	0	0	0	0	0	0	0
c93053_g1_i1	0	1	2	0	1	1	2	2	1	1	0	0
c93051_g1_i1	0	0	0	0	0	0	0	0	0	0	0	0
c93050_g1_i1	0	0	0	0	0	0	0	0	0	0	0	0
c9305_g1_i1	8	4	2	6	4	13	6	3	8	4	12	7
c93048_g1_i1	0	0	0	0	0	0	0	0	0	0	0	0
c93045_g1_i1	23	12	22	11	7	8	21	12	8	19	14	22
c93043_g1_i1	2	0	1	2	3	3	0	2	2	2	2	1
c93042_g1_i1	0	0	0	0	0	1	0	0	0	0	0	0
c93041_g1_i1	0	1	0	1	1	0	1	1	1	0	0	1
c93037_g1_i1	1	0	3	1	1	3	2	2	3	0	1	4
c93036_g1_i1	0	0	0	0	0	0	0	0	0	0	0	0
c93033_g1_i1	4	2	3	4	1	1	0	1	1	2	3	1
c93031_g1_i1	1	0	0	1	0	1	0	1	0	0	1	0
c93028_g1_i1	0	0	0	0	0	0	0	0	0	0	0	0
c93026_g1_i1	0	0	0	2	1	0	0	0	0	0	0	0
c93024_g1_i1	1	0	0	0	5	2	3	0	0	0	5	6
c93023_g1_i1	0	1	0	0	1	0	0	0	0	0	3	0
c93021_g1_i1	0	0	0	0	0	1	0	0	0	1	0	0
c93020_g1_i1	0	1	0	1	0	1	0	1	0	0	0	0
c93012_g1_i1	1	1	0	0	0	0	0	0	0	0	0	1
c93003_g1_i1	1	1	0	0	2	1	3	1	1	2	2	1
c93_g1_i1	25	27	10	9	5	17	28	18	27	12	9	18
c92998_g1_i1	2	0	5	2	1	0	1	2	0	3	2	2
c92996_g1_i1	0	0	0	0	0	0	0	0	0	0	0	0
c92993_g1_i1	0	0	0	0	0	0	0	4	0	0	0	0
c92990_g1_i1	2	0	1	4	2	1	1	2	0	1	0	1
c92987_g1_i1	0	0	0	0	0	0	0	0	0	0	0	0
c92983_g1_i1	29	24	18	14	28	22	34	28	29	25	16	19
c92976_g1_i1	0	0	0	0	0	0	0	0	0	1	0	1
c92970_g1_i1	0	0	0	0	0	0	0	0	0	0	0	0
c9297_g1_i1	18	15	20	10	14	15	17	21	18	24	14	13
c92965_g1_i1	0	0	0	0	0	0	0	0	0	0	0	0
c92961_g1_i1	0	0	0	0	0	0	0	0	0	0	0	0
c92960_g1_i1	0	0	0	0	0	0	0	0	0	0	0	0
c92958_g1_i1	0	0	0	1	0	0	0	0	1	0	0	1
c92957_g1_i1	0	0	0	0	0	0	0	0	0	0	0	0
c9295_g1_i1	9	16	1	8	17	21	14	15	8	25	21	21
c92949_g1_i1	0	0	0	0	0	0	0	0	0	0	0	0
c92948_g1_i1	0	0	0	0	0	1	0	0	0	0	0	0
c92943_g1_i1	5	3	6	1	0	1	2	4	11	1	2	1
c92941_g1_i1	27	28	17	29	10	21	31	45	34	31	20	16
c92939_g1_i1	1	0	0	0	0	2	2	0	1	0	4	2
c92936_g1_i1	0	0	0	0	0	0	0	0	0	0	0	0
c92931_g1_i1	0	0	0	0	0	0	0	0	0	0	0	0
c92930_g1_i1	1	8	6	10	1	8	3	8	5	8	14	6
c92929_g1_i1	0	0	1	0	0	0	0	0	0	0	0	0
c92926_g1_i1	1	0	0	0	0	0	0	0	0	1	0	1
c92917_g1_i1	0	0	0	0	0	0	0	0	1	0	0	0
c92914_g1_i1	0	0	0	0	0	0	0	1	0	0	0	0
c92908_g1_i1	0	0	0	0	0	0	0	0	0	0	0	0
c92907_g1_i1	1	0	1	0	6	5	1	1	1	6	4	2
c9290_g1_i1	0	1	0	0	0	2	2	0	1	1	0	0
c92898_g1_i1	0	0	0	0	0	0	0	0	0	0	0	0
c92896_g1_i1	0	0	0	2	0	0	0	0	1	0	0	0
c92886_g1_i1	1	1	1	0	0	0	1	0	0	0	0	0
c92883_g1_i1	0	0	0	2	0	0	0	0	0	0	0	0
c92876_g1_i1	0	0	0	0	0	0	0	1	1	0	0	0
c92874_g1_i1	2	2	1	1	3	3	0	0	5	2	5	3
c92869_g1_i1	0	0	0	1	4	3	2	1	0	0	1	3
c92868_g1_i1	0	0	0	0	0	0	0	0	0	0	0	0
c92860_g1_i1	0	0	2	1	0	0	0	2	2	2	0	2
c9286_g1_i1	34	38	21	24	28	48	28	38	34	37	41	53
c92859_g1_i1	0	0	0	0	0	0	0	0	0	0	0	0
c92855_g1_i1	0	0	0	0	0	0	0	0	0	0	0	0
c92849_g1_i1	23	16	12	14	7	6	11	13	13	19	11	7
c92845_g1_i1	2	1	0	0	1	2	1	0	1	0	3	1
c92844_g1_i1	0	0	1	0	0	0	0	0	0	0	0	0
c92840_g1_i1	3	0	0	8	2	1	5	0	1	6	0	2
c9284_g1_i1	3	8	5	6	7	8	6	6	5	12	3	5
c92832_g1_i1	0	2	0	1	1	3	1	0	1	0	0	0
c92826_g1_i1	0	0	0	0	0	0	0	0	0	0	0	0
c92825_g1_i1	0	0	0	0	0	0	0	0	0	0	0	0
c92821_g1_i1	10	1	3	1	2	4	3	4	4	5	2	3
c9282_g1_i1	0	1	1	4	1	2	0	0	6	6	6	4
c92814_g1_i1	2	1	1	3	3	0	0	4	7	3	4	3
c9281_g1_i1	6	2	2	1	0	1	3	2	1	3	2	0
c92807_g1_i1	2	0	0	0	2	0	0	0	0	0	0	0
c92806_g1_i1	4	2	2	3	2	2	0	0	3	6	1	2
c92801_g1_i1	1	0	0	0	0	0	0	0	0	0	0	0
c92800_g1_i1	0	0	0	0	0	0	0	0	0	0	0	0
c9280_g1_i1	7	3	5	8	4	6	8	9	6	4	13	5
c92797_g1_i1	0	0	1	0	0	0	0	0	0	0	0	0
c92794_g1_i1	0	0	0	0	0	0	0	8	0	0	2	1
c92793_g1_i1	0	0	0	0	0	0	0	0	0	0	0	0
c92792_g1_i1	1	0	0	0	0	0	0	1	0	0	0	0
c92791_g1_i1	0	0	0	0	0	0	0	0	0	0	0	0
c9279_g1_i1	21	11	18	22	13	22	12	7	24	25	12	12
c92788_g1_i1	0	0	0	1	2	3	0	2	2	1	4	2
c92778_g1_i1	0	0	0	0	0	0	0	1	0	0	1	1
c92774_g1_i1	0	0	0	3	0	0	0	0	1	0	0	0
c92768_g1_i1	1	1	1	1	0	1	4	1	4	2	0	0
c92765_g1_i1	0	0	0	0	0	0	0	0	0	0	0	0
c92762_g1_i1	0	0	0	0	0	0	0	0	0	0	0	0
c92760_g1_i1	1	0	0	0	0	0	0	0	0	0	1	0
c9276_g1_i1	21	25	14	20	20	16	12	17	9	29	51	26
c92756_g1_i1	2	3	0	0	1	1	0	0	2	0	1	0
c92753_g1_i1	2	0	1	5	0	5	1	1	3	3	1	1
c92751_g1_i1	0	0	0	0	0	0	0	0	0	0	0	0
c92744_g1_i1	0	0	0	0	0	0	0	0	0	0	0	0
c92743_g1_i1	0	0	0	0	1	0	0	0	0	0	0	0
c92734_g1_i1	1	2	0	0	0	5	4	3	4	1	1	3
c92732_g1_i1	8	6	2	2	5	4	3	8	3	6	4	5
c92730_g1_i1	0	0	0	0	0	0	0	0	0	1	0	0
c9273_g1_i1	4	0	1	1	2	1	5	1	5	5	3	1
c92729_g1_i1	0	0	0	0	0	0	0	0	0	1	0	0
c92728_g1_i1	0	0	0	0	1	0	0	0	0	0	0	0
c92727_g1_i1	0	0	0	0	0	0	0	0	0	0	0	0
c92725_g1_i1	1	0	0	0	0	0	0	1	0	0	0	0
c92722_g1_i1	0	0	0	0	0	0	0	0	0	0	0	0
c9272_g1_i1	5	8	10	11	14	6	6	7	7	17	6	5
c92718_g1_i1	0	0	0	0	0	0	0	0	0	0	0	0
c92716_g1_i1	1	2	6	2	1	1	4	2	4	5	1	1
c92715_g1_i1	0	0	1	0	0	0	0	0	1	0	0	0
c92712_g1_i1	0	0	0	0	0	0	0	0	0	0	0	0
c92710_g1_i1	0	0	0	0	0	0	0	0	0	0	0	0
c92705_g1_i1	1	2	0	1	0	0	1	1	0	1	0	0
c92703_g1_i1	6	3	3	8	2	2	1	1	7	4	1	3
c9270_g1_i1	19	16	21	16	9	18	13	8	17	34	11	23
c92697_g1_i1	1	0	1	0	0	2	0	1	4	2	0	2
c92696_g1_i1	0	0	0	0	0	0	0	0	0	0	0	0
c92694_g1_i1	0	0	1	0	1	0	1	0	0	1	0	0
c92692_g1_i1	0	2	0	0	0	0	0	0	0	0	0	0
c92691_g1_i1	0	2	6	0	1	3	4	11	2	0	23	4
c92689_g1_i1	1	0	6	2	1	2	1	4	2	8	2	1
c92686_g1_i1	1	0	0	0	0	1	0	0	0	1	0	0
c92685_g1_i1	0	0	2	0	0	0	0	0	0	0	0	0
c92684_g1_i1	1	0	2	3	0	4	0	3	0	1	4	2
c92682_g1_i1	1	1	1	2	0	1	1	0	2	1	0	1
c92680_g1_i1	1	0	0	0	0	1	0	0	0	0	0	0
c92677_g1_i1	2	2	1	1	2	4	3	4	5	4	1	5
c9267_g1_i1	4	1	5	6	5	9	5	1	8	6	14	11
c92669_g1_i1	1	1	0	0	3	3	5	2	5	4	1	3
c92664_g1_i1	0	0	0	0	1	0	0	0	1	0	0	0
c92659_g1_i1	5	4	1	2	4	5	6	3	4	4	3	2
c92657_g1_i1	0	0	0	0	0	0	0	0	0	0	0	0
c92656_g1_i1	1	1	1	3	0	1	1	4	2	4	2	1
c92655_g1_i1	4	2	3	0	1	3	7	4	2	3	0	1
c92650_g1_i1	0	1	0	1	0	0	1	0	0	0	0	0
c92649_g1_i1	2	0	0	0	0	0	0	0	0	1	0	0
c92647_g1_i1	0	2	5	2	1	2	7	2	3	2	0	1
c92640_g1_i1	6	0	3	6	0	2	0	1	5	4	4	1
c92637_g1_i1	0	0	0	0	0	0	0	0	1	0	1	0
c92635_g1_i1	0	0	0	0	0	0	0	0	0	0	0	0
c92632_g1_i1	0	0	0	0	0	0	0	0	0	0	0	0
c92630_g1_i1	0	0	0	0	3	0	3	1	3	2	2	1
c92623_g1_i1	10	7	11	3	0	3	12	10	10	10	9	5
c92620_g1_i1	0	0	0	0	0	0	0	0	0	0	0	0
c92614_g1_i1	2	0	2	1	2	4	1	0	2	4	2	2
c92613_g1_i1	6	3	2	2	2	0	5	0	4	2	3	3
c92610_g1_i1	0	0	0	0	0	0	0	0	0	1	0	0
c92607_g1_i1	0	0	0	1	6	0	0	0	0	0	2	0
c92604_g1_i1	0	0	0	0	0	0	0	0	0	0	0	0
c92603_g1_i1	1	0	0	0	1	2	1	1	0	1	1	1
c92601_g1_i1	4	1	0	3	1	3	1	0	2	1	0	2
c9260_g1_i1	19	19	9	20	11	12	12	21	17	12	22	22
c926_g1_i1	4	0	0	0	0	1	0	0	0	0	1	1
c92599_g1_i1	0	0	0	0	0	0	3	0	1	0	0	1
c92594_g1_i1	0	0	0	0	0	0	0	0	0	0	0	0
c92592_g1_i1	1	0	0	0	1	0	1	0	0	0	0	0
c9259_g1_i1	24	12	10	20	23	17	14	8	18	15	22	21
c92589_g1_i1	0	0	0	0	0	0	0	91	0	0	17	5
c92587_g1_i1	0	0	0	0	0	0	1	0	0	0	0	0
c92586_g1_i1	0	0	0	0	0	0	0	0	0	0	0	0
c92584_g1_i1	0	0	0	0	0	0	1	0	2	0	0	0
c92581_g1_i1	0	0	0	0	1	0	0	0	0	0	0	0
c92580_g1_i1	0	1	0	1	0	2	1	0	1	2	0	1
c92578_g1_i1	3	1	1	3	1	2	0	1	1	3	2	1
c92576_g1_i1	6	5	3	4	3	6	5	3	4	15	2	7
c92572_g1_i1	1	2	2	2	2	2	0	0	2	0	2	1
c9257_g1_i1	15	15	3	9	12	10	11	7	9	10	6	12
c92569_g1_i1	0	0	0	0	0	0	0	0	0	0	0	0
c92568_g1_i1	0	1	0	0	3	0	0	0	0	0	0	0
c92566_g1_i1	2	3	2	6	5	2	6	2	9	3	4	2
c92562_g1_i1	4	1	2	2	1	1	0	3	0	1	2	0
c9256_g1_i1	18	21	12	11	12	16	26	20	22	10	9	11
c92558_g1_i1	3	1	4	1	3	2	0	0	2	2	1	2
c92557_g1_i1	0	0	0	0	0	0	0	3	0	0	4	0
c92554_g1_i1	0	1	0	0	1	0	0	0	0	0	0	0
c92551_g1_i1	0	0	0	0	2	0	1	0	0	1	0	0
c92550_g1_i1	2	0	0	0	0	0	2	1	0	1	1	0
c9255_g1_i1	24	11	5	21	17	18	11	18	14	23	31	24
c92548_g1_i1	3	1	6	4	2	7	8	7	5	2	6	5
c92545_g1_i1	0	0	0	0	0	0	1	0	1	0	0	0
c92544_g1_i1	0	0	0	0	0	0	0	0	2	0	0	0
c92541_g1_i1	2	0	0	1	0	0	1	2	1	0	2	0
c92540_g1_i1	2	1	3	4	3	2	1	3	4	5	2	6
c92539_g1_i1	0	0	0	0	0	0	0	0	0	0	2	1
c92535_g1_i1	0	0	0	0	0	0	0	0	0	0	0	0
c92533_g1_i1	0	0	0	0	0	0	0	0	0	0	0	0
c92530_g1_i1	1	0	0	1	0	0	1	1	1	1	4	2
c92528_g1_i1	0	0	1	3	0	0	1	0	0	1	0	0
c92526_g1_i1	35	22	28	32	17	23	31	14	29	43	33	26
c92523_g1_i1	1	0	0	0	1	1	2	0	1	1	2	0
c92522_g1_i1	0	0	0	0	0	0	0	0	0	0	0	0
c9252_g1_i1	20	6	13	15	14	16	16	12	28	13	32	25
c92516_g1_i1	2	3	2	3	2	1	0	0	2	2	4	0
c92514_g1_i1	8	7	1	5	5	4	2	3	2	8	2	3
c92513_g1_i1	1	0	1	2	3	0	0	1	1	2	2	2
c92512_g1_i1	0	0	0	0	0	0	0	0	0	0	0	0
c9251_g1_i1	6	8	6	7	12	8	5	10	13	10	16	5
c92509_g1_i1	1	5	5	3	0	1	3	1	2	5	0	2
c92508_g1_i1	0	0	0	0	0	0	0	0	0	0	0	0
c92507_g1_i1	11	7	6	5	3	6	5	6	8	10	7	3
c92500_g1_i1	0	0	0	0	0	0	0	0	0	0	0	0
c92495_g1_i1	0	0	0	0	0	0	0	0	0	0	0	0
c92492_g1_i1	0	3	0	0	1	3	1	0	1	1	2	2
c92489_g1_i1	0	0	0	0	0	0	0	0	0	0	0	0
c92488_g1_i1	0	0	0	0	0	0	0	0	0	0	5	3
c92481_g1_i1	3	1	2	2	0	3	2	1	2	1	1	1
c9247_g1_i1	13	12	16	18	6	28	8	16	28	18	23	23
c92469_g1_i1	0	0	0	1	0	0	0	0	0	0	0	0
c92468_g1_i1	3	3	4	5	1	8	2	3	12	4	2	3
c92467_g1_i1	0	0	0	0	0	0	0	0	0	0	0	0
c92465_g1_i1	4	1	1	3	2	2	1	2	4	5	3	1
c92463_g1_i1	0	1	0	1	0	2	2	0	0	3	0	5
c92456_g1_i1	1	0	0	0	0	1	0	0	0	0	14	3
c92453_g1_i1	0	2	2	3	0	0	2	0	1	3	0	1
c92452_g1_i1	0	0	0	0	0	0	0	0	0	0	0	0
c92444_g1_i1	5	3	2	7	4	3	1	5	1	0	11	6
c92443_g1_i1	0	0	0	0	1	0	0	0	0	0	0	1
c92442_g1_i1	0	0	0	0	0	0	1	0	0	0	0	0
c92435_g1_i1	0	0	0	2	1	1	0	0	0	1	5	0
c92431_g1_i1	0	0	0	0	0	0	0	0	0	0	0	0
c92429_g1_i1	1	0	0	1	0	2	0	1	0	1	0	0
c92427_g1_i1	5	7	12	2	0	0	13	5	11	1	3	0
c92424_g1_i1	1	0	0	0	2	3	0	0	0	0	0	1
c9242_g1_i2	16	10	12	14	8	14	20	11	10	13	12	9
c9242_g1_i1	15	10	15	7	5	14	14	13	15	14	13	6
c92419_g1_i1	0	0	0	1	2	2	3	1	0	4	0	1
c92418_g1_i1	2	0	1	0	1	0	1	0	4	1	1	1
c92416_g1_i1	0	0	0	0	1	1	0	0	0	1	0	0
c92414_g1_i1	1	1	0	0	0	0	0	0	0	1	0	0
c92413_g1_i1	0	0	0	1	0	0	0	0	0	1	1	0
c92411_g1_i1	0	0	0	0	0	0	0	0	0	0	0	0
c92408_g1_i1	0	0	0	0	1	0	0	0	0	0	0	0
c92407_g1_i1	2	0	0	2	1	7	1	0	0	4	1	0
c92405_g1_i1	0	0	0	0	0	0	0	0	0	0	0	0
c92401_g1_i1	8	3	2	4	3	7	3	3	8	6	9	6
c9240_g1_i1	10	10	12	8	8	5	15	13	19	12	6	5
c924_g1_i1	4	3	2	1	5	7	3	1	2	7	3	4
c92395_g1_i1	3	6	2	1	3	0	10	4	11	13	3	6
c92391_g1_i1	1	0	0	1	1	0	0	1	2	0	0	0
c9239_g1_i1	670	698	548	461	341	597	649	724	688	624	601	428
c92389_g1_i1	0	12	0	0	3	0	1	1	0	16	0	1
c92387_g1_i1	0	0	0	0	0	0	0	0	1	1	0	0
c92386_g1_i1	0	0	0	0	2	1	0	0	1	0	0	0
c92384_g1_i1	0	0	1	0	0	0	0	0	2	1	1	1
c92381_g1_i1	1	0	0	0	0	0	0	0	0	1	0	0
c92379_g1_i1	1	3	2	3	4	4	0	1	2	0	1	2
c92378_g1_i1	0	0	0	0	0	0	0	0	0	0	1	0
c92375_g1_i1	4	1	1	3	2	6	0	0	0	0	5	4
c92374_g1_i1	0	0	0	0	0	0	0	0	0	0	0	0
c92369_g1_i1	0	0	0	0	0	0	0	0	0	0	0	0
c92368_g1_i1	0	0	1	0	0	0	0	0	0	1	0	0
c92367_g1_i1	3	3	1	2	0	1	5	1	5	1	3	2
c92366_g1_i1	0	0	0	4	0	2	0	0	2	0	1	2
c92365_g1_i1	1	0	3	1	4	0	3	0	3	1	1	0
c92364_g1_i1	5	0	5	6	0	1	1	1	5	3	8	2
c92363_g1_i1	0	0	0	0	0	2	0	0	0	0	0	0
c92357_g1_i1	0	0	0	0	0	0	0	0	0	0	0	0
c92356_g1_i1	0	0	0	0	0	0	0	8	0	0	1	1
c92355_g1_i1	0	0	0	0	0	0	0	0	0	0	0	0
c92354_g1_i1	1	0	0	0	0	0	0	1	0	2	3	2
c92353_g1_i1	0	1	0	0	0	0	0	1	0	2	1	0
c92352_g1_i1	0	0	0	0	0	0	0	0	0	1	0	0
c92350_g1_i1	1	4	1	1	0	1	3	3	5	1	2	5
c92348_g1_i1	4	0	1	1	1	0	0	0	3	1	0	0
c92346_g1_i1	4	5	1	2	3	2	4	4	2	3	4	5
[truncated: 52,361 more rows]
