# Supplementary material for: Transcriptomic responses to predator kairomones in embryos of the aquatic snail Radix balthica
Source: Ecol Evol. 2018 Oct 17;8(22):11071–82. doi: 10.1002/ece3.4574 (PMC6262742; doi:10.1002/ece3.4574)
Supplement: Supplementary file 7 [file ECE3-8-11071-s007.txt]

"x"
"c32730_g2_i1"
"c14184_g1_i1"
"c15472_g1_i1"
"c77231_g1_i1"
"c23516_g1_i1"
"c32933_g1_i1"
"c2700_g1_i1"
"c32933_g2_i1"
"c19339_g1_i1"
"c21757_g1_i1"
"c77760_g1_i1"
"c12281_g1_i1"
"c25766_g1_i1"
"c7137_g1_i1"
"c30540_g1_i1"
"c13154_g1_i1"
"c13154_g1_i2"
"c21638_g1_i1"
"c26237_g1_i1"
"c22848_g1_i1"
"c28387_g2_i1"
"c12071_g1_i1"
"c24693_g2_i1"
"c26548_g1_i1"
"c28708_g1_i1"
"c19282_g1_i1"
"c17988_g1_i1"
"c10132_g1_i1"
"c24887_g1_i1"
"c27979_g1_i1"
"c4879_g1_i1"
"c29679_g1_i1"
"c21313_g1_i1"
"c16023_g1_i1"
"c19311_g1_i1"
"c30875_g1_i1"
"c19255_g1_i1"
"c33840_g2_i2"
"c29390_g1_i1"
"c22706_g1_i1"
"c8760_g1_i1"
"c18538_g1_i1"
"c24166_g1_i1"
"c6141_g1_i1"
"c20324_g2_i1"
"c19378_g3_i1"
"c28866_g1_i1"
"c19811_g1_i1"
"c27648_g1_i1"
"c33910_g4_i1"
"c28899_g2_i1"
"c30087_g1_i1"
"c25940_g1_i1"
"c20907_g1_i1"
"c18911_g1_i1"
"c32580_g2_i1"
"c31803_g2_i1"
"c33910_g3_i1"
"c33768_g2_i1"
"c22526_g1_i2"
"c32057_g1_i2"
"c14927_g1_i1"
"c31686_g1_i1"
"c7069_g1_i1"
"c21979_g1_i1"
"c57910_g1_i1"
"c11352_g1_i1"
"c32002_g1_i1"
"c6320_g1_i1"
"c34199_g1_i9"
"c2119_g1_i1"
"c27009_g1_i1"
"c31111_g1_i1"
"c5160_g2_i1"
"c26022_g1_i1"
"c31228_g2_i1"
"c27716_g1_i1"
"c16414_g1_i1"
"c15718_g1_i2"
"c32233_g7_i1"
"c30023_g1_i1"
"c27675_g1_i1"
"c30884_g1_i1"
"c26030_g1_i1"
"c16031_g1_i1"
"c32526_g1_i2"
"c15645_g1_i2"
"c33910_g2_i1"
"c8336_g1_i1"
"c32336_g2_i1"
"c8065_g1_i1"
"c22654_g1_i1"
"c31864_g4_i2"
"c36795_g1_i1"
"c27873_g1_i1"
"c32057_g1_i1"
"c33865_g1_i1"
"c14725_g1_i1"
"c23575_g1_i1"
"c24556_g1_i1"
"c36204_g1_i1"
"c71363_g1_i1"
"c23518_g1_i1"
"c33910_g2_i2"
"c24900_g1_i1"
"c21247_g1_i1"
"c25688_g1_i1"
"c47584_g1_i1"
"c5160_g1_i1"
"c23172_g1_i1"
"c16783_g1_i1"
"c20752_g1_i1"
"c29440_g2_i1"
"c25947_g1_i2"
"c30260_g1_i1"
"c32099_g1_i1"
"c792_g1_i1"
"c57736_g1_i1"
"c25114_g1_i3"
"c19234_g1_i1"
"c15079_g1_i1"
"c30957_g1_i1"
"c22678_g2_i1"
"c20801_g1_i3"
"c34128_g1_i1"
"c30034_g3_i1"
"c29434_g1_i1"
"c26117_g1_i1"
"c28154_g1_i1"
"c27571_g2_i2"
"c3291_g1_i1"
"c16957_g1_i1"
"c30259_g1_i2"
"c24566_g1_i1"
"c30784_g1_i1"
"c27591_g1_i1"
"c25890_g1_i1"
"c26174_g1_i1"
"c33385_g1_i1"
"c25374_g1_i1"
"c26023_g1_i1"
"c11783_g1_i1"
"c29158_g2_i1"
"c19485_g1_i1"
"c19784_g2_i1"
"c12486_g1_i1"
"c22251_g1_i2"
"c22244_g1_i1"
"c28015_g1_i1"
"c23620_g1_i1"
"c25114_g1_i1"
"c13825_g1_i1"
"c28773_g3_i1"
"c31854_g2_i1"
"c13643_g1_i1"
"c23562_g1_i1"
"c47755_g1_i1"
"c27715_g1_i1"
"c31556_g1_i1"
"c26731_g1_i1"
"c27691_g1_i1"
"c33865_g2_i1"
"c18105_g1_i1"
"c25844_g1_i3"
"c12820_g1_i1"
"c19092_g1_i1"
"c23066_g1_i1"
"c27313_g1_i1"
"c23755_g1_i1"
"c12322_g1_i1"
"c19204_g1_i1"
"c32049_g1_i1"
"c23321_g1_i1"
"c30144_g4_i1"
"c32580_g1_i2"
"c21979_g2_i1"
"c17935_g1_i1"
"c11420_g1_i1"
"c27763_g1_i2"
"c34199_g1_i5"
"c32580_g1_i3"
"c31028_g1_i1"
"c26717_g1_i1"
"c28491_g1_i1"
"c92589_g1_i1"
"c20108_g1_i2"
"c31686_g2_i1"
"c12803_g1_i1"
"c33910_g5_i2"
"c33910_g5_i1"
"c33454_g1_i3"
"c15112_g1_i1"
"c24207_g1_i2"
"c29358_g1_i3"
"c32233_g6_i1"
"c14185_g1_i1"
"c35048_g1_i1"
"c22251_g1_i1"
"c31267_g1_i4"
"c13257_g1_i1"
"c27805_g2_i1"
"c31251_g1_i2"
"c24552_g1_i1"
"c24772_g1_i1"
"c32057_g1_i3"
"c69543_g1_i1"
"c35026_g1_i1"
"c9449_g2_i1"
"c28228_g1_i1"
"c20590_g1_i1"
"c24837_g2_i4"
"c79394_g1_i1"
"c25954_g1_i1"
"c29297_g1_i1"
"c24812_g1_i1"
"c21062_g1_i2"
"c31854_g2_i2"
"c3783_g1_i1"
"c27571_g1_i3"
"c30878_g1_i1"
"c27052_g1_i1"
"c3857_g1_i1"
"c10520_g1_i1"
"c16280_g1_i1"
"c23913_g1_i1"
"c19133_g1_i1"
"c20692_g1_i2"
"c13838_g1_i1"
"c27055_g1_i1"
"c22893_g1_i1"
"c22087_g1_i2"
"c27968_g1_i1"
"c24615_g1_i1"
"c28228_g2_i1"
"c25696_g1_i3"
"c18379_g1_i1"
"c30907_g1_i1"
"c27465_g1_i1"
"c37669_g1_i1"
"c22802_g1_i1"
"c88758_g1_i1"
"c5293_g1_i1"
"c15929_g1_i1"
"c69593_g1_i1"
"c86628_g1_i1"
"c25119_g1_i1"
"c23235_g1_i1"
"c18450_g1_i1"
"c23521_g1_i1"
"c1710_g1_i1"
"c29921_g2_i1"
"c33489_g2_i1"
"c33191_g2_i1"
"c5388_g1_i1"
"c7500_g1_i1"
"c25857_g1_i1"
"c22526_g1_i4"
"c30588_g1_i3"
"c25146_g1_i1"
"c29585_g1_i1"
"c28632_g1_i1"
"c21326_g1_i1"
"c67408_g1_i1"
"c26412_g1_i1"
"c19557_g1_i1"
"c32792_g1_i1"
"c18762_g1_i3"
"c16206_g1_i1"
"c11682_g1_i1"
"c7293_g1_i1"
"c18716_g1_i1"
"c26481_g2_i2"
"c26858_g2_i1"
"c33983_g3_i1"
"c21371_g1_i1"
"c27179_g1_i1"
"c15639_g1_i1"
"c33983_g1_i2"
"c16663_g1_i1"
"c1719_g1_i1"
"c26732_g2_i1"
"c34445_g1_i1"
"c30610_g1_i1"
"c26371_g1_i2"
"c29965_g1_i1"
"c20241_g1_i1"
"c56130_g1_i1"
"c29260_g1_i4"
"c28659_g1_i1"
"c24693_g1_i1"
"c32005_g1_i1"
"c88857_g1_i1"
"c32921_g2_i1"
"c11443_g1_i1"
"c77678_g1_i1"
"c33669_g1_i1"
"c22229_g1_i1"
"c33174_g2_i2"
"c15422_g1_i1"
"c17198_g2_i1"
"c1827_g1_i1"
"c31571_g1_i1"
"c32376_g1_i2"
"c22758_g1_i1"
"c17359_g1_i1"
"c24636_g1_i1"
"c26443_g1_i1"
"c34163_g2_i1"
"c62777_g1_i1"
"c17916_g1_i1"
"c20937_g1_i1"
"c15588_g1_i1"
"c78614_g1_i1"
"c25458_g2_i1"
"c19252_g1_i1"
"c19981_g1_i1"
"c32645_g1_i3"
"c22428_g2_i2"
"c35687_g1_i1"
"c33068_g2_i1"
"c85581_g1_i1"
"c26528_g1_i1"
"c31093_g1_i3"
"c29827_g1_i2"
"c18796_g1_i1"
"c24871_g1_i1"
"c45400_g1_i1"
"c29158_g1_i2"
"c27270_g1_i1"
"c913_g1_i1"
"c24837_g2_i1"
"c22686_g1_i1"
"c11788_g1_i1"
"c20987_g1_i1"
"c20190_g1_i1"
"c5383_g1_i1"
"c19914_g1_i1"
"c17974_g1_i1"
"c32931_g1_i1"
"c25696_g1_i1"
"c24535_g2_i1"
"c27538_g1_i1"
"c58027_g1_i1"
"c22459_g1_i1"
"c7665_g1_i1"
"c34124_g3_i1"
"c27713_g1_i1"
"c61922_g1_i1"
"c19530_g1_i1"
"c28450_g2_i1"
"c23932_g1_i1"
"c11304_g1_i1"
"c27322_g1_i1"
"c31533_g1_i1"
"c97158_g1_i1"
"c23263_g1_i2"
"c23104_g1_i1"
"c31569_g1_i1"
"c29266_g1_i1"
"c84328_g1_i1"
"c33284_g2_i1"
"c21585_g1_i1"
"c19773_g1_i1"
"c18374_g1_i1"
"c33619_g1_i1"
"c24837_g2_i2"
"c21434_g1_i1"
"c19594_g1_i6"
"c20739_g1_i1"
"c56609_g1_i1"
"c26540_g1_i1"
"c31681_g1_i1"
"c34516_g1_i1"
"c15378_g1_i1"
"c21697_g1_i1"
"c19238_g1_i1"
"c11448_g1_i1"
"c24831_g1_i1"
"c29180_g1_i1"
"c23553_g1_i1"
"c25679_g1_i1"
"c25696_g1_i2"
"c15703_g1_i1"
"c45392_g1_i1"
"c16230_g1_i1"
"c25491_g1_i1"
"c33636_g1_i5"
"c6523_g1_i1"
"c17789_g1_i1"
"c12127_g1_i1"
"c32381_g2_i1"
"c30524_g1_i1"
"c32371_g1_i1"
"c5550_g1_i1"
"c10322_g1_i1"
"c31455_g1_i2"
"c34477_g1_i1"
"c17807_g1_i1"
"c26624_g1_i1"
"c16102_g1_i1"
"c45305_g1_i1"
"c25458_g3_i1"
"c30397_g1_i2"
"c88872_g1_i1"
"c4780_g2_i1"
"c2559_g1_i1"
"c6320_g2_i1"
"c58257_g1_i1"
"c25720_g1_i1"
"c77548_g1_i1"
"c20821_g1_i1"
"c21965_g1_i1"
"c19116_g1_i1"
"c17969_g1_i1"
"c7317_g1_i1"
"c12431_g1_i1"
"c27805_g1_i1"
"c28419_g2_i1"
"c14637_g1_i1"
"c25818_g1_i1"
"c16053_g1_i1"
"c28695_g1_i1"
"c10451_g1_i1"
"c17929_g1_i1"
"c34100_g1_i4"
"c33386_g1_i1"
"c33953_g1_i7"
"c24185_g1_i1"
"c19006_g1_i1"
"c18313_g1_i1"
"c64364_g1_i1"
"c26301_g2_i1"
"c20395_g1_i1"
"c20756_g1_i1"
"c28509_g1_i1"
"c12458_g1_i1"
"c83_g1_i1"
"c33869_g1_i1"
"c25783_g1_i1"
"c25927_g1_i1"
"c57533_g1_i1"
"c21246_g2_i1"
"c31835_g2_i5"
"c25242_g1_i1"
"c4780_g1_i1"
"c27995_g1_i1"
"c32563_g1_i2"
"c25311_g1_i1"
"c14140_g1_i1"
"c29328_g2_i1"
"c77299_g1_i1"
"c26134_g1_i1"
"c24059_g1_i1"
"c8850_g1_i1"
"c69203_g1_i1"
"c17836_g1_i1"
"c11354_g1_i2"
"c25909_g1_i1"
"c33622_g2_i1"
"c6115_g1_i1"
"c29593_g1_i1"
"c32583_g3_i1"
"c24038_g1_i1"
"c19985_g1_i2"
"c26778_g1_i1"
"c13920_g1_i1"
"c30992_g1_i1"
"c19679_g2_i1"
"c32960_g2_i2"
"c31362_g4_i1"
"c22745_g1_i1"
"c29991_g1_i1"
"c32360_g1_i1"
"c24535_g1_i1"
"c27843_g1_i1"
"c31238_g1_i2"
"c31386_g1_i2"
"c27819_g1_i1"
"c27191_g1_i1"
"c30062_g1_i3"
"c17547_g1_i3"
"c18106_g1_i2"
"c30034_g2_i1"
"c18020_g1_i1"
"c22558_g1_i1"
"c9992_g1_i1"
"c31216_g2_i1"
"c14153_g1_i2"
"c27056_g1_i1"
"c14979_g1_i1"
"c23419_g2_i1"
"c24446_g1_i1"
"c19364_g1_i1"
"c22291_g1_i1"
"c4054_g1_i1"
"c31556_g2_i2"
"c30050_g1_i1"
"c13822_g1_i1"
"c29598_g1_i1"
"c24640_g1_i1"
