# Supplementary material for: Transcriptomic responses to predator kairomones in embryos of the aquatic snail Radix balthica
Source: Ecol Evol. 2018 Oct 17;8(22):11071–82. doi: 10.1002/ece3.4574 (PMC6262742; doi:10.1002/ece3.4574)
Supplement: Supplementary file 11 [file ECE3-8-11071-s011.csv]

TranscriptID	baseMean	log2FoldChange	lfcSE	stat	pvalue	padj
c10132_g1_i1	55.68450851	-3.874472153	0.35656121	-10.86621887	1.67E-27	4.55E-23
c32730_g2_i1	294.6848271	-4.416509693	0.428936261	-10.29642418	7.31E-25	9.97E-21
c32057_g1_i2	49.65686088	-3.203854588	0.316000944	-10.13875006	3.72E-24	3.38E-20
c32233_g7_i1	102.8481493	-2.471824838	0.247198741	-9.999342337	1.53E-23	1.05E-19
c30540_g1_i1	822.6623087	-3.096012664	0.320637054	-9.655816837	4.64E-22	2.53E-18
c20907_g1_i1	135.6625354	-2.653824191	0.278561097	-9.526901712	1.62E-21	6.31E-18
c32002_g1_i1	255.7636431	-2.343571537	0.24580786	-9.534160283	1.51E-21	6.31E-18
c24556_g1_i1	169.9466748	-2.103361052	0.222923174	-9.43536292	3.90E-21	1.33E-17
c30260_g1_i1	149.5377207	-2.191899692	0.237242198	-9.239080185	2.49E-20	7.53E-17
c29434_g1_i1	1579.685559	-1.890076395	0.208387421	-9.070011949	1.19E-19	2.95E-16
c2700_g1_i1	153.6741878	-4.116371687	0.462048018	-8.908969467	5.15E-19	1.17E-15
c32580_g2_i1	83.55992935	-2.749178181	0.309925619	-8.870445063	7.29E-19	1.42E-15
c26301_g2_i1	299.0313829	-1.444274559	0.162668816	-8.878619755	6.77E-19	1.42E-15
c28866_g1_i1	4078.636717	-2.418882973	0.274499872	-8.81196395	1.23E-18	2.23E-15
c32933_g1_i1	644.0038409	-3.450317835	0.406881344	-8.479911623	2.25E-17	3.61E-14
c26731_g1_i1	1029.548568	-1.821869338	0.214672178	-8.486751062	2.12E-17	3.61E-14
c26117_g1_i1	139.274355	-2.06082528	0.24388321	-8.450049845	2.91E-17	4.41E-14
c27179_g1_i1	5087.589876	-1.569712584	0.186046883	-8.437188302	3.25E-17	4.66E-14
c19339_g1_i1	462.3529612	-3.455741732	0.410021239	-8.428201773	3.51E-17	4.78E-14
c28154_g1_i1	88.16401255	-2.154135215	0.256423342	-8.400698615	4.44E-17	5.76E-14
c15645_g1_i2	60.56915191	-2.562075261	0.305402593	-8.389173229	4.90E-17	6.07E-14
c34128_g1_i1	597.772638	-1.873580431	0.224177746	-8.357566547	6.40E-17	7.59E-14
c14927_g1_i1	37.74328179	-3.56587938	0.431992649	-8.254490871	1.53E-16	1.63E-13
c15079_g1_i1	822.3988898	-1.833812933	0.22206893	-8.25785458	1.48E-16	1.63E-13
c22848_g1_i1	98.22137463	-3.679321563	0.445849452	-8.25238552	1.55E-16	1.63E-13
c30878_g1_i1	82.38089682	-1.855676056	0.22562667	-8.224542142	1.96E-16	1.98E-13
c23755_g1_i1	42.07533552	-2.421111541	0.29812305	-8.121181979	4.62E-16	4.49E-13
c26023_g1_i1	346.0634579	-1.814556175	0.223752926	-8.109642213	5.08E-16	4.77E-13
c13154_g1_i2	227.2558419	-3.349635678	0.414093423	-8.089082052	6.01E-16	5.46E-13
c11352_g1_i1	46.24282968	-3.061869183	0.381052453	-8.035295822	9.34E-16	8.21E-13
c32233_g6_i1	29.84865637	-2.55780432	0.318724344	-8.025130083	1.01E-15	8.64E-13
c33669_g1_i1	152.1657059	-1.592112311	0.198910828	-8.004151033	1.20E-15	9.94E-13
c27715_g1_i1	278.1730341	-1.781997105	0.223671946	-7.967012129	1.63E-15	1.30E-12
c15472_g1_i1	923.0759497	-3.701768721	0.465769931	-7.947633539	1.90E-15	1.48E-12
c27873_g1_i1	31.10045172	-3.376312163	0.431174973	-7.830491966	4.86E-15	3.58E-12
c23575_g1_i1	88.06843748	-2.317417246	0.296076748	-7.827082877	4.99E-15	3.58E-12
c25940_g1_i1	290.6506101	-2.528920642	0.324500005	-7.793283838	6.53E-15	4.56E-12
c23172_g1_i1	54.21298764	-2.472802672	0.31931879	-7.743993614	9.63E-15	6.57E-12
c25947_g1_i2	24.66412396	-3.708218253	0.48028336	-7.720896793	1.16E-14	7.68E-12
c34124_g3_i1	154.0364815	-1.546756281	0.201127252	-7.6904361	1.47E-14	9.52E-12
c27716_g1_i1	64.44089647	-2.586179799	0.336753936	-7.679731464	1.59E-14	1.01E-11
c23518_g1_i1	60.38315288	-2.512473316	0.328307287	-7.652810075	1.97E-14	1.19E-11
c25766_g1_i1	1067.691579	-3.100213093	0.404999583	-7.654855028	1.94E-14	1.19E-11
c21247_g1_i1	82.60602956	-2.357745144	0.308395449	-7.645200843	2.09E-14	1.24E-11
c26237_g1_i1	419.2831915	-3.02937791	0.396730297	-7.635862286	2.24E-14	1.30E-11
c32888_g1_i1	46.73506666	-1.775726289	0.232646745	-7.632714938	2.30E-14	1.31E-11
c27322_g1_i1	673.6349766	-1.400216613	0.183701787	-7.622226428	2.49E-14	1.39E-11
c32005_g1_i1	7152.654664	-1.424981679	0.18710629	-7.615894042	2.62E-14	1.43E-11
c32580_g1_i3	53.79502177	-2.116517848	0.27826165	-7.606214673	2.82E-14	1.51E-11
c21371_g1_i1	208.4957977	-1.592981087	0.210526382	-7.566657778	3.83E-14	2.01E-11
c32792_g1_i1	3320.292806	-1.457472051	0.192978011	-7.552529153	4.27E-14	2.12E-11
c27805_g2_i1	49.29588484	-2.118926716	0.280528578	-7.553336396	4.24E-14	2.12E-11
c27571_g2_i2	106.4486211	-2.067494377	0.274235844	-7.539110671	4.73E-14	2.30E-11
c28387_g2_i1	84.15418539	-3.715851957	0.493101369	-7.535675596	4.86E-14	2.32E-11
c30784_g1_i1	71.57873807	-2.250582806	0.299059229	-7.52554206	5.25E-14	2.47E-11
c27313_g1_i1	35.9503283	-2.513469404	0.335319575	-7.495743139	6.59E-14	3.00E-11
c13154_g1_i1	155.844604	-3.514559678	0.469706171	-7.48246435	7.29E-14	3.26E-11
c26030_g1_i1	23.48670363	-4.100666448	0.55102418	-7.441899272	9.92E-14	4.36E-11
c25857_g1_i1	105.1341586	-1.736509081	0.234112439	-7.417414838	1.19E-13	5.17E-11
c18450_g1_i1	882.5422182	-1.511260547	0.204008066	-7.407847019	1.28E-13	5.47E-11
c30957_g1_i1	56.59305141	-2.461213634	0.333735967	-7.374732954	1.65E-13	6.91E-11
c26528_g1_i1	276.33817	-1.443379732	0.196447949	-7.347390164	2.02E-13	8.35E-11
c30259_g1_i2	76.86337498	-2.140963523	0.291507385	-7.344457226	2.07E-13	8.41E-11
c24900_g1_i1	27.99291695	-3.315282458	0.452086499	-7.33329234	2.25E-13	9.00E-11
c26174_g1_i1	192.6323118	-1.830437139	0.250744195	-7.300018014	2.88E-13	1.14E-10
c32598_g1_i1	11100.45189	-1.210307806	0.166151406	-7.284366933	3.23E-13	1.22E-10
c25954_g1_i1	455.6166761	-1.614410093	0.221702052	-7.281890615	3.29E-13	1.23E-10
c12820_g1_i1	1445.844207	-1.615074467	0.222128648	-7.270896754	3.57E-13	1.32E-10
c21326_g1_i1	65.66626712	-1.738283016	0.239316157	-7.263542255	3.77E-13	1.36E-10
c13920_g1_i1	974.9170236	-1.282596458	0.176606369	-7.262458694	3.80E-13	1.36E-10
c31854_g2_i2	118.9672222	-1.810021806	0.250873981	-7.214864602	5.40E-13	1.91E-10
c17969_g1_i1	396.9886655	-1.35050191	0.187892639	-7.18762544	6.59E-13	2.30E-10
c16031_g1_i1	27.74763527	-3.573868015	0.497484544	-7.183877487	6.78E-13	2.34E-10
c5293_g1_i1	161.6814088	-1.625447918	0.227917289	-7.131744691	9.91E-13	3.38E-10
c26443_g1_i1	55.05031803	-1.853242562	0.26038199	-7.117399183	1.10E-12	3.70E-10
c33489_g2_i1	60.11544133	-1.898392081	0.267092157	-7.10762945	1.18E-12	3.92E-10
c27591_g1_i1	29.08017751	-2.868527944	0.403813611	-7.103593997	1.22E-12	3.99E-10
c12486_g1_i1	22.30129539	-2.961610311	0.418677685	-7.073723814	1.51E-12	4.89E-10
c18379_g1_i1	38.24107151	-2.156025395	0.304854608	-7.072307062	1.52E-12	4.89E-10
c33191_g2_i1	109.1691697	-1.701949059	0.24112985	-7.058226328	1.69E-12	5.35E-10
c13893_g1_i1	3471.445734	-1.237871829	0.17544808	-7.055488048	1.72E-12	5.39E-10
c31358_g1_i3	141.6751105	-1.212866601	0.172197445	-7.043464573	1.88E-12	5.81E-10
c33385_g1_i1	148.4132486	-1.902492872	0.271795786	-6.999714391	2.56E-12	7.86E-10
c26548_g1_i1	53.33543683	-4.136296028	0.59237774	-6.982531165	2.90E-12	8.78E-10
c6141_g1_i1	96.39777864	-2.950611976	0.423210335	-6.971975242	3.13E-12	9.36E-10
c25720_g1_i1	281.0205642	-1.386557479	0.198966572	-6.968796131	3.20E-12	9.47E-10
c30034_g3_i1	60.55432786	-2.265680374	0.325307845	-6.964727128	3.29E-12	9.65E-10
c20937_g1_i1	361.3630999	-1.492597811	0.215024164	-6.94153523	3.88E-12	1.12E-09
c32526_g1_i2	682.5260565	-2.107733577	0.304433451	-6.923462476	4.41E-12	1.26E-09
c7500_g1_i1	66.14677377	-1.786438474	0.258696859	-6.905528277	5.00E-12	1.42E-09
c30875_g1_i1	116.6443018	-2.747235587	0.398334935	-6.896798007	5.32E-12	1.49E-09
c14979_g1_i1	29.11674877	-2.006695465	0.291065824	-6.894301222	5.41E-12	1.51E-09
c32933_g2_i1	104.511952	-4.222628294	0.612880006	-6.889812446	5.59E-12	1.54E-09
c30087_g1_i1	125.7106989	-2.684734113	0.390668549	-6.872153178	6.32E-12	1.72E-09
c33454_g1_i3	26.50403863	-2.628253975	0.382624349	-6.869019132	6.46E-12	1.74E-09
c8336_g1_i1	23.95197845	-3.76790399	0.548814519	-6.865532631	6.62E-12	1.75E-09
c25679_g1_i1	2249.278347	-1.361398683	0.19849073	-6.858751954	6.95E-12	1.82E-09
c30023_g1_i1	991.3460507	-2.180933902	0.318619335	-6.844951525	7.65E-12	1.99E-09
c34163_g2_i1	122.2467145	-1.576864505	0.230439552	-6.842855281	7.76E-12	2.00E-09
c27571_g1_i3	69.81221592	-1.856040091	0.271967924	-6.824481603	8.82E-12	2.25E-09
c25688_g1_i1	1036.833935	-1.988979235	0.291614117	-6.820586252	9.07E-12	2.29E-09
c9177_g1_i1	859.6652632	-1.140521231	0.167346002	-6.815347927	9.40E-12	2.35E-09
c23562_g1_i1	42.69437312	-2.423094075	0.355786973	-6.810519379	9.72E-12	2.41E-09
c31533_g1_i1	151.2353919	-1.43980405	0.211601428	-6.804321054	1.02E-11	2.49E-09
c12281_g1_i1	161.2420254	-3.641583217	0.536935879	-6.782156606	1.18E-11	2.88E-09
c21313_g1_i1	414.2491359	-2.602526899	0.385122049	-6.757667875	1.40E-11	3.38E-09
c32580_g1_i2	35.97675538	-2.309396137	0.342151643	-6.749627487	1.48E-11	3.54E-09
c22802_g1_i1	1245.354656	-1.395432839	0.206991447	-6.74149999	1.57E-11	3.72E-09
c24871_g1_i1	34.64669873	-2.106750988	0.312663945	-6.7380682	1.61E-11	3.77E-09
c22678_g2_i1	29.68030172	-2.936100984	0.435976597	-6.734538052	1.64E-11	3.83E-09
c31175_g1_i1	356.0712029	-1.156617977	0.172672202	-6.698344985	2.11E-11	4.87E-09
c31228_g2_i1	144.0749876	-2.416319782	0.361116126	-6.691254158	2.21E-11	5.07E-09
c57736_g1_i1	16.530365	-4.637222963	0.69481154	-6.674073035	2.49E-11	5.65E-09
c29158_g2_i1	38.19008246	-2.388607943	0.359280487	-6.648309691	2.96E-11	6.68E-09
c25311_g1_i1	32.34165042	-1.995263289	0.301005786	-6.628654279	3.39E-11	7.57E-09
c24772_g1_i1	19.27775345	-3.043656978	0.459579259	-6.622703093	3.53E-11	7.82E-09
c15929_g1_i1	96.92186444	-1.630944598	0.246895081	-6.605820535	3.95E-11	8.69E-09
c28899_g2_i1	155.4161149	-2.699228695	0.409202205	-6.596320015	4.21E-11	9.19E-09
c21164_g2_i1	517.5968386	-0.942370439	0.143257255	-6.578169056	4.76E-11	1.03E-08
c21434_g1_i1	17.38683009	-2.778748814	0.422757468	-6.572914795	4.93E-11	1.06E-08
c21757_g1_i1	126.7822337	-4.023519151	0.612545708	-6.568520682	5.08E-11	1.08E-08
c26633_g1_i1	77.03436665	-1.551451712	0.236431159	-6.561959587	5.31E-11	1.12E-08
c20395_g1_i1	22.58642806	-2.273963992	0.346717971	-6.558540894	5.43E-11	1.14E-08
c27036_g1_i1	220.2456868	-1.271783139	0.194312546	-6.545038724	5.95E-11	1.24E-08
c23263_g1_i2	51.59685427	-1.690082895	0.258319862	-6.542597547	6.05E-11	1.25E-08
c29921_g2_i1	51.99903333	-1.941147812	0.296754321	-6.541262171	6.10E-11	1.25E-08
c18374_g1_i1	36.3231276	-1.995263168	0.305418899	-6.532873956	6.45E-11	1.29E-08
c24640_g1_i1	36.44283828	-1.808755351	0.276851884	-6.533296172	6.43E-11	1.29E-08
c25844_g1_i3	24.59889179	-2.879076436	0.440598115	-6.534472891	6.38E-11	1.29E-08
c33848_g1_i1	751.2203153	-1.205493071	0.184839978	-6.521820025	6.95E-11	1.37E-08
c26546_g1_i1	50.10716003	-1.588236561	0.243496614	-6.522622785	6.91E-11	1.37E-08
c10451_g1_i1	12.40552349	-3.550752532	0.546300971	-6.499626979	8.05E-11	1.57E-08
c19699_g1_i1	19.53299433	-2.249179044	0.346998299	-6.48181577	9.06E-11	1.75E-08
c23913_g1_i1	21.23606012	-2.80069387	0.432451941	-6.476312407	9.40E-11	1.80E-08
c31028_g1_i1	94.66094708	-1.755258757	0.272053744	-6.451882383	1.10E-10	2.11E-08
c27465_g1_i1	93.74332936	-1.737499496	0.269364951	-6.450354762	1.12E-10	2.11E-08
c29204_g1_i1	41.27149603	-1.672064648	0.259496319	-6.443500457	1.17E-10	2.20E-08
c23608_g1_i1	74.8547509	-1.421880059	0.220902183	-6.436695368	1.22E-10	2.28E-08
c19784_g2_i1	62.4854157	-2.043703049	0.318518939	-6.416268537	1.40E-10	2.59E-08
c33386_g1_i1	239.0218995	-1.310342034	0.204794517	-6.39832577	1.57E-10	2.89E-08
c18716_g1_i1	26.32059109	-2.320843671	0.363466396	-6.385304656	1.71E-10	3.13E-08
c33910_g2_i1	5894.384051	-1.989289541	0.311758693	-6.380863106	1.76E-10	3.18E-08
c26540_g1_i1	29.17543497	-2.115180457	0.331463911	-6.381329571	1.76E-10	3.18E-08
c26717_g1_i1	320.0106119	-1.514187172	0.237929591	-6.364013667	1.97E-10	3.51E-08
c25384_g1_i1	41.38801386	-1.732835421	0.272295033	-6.363815761	1.97E-10	3.51E-08
c25374_g1_i1	514.7578935	-1.864506826	0.293046982	-6.362484318	1.99E-10	3.51E-08
c34100_g1_i4	43.16951101	-1.784198961	0.281704867	-6.333575206	2.40E-10	4.16E-08
c25890_g1_i1	20.61531348	-3.269015035	0.516136293	-6.333627533	2.39E-10	4.16E-08
c25956_g1_i1	72.30117486	-1.491990339	0.235497563	-6.335481001	2.37E-10	4.16E-08
c29390_g1_i1	112.1348867	-2.940508043	0.464612369	-6.328949122	2.47E-10	4.26E-08
c11783_g1_i1	23.75342695	-3.079505717	0.487744281	-6.31377104	2.72E-10	4.67E-08
c20752_g1_i1	28.72550435	-2.876051161	0.45617466	-6.304714874	2.89E-10	4.92E-08
c20190_g1_i1	40.83814258	-1.919719583	0.304600019	-6.302427663	2.93E-10	4.96E-08
c22459_g1_i1	4046.39701	-1.347867163	0.213911902	-6.301038654	2.96E-10	4.98E-08
c31216_g2_i1	46.9475728	-1.68443257	0.267396436	-6.299383017	2.99E-10	5.00E-08
c34192_g2_i1	191.3339873	-1.171223938	0.186306797	-6.286533577	3.25E-10	5.40E-08
c33910_g4_i1	5287.877932	-2.258215488	0.359526793	-6.281077049	3.36E-10	5.56E-08
c30767_g2_i1	190.7648853	-1.091664805	0.17449674	-6.256075644	3.95E-10	6.48E-08
c32861_g4_i1	173.2930606	-1.339053217	0.214239747	-6.250255793	4.10E-10	6.69E-08
c33910_g1_i1	1982.137868	-1.168650184	0.187222558	-6.242037258	4.32E-10	7.01E-08
c12322_g1_i1	24.03523053	-2.502617455	0.401187604	-6.238022885	4.43E-10	7.15E-08
c31101_g1_i1	52.46248605	-1.641702964	0.263359791	-6.233688745	4.56E-10	7.31E-08
c18313_g1_i1	60.38362631	-1.652831362	0.266028049	-6.2129966	5.20E-10	8.24E-08
c23052_g1_i1	52.74611753	-1.572304717	0.253375953	-6.205422027	5.46E-10	8.55E-08
c22251_g1_i1	217.5186717	-1.546277018	0.249537657	-6.196567828	5.77E-10	8.99E-08
c21979_g2_i1	16.26054652	-3.532795674	0.570738854	-6.189863628	6.02E-10	9.27E-08
c23104_g1_i1	18.58336703	-2.621192992	0.423622607	-6.187566365	6.11E-10	9.36E-08
c30258_g1_i1	119.4786973	-1.184692099	0.192092353	-6.167304844	6.95E-10	1.05E-07
c19092_g1_i1	21.51733532	-2.825722998	0.458511004	-6.16282483	7.15E-10	1.07E-07
c15112_g1_i1	24.60048513	-2.591275058	0.420639664	-6.160320292	7.26E-10	1.08E-07
c31854_g2_i1	27.54723778	-2.675780915	0.43454394	-6.157676285	7.38E-10	1.09E-07
c26289_g1_i1	119.3298592	-1.350175045	0.219323117	-6.156100028	7.46E-10	1.09E-07
c6523_g1_i1	12.53440729	-3.452260355	0.563421049	-6.127318751	8.94E-10	1.30E-07
c28419_g2_i1	104.6276745	-1.408181838	0.229848127	-6.126575202	8.98E-10	1.30E-07
c31864_g4_i2	171.5968587	-2.112638969	0.345225518	-6.119590984	9.38E-10	1.34E-07
c22087_g1_i2	27.01098019	-2.388510765	0.390344028	-6.118988874	9.42E-10	1.34E-07
c14140_g1_i1	24.49790795	-2.185721318	0.357183905	-6.11931638	9.40E-10	1.34E-07
c33184_g1_i1	148.8417304	-1.158504255	0.189692237	-6.107283416	1.01E-09	1.43E-07
c57910_g1_i1	156.1390988	-2.330946392	0.382032947	-6.101427664	1.05E-09	1.48E-07
c30992_g1_i1	55.03126866	-1.584125784	0.259677211	-6.10036506	1.06E-09	1.48E-07
c12071_g1_i1	104.9128707	-3.3767918	0.554161229	-6.093518683	1.10E-09	1.54E-07
c26481_g2_i2	84.1465774	-1.662134492	0.272932737	-6.089905194	1.13E-09	1.56E-07
c30981_g1_i2	90.17617653	-1.314516015	0.216009526	-6.085453908	1.16E-09	1.59E-07
c27634_g1_i1	33.57598001	-1.673313429	0.274964899	-6.08555287	1.16E-09	1.59E-07
c31571_g1_i1	71.87759566	-1.584785448	0.260528859	-6.082955464	1.18E-09	1.61E-07
c24812_g1_i1	73.76926278	-1.659927163	0.273051276	-6.079177462	1.21E-09	1.64E-07
c30144_g4_i1	82.77135426	-1.83022339	0.301634899	-6.06767784	1.30E-09	1.75E-07
c22251_g1_i2	46.70946218	-2.261465834	0.372878104	-6.064893078	1.32E-09	1.77E-07
c21884_g1_i1	65.13262101	-1.359612957	0.224237648	-6.06326802	1.33E-09	1.78E-07
c24010_g1_i1	451.8838924	-1.203269278	0.198575603	-6.05950206	1.37E-09	1.82E-07
c33337_g1_i1	162.2709255	-1.109895607	0.183417871	-6.051185745	1.44E-09	1.90E-07
c23285_g1_i1	146.0464314	-1.298422529	0.214907941	-6.041761533	1.52E-09	2.01E-07
c21827_g1_i1	139.8416032	-1.208081887	0.19999998	-6.040410027	1.54E-09	2.01E-07
c21640_g1_i1	13.01882362	-2.673768165	0.443131886	-6.033797727	1.60E-09	2.09E-07
c18796_g1_i1	38.71457149	-1.931768883	0.320759097	-6.022491333	1.72E-09	2.23E-07
c69543_g1_i1	13.41140409	-3.892455338	0.647272889	-6.01362332	1.81E-09	2.34E-07
c33344_g2_i1	477.9552995	-1.151896776	0.191866037	-6.003651272	1.93E-09	2.48E-07
c19485_g1_i1	711.907569	-1.759846573	0.293786436	-5.99022405	2.10E-09	2.68E-07
c16280_g1_i1	28.97112073	-2.219351512	0.371254773	-5.977974358	2.26E-09	2.88E-07
c17568_g1_i1	903.6640542	-0.91349361	0.152902851	-5.974339946	2.31E-09	2.93E-07
c30178_g1_i1	163.3390873	-1.134379047	0.190118008	-5.966710132	2.42E-09	3.03E-07
c26858_g2_i1	48.50288154	-1.777006262	0.298470387	-5.953710452	2.62E-09	3.26E-07
c24636_g1_i1	261.1720397	-1.353496391	0.227513645	-5.94907787	2.70E-09	3.33E-07
c17916_g1_i1	64.85493016	-1.663090441	0.279528451	-5.949628509	2.69E-09	3.33E-07
c25168_g1_i1	23.69665922	-2.029545768	0.341302044	-5.94647996	2.74E-09	3.36E-07
c28593_g1_i1	126.8139545	-1.088953875	0.183157857	-5.94543905	2.76E-09	3.37E-07
c16957_g1_i1	12.74631042	-5.298679879	0.891376405	-5.94437978	2.78E-09	3.38E-07
c1827_g1_i1	15.05939308	-3.044327961	0.512865528	-5.935918467	2.92E-09	3.54E-07
c22745_g1_i1	39.89308867	-1.691548656	0.285070763	-5.933785134	2.96E-09	3.57E-07
c95163_g1_i1	20.35775944	-2.153121061	0.362897283	-5.933141865	2.97E-09	3.57E-07
c29158_g1_i2	73.12545298	-1.602805365	0.270626063	-5.922583166	3.17E-09	3.77E-07
c30465_g4_i1	330.8030458	-1.008457218	0.170437717	-5.916866504	3.28E-09	3.89E-07
c18050_g1_i2	22.79077859	-2.039295135	0.344997094	-5.911050181	3.40E-09	4.01E-07
c22229_g1_i1	2210.160624	-1.282245905	0.217324367	-5.900147895	3.63E-09	4.25E-07
c26624_g1_i1	26.56850964	-2.046103862	0.347088396	-5.895051189	3.75E-09	4.36E-07
c27307_g1_i1	51.64622654	-1.376538473	0.233546301	-5.894070966	3.77E-09	4.37E-07
c32645_g1_i3	32.33739428	-1.960543554	0.332953683	-5.888337185	3.90E-09	4.51E-07
c33865_g2_i1	11.99118547	-4.255146751	0.724621319	-5.872235109	4.30E-09	4.95E-07
c24190_g1_i1	116.8892105	-1.252128048	0.21332007	-5.869715146	4.37E-09	5.00E-07
c28228_g1_i1	31.59901483	-2.245363855	0.383063751	-5.861593136	4.58E-09	5.23E-07
c24566_g1_i1	140.3968286	-2.07420783	0.354452533	-5.851863471	4.86E-09	5.52E-07
c27270_g1_i1	241.4714209	-1.329979098	0.227404645	-5.848513332	4.96E-09	5.61E-07
c17894_g1_i1	13.6893165	-2.713179016	0.464294813	-5.843655668	5.11E-09	5.75E-07
c28038_g5_i2	323.3547889	-1.011924738	0.173317461	-5.838561973	5.27E-09	5.91E-07
c32921_g2_i1	46.85836407	-1.828511009	0.313368308	-5.835022123	5.38E-09	5.96E-07
c77760_g1_i1	84.40344299	-3.893120553	0.667136028	-5.835572345	5.36E-09	5.96E-07
c17807_g1_i1	10.28197473	-3.820906276	0.65474107	-5.835751645	5.35E-09	5.96E-07
c32921_g1_i1	90.82341936	-1.234065834	0.2120347	-5.820112637	5.88E-09	6.49E-07
c27979_g1_i1	760.8311148	-2.516716495	0.43252527	-5.818657705	5.93E-09	6.52E-07
c25119_g1_i1	37.41807908	-1.911009562	0.329431048	-5.800939447	6.59E-09	7.22E-07
c18762_g1_i3	18.42724251	-2.755267688	0.475094158	-5.799413945	6.65E-09	7.26E-07
c33910_g3_i1	5068.593052	-2.143957053	0.369760948	-5.798224671	6.70E-09	7.28E-07
c16102_g1_i1	18.12777014	-2.494354059	0.430920945	-5.788426137	7.10E-09	7.66E-07
c23516_g1_i1	52.25304777	-5.019301735	0.867541841	-5.785659547	7.22E-09	7.75E-07
c29180_g1_i1	86.91648617	-1.451431248	0.251006317	-5.78244909	7.36E-09	7.87E-07
c88872_g1_i1	9.774050629	-4.394624603	0.760510314	-5.778520714	7.54E-09	7.99E-07
c26449_g1_i1	267.237979	-1.179491713	0.204105272	-5.778840003	7.52E-09	7.99E-07
c25455_g1_i1	50.7140153	-1.457644667	0.252321834	-5.776926405	7.61E-09	8.04E-07
c26412_g1_i1	48.73320371	-1.810800884	0.313521994	-5.775674165	7.66E-09	8.07E-07
c20241_g1_i1	70.17908966	-1.682172949	0.291330146	-5.774112188	7.74E-09	8.11E-07
c27855_g1_i1	56.08405206	-1.351063121	0.234087559	-5.77161437	7.85E-09	8.20E-07
c29679_g1_i1	104.852543	-2.863771355	0.496290119	-5.770357394	7.91E-09	8.23E-07
c32381_g2_i1	168.8492222	-1.263052426	0.219109051	-5.764492261	8.19E-09	8.46E-07
c33910_g5_i2	2462.247509	-1.583055759	0.274940102	-5.757820521	8.52E-09	8.75E-07
c32931_g1_i1	168.0277138	-1.385690728	0.240728672	-5.756234673	8.60E-09	8.78E-07
c23066_g1_i1	28.75125893	-2.529200287	0.440033497	-5.747744895	9.04E-09	9.20E-07
c25444_g1_i1	37.9002494	-1.464388162	0.255000433	-5.742688915	9.32E-09	9.42E-07
c29598_g1_i1	179.183757	-1.23630319	0.215435401	-5.738625988	9.54E-09	9.60E-07
c33865_g1_i1	13.34611731	-5.197123357	0.906236095	-5.734844798	9.76E-09	9.78E-07
c9385_g1_i1	11.46297609	-2.705274608	0.471849441	-5.733342831	9.85E-09	9.83E-07
c27852_g1_i1	31.41954979	-1.550401112	0.270456647	-5.732531003	9.89E-09	9.84E-07
c21979_g1_i1	36.05826704	-3.525894134	0.615938652	-5.72442421	1.04E-08	1.03E-06
c32595_g2_i1	157.5212449	-1.08673658	0.190074323	-5.717429715	1.08E-08	1.07E-06
c25950_g1_i1	23.08987568	-1.933648509	0.338258506	-5.716481557	1.09E-08	1.07E-06
c23521_g1_i1	51.64793436	-1.705148444	0.298813907	-5.706389175	1.15E-08	1.13E-06
c14637_g1_i1	9.707344076	-5.158952524	0.904338189	-5.704671756	1.17E-08	1.14E-06
c24363_g1_i1	119.1326792	-1.040391008	0.182601458	-5.697605141	1.22E-08	1.18E-06
c16053_g1_i1	35.3293121	-1.843921985	0.323806215	-5.694523138	1.24E-08	1.20E-06
c26529_g1_i1	341.2801419	-0.944956779	0.166112595	-5.688652209	1.28E-08	1.24E-06
c12652_g1_i1	533.8188208	-1.044177657	0.183805594	-5.68088073	1.34E-08	1.29E-06
c24831_g1_i1	40.28695158	-1.754363329	0.30918615	-5.674132978	1.39E-08	1.33E-06
c21062_g1_i2	27.83638584	-2.261645556	0.398614303	-5.673769206	1.40E-08	1.33E-06
c15421_g1_i1	26.73256732	-1.847281417	0.326620459	-5.655743133	1.55E-08	1.46E-06
c24552_g1_i1	83.68207394	-1.724896294	0.305151766	-5.652584995	1.58E-08	1.49E-06
c29475_g1_i1	35.68696972	-1.50685161	0.266658263	-5.650871607	1.60E-08	1.50E-06
c25458_g2_i1	27.552654	-2.144897099	0.379717872	-5.648659856	1.62E-08	1.51E-06
c33739_g1_i2	104.1711704	-1.030193607	0.182546484	-5.643459043	1.67E-08	1.55E-06
c78614_g1_i1	10.56004922	-4.145154323	0.734784035	-5.641323336	1.69E-08	1.56E-06
c33454_g1_i5	10.79842092	-2.870996791	0.509138732	-5.638928273	1.71E-08	1.58E-06
c33068_g2_i1	151.2408796	-1.371770168	0.243414931	-5.635521867	1.75E-08	1.61E-06
c33910_g2_i2	4806.900827	-1.869431721	0.331798234	-5.634242525	1.76E-08	1.61E-06
c21061_g1_i1	141.1474817	-0.946807853	0.168068757	-5.633455419	1.77E-08	1.61E-06
c22315_g2_i1	31.13374525	-1.716052033	0.304603761	-5.633719124	1.76E-08	1.61E-06
c30034_g2_i1	36.92687748	-1.790484854	0.318171134	-5.627427069	1.83E-08	1.65E-06
c28228_g2_i1	47.63831516	-1.908792776	0.339170753	-5.627822447	1.82E-08	1.65E-06
c25458_g3_i1	24.26861636	-2.158176251	0.383530999	-5.627123383	1.83E-08	1.65E-06
c26022_g1_i2	13.68410738	-2.465230983	0.438148599	-5.626472357	1.84E-08	1.65E-06
c23932_g1_i1	52.80612646	-1.678252752	0.298681244	-5.618875603	1.92E-08	1.72E-06
c26732_g2_i1	34.75067255	-1.933208583	0.344287058	-5.61510675	1.96E-08	1.75E-06
c19371_g1_i1	151.5238858	-1.020021057	0.181712976	-5.613363903	1.98E-08	1.76E-06
c30122_g1_i1	131.7675844	-0.891803601	0.158954485	-5.610433701	2.02E-08	1.78E-06
c15443_g1_i1	24.25913772	-1.833791926	0.326842767	-5.61062416	2.02E-08	1.78E-06
c31236_g1_i1	79.04372943	-1.251785706	0.223364279	-5.604234098	2.09E-08	1.84E-06
c15639_g1_i1	22.39100892	-2.284127286	0.407708504	-5.602353801	2.11E-08	1.85E-06
c33424_g1_i1	5959.162328	-0.804172143	0.143634553	-5.598737392	2.16E-08	1.89E-06
c24887_g1_i1	31.6667012	-4.549846151	0.813198124	-5.595003256	2.21E-08	1.92E-06
c15863_g1_i1	724.6926833	-0.989524167	0.176902931	-5.593599617	2.22E-08	1.93E-06
c24448_g1_i1	16.21221379	-2.276710067	0.407499154	-5.587030169	2.31E-08	1.99E-06
c28632_g1_i1	59.21206986	-1.580584606	0.283057203	-5.583975917	2.35E-08	2.02E-06
c18656_g1_i1	29.04255389	-1.576294683	0.282489768	-5.580006301	2.41E-08	2.06E-06
c29593_g1_i1	126.4338541	-1.350574936	0.242255646	-5.574998789	2.48E-08	2.12E-06
c16414_g1_i1	24.25326795	-3.919882971	0.704298537	-5.565655425	2.61E-08	2.22E-06
c21920_g1_i1	33.59001526	-1.773870448	0.318841375	-5.5634889	2.64E-08	2.24E-06
c11420_g1_i1	758.2026631	-1.599866705	0.287543674	-5.56390855	2.64E-08	2.24E-06
c31455_g1_i2	37.6280596	-1.7804704	0.320757291	-5.55083376	2.84E-08	2.39E-06
c32376_g1_i2	19.94395084	-2.414466432	0.435378307	-5.545674628	2.93E-08	2.46E-06
c32658_g1_i2	125.5130761	-0.972508549	0.175712354	-5.53466234	3.12E-08	2.60E-06
c26490_g3_i1	45.14720469	-1.362824124	0.246561224	-5.527325424	3.25E-08	2.70E-06
c19557_g1_i1	26.33399872	-2.180763276	0.394555402	-5.527140837	3.25E-08	2.70E-06
c33910_g5_i1	14719.69906	-1.543285254	0.279328989	-5.524973475	3.30E-08	2.72E-06
c26481_g2_i1	111.4260673	-1.057504948	0.191576433	-5.520015859	3.39E-08	2.78E-06
c28659_g1_i1	72.45499146	-1.548681257	0.280829797	-5.514661456	3.49E-08	2.86E-06
c26971_g1_i1	95.56298388	-1.285445527	0.233120719	-5.51407671	3.51E-08	2.86E-06
c33166_g1_i2	123.3832351	-1.163898818	0.21120497	-5.510754872	3.57E-08	2.91E-06
c18070_g1_i1	19.15741946	-1.940999867	0.352403479	-5.507890771	3.63E-08	2.95E-06
c11768_g1_i1	18.48696366	-2.187611422	0.397509973	-5.503286891	3.73E-08	3.02E-06
c31664_g1_i1	162.2561714	-1.055568879	0.192325894	-5.488438692	4.06E-08	3.26E-06
c25251_g1_i1	72.7218718	-1.163938993	0.21256176	-5.475768523	4.36E-08	3.47E-06
c33727_g1_i1	672.3775537	-1.049382498	0.19168753	-5.47444321	4.39E-08	3.49E-06
c31093_g1_i3	71.35018742	-1.394482356	0.255083098	-5.466776782	4.58E-08	3.62E-06
c27538_g1_i1	37.14637029	-1.857624294	0.339782455	-5.467098929	4.57E-08	3.62E-06
c289_g1_i1	10.70882198	-3.039633544	0.556293425	-5.464083178	4.65E-08	3.66E-06
c27805_g1_i1	73.02887752	-1.418488416	0.259596028	-5.464214629	4.65E-08	3.66E-06
c33049_g1_i1	26.34178601	-1.778152728	0.325587729	-5.461362854	4.72E-08	3.68E-06
c21840_g1_i1	35.02729066	-1.610245978	0.29482776	-5.461649811	4.72E-08	3.68E-06
c17836_g1_i1	44.14061696	-1.526206248	0.279849229	-5.453673223	4.93E-08	3.83E-06
c17359_g1_i1	54.18110991	-1.647425127	0.302205286	-5.45134451	5.00E-08	3.87E-06
c21388_g1_i1	1858.243196	-1.136844216	0.20867026	-5.448041414	5.09E-08	3.93E-06
c20962_g1_i1	2316.15503	-0.864643273	0.158831907	-5.443763098	5.22E-08	4.01E-06
c27875_g1_i1	32.35223518	-1.602863632	0.29464179	-5.440041733	5.33E-08	4.08E-06
c20821_g1_i1	22.44453926	-2.140599989	0.393533017	-5.439441925	5.34E-08	4.08E-06
c7221_g1_i1	55.42969599	-1.346799918	0.247682782	-5.437600088	5.40E-08	4.11E-06
c17564_g1_i1	155.3087781	-1.127430765	0.207393567	-5.436189673	5.44E-08	4.13E-06
c13284_g1_i1	142.2914332	-1.239992725	0.228556355	-5.425325951	5.78E-08	4.34E-06
c14471_g1_i1	11.34365373	-2.86764271	0.528542712	-5.425564759	5.78E-08	4.34E-06
c16488_g2_i1	10.23221493	-3.093955973	0.571145353	-5.417107848	6.06E-08	4.54E-06
c25491_g1_i1	46.5643726	-1.751286488	0.323342908	-5.416189576	6.09E-08	4.55E-06
c11788_g1_i1	29.2602633	-1.936267266	0.35771317	-5.412904606	6.20E-08	4.62E-06
c20649_g1_i1	228.1938341	-1.182448698	0.218760421	-5.405222253	6.47E-08	4.81E-06
c30099_g1_i2	11.2809343	-2.711369496	0.501817835	-5.403095117	6.55E-08	4.84E-06
c22756_g1_i1	11.85358455	-2.948198915	0.545613381	-5.403457867	6.54E-08	4.84E-06
c25694_g1_i1	292.3828847	-0.938234908	0.173779978	-5.39898162	6.70E-08	4.94E-06
c28475_g1_i2	41.51638649	-1.598208695	0.296095465	-5.397612886	6.75E-08	4.96E-06
c25957_g1_i1	8404.185647	-0.831421948	0.15411544	-5.394799819	6.86E-08	5.01E-06
c19070_g1_i1	43.67357656	-1.469604863	0.272558016	-5.39189741	6.97E-08	5.08E-06
c24535_g2_i1	63.36480365	-1.638763428	0.304037279	-5.390008205	7.05E-08	5.12E-06
c22318_g1_i1	19.82640289	-2.044393898	0.379525022	-5.386717022	7.18E-08	5.20E-06
c29975_g1_i1	156.7113173	-1.089132085	0.202241258	-5.385311062	7.23E-08	5.23E-06
c32982_g1_i3	12.22816466	-2.471505905	0.459419551	-5.379627183	7.46E-08	5.37E-06
c32557_g1_i2	156.8116439	-1.057340564	0.196714711	-5.374994886	7.66E-08	5.49E-06
c24446_g1_i1	1184.209845	-1.103698134	0.205763453	-5.363917241	8.14E-08	5.81E-06
c22319_g1_i1	27.15800158	-1.823158476	0.340002418	-5.362192681	8.22E-08	5.85E-06
c33969_g2_i1	29.33581103	-1.774640252	0.331579094	-5.352087283	8.69E-08	6.16E-06
c33427_g4_i1	140.6791243	-0.975204632	0.182388315	-5.346859148	8.95E-08	6.32E-06
c28191_g1_i1	40.82866539	-1.36342142	0.255121293	-5.344208639	9.08E-08	6.40E-06
c26719_g1_i1	36.68429886	-1.373966168	0.257127457	-5.343521787	9.12E-08	6.41E-06
c32285_g1_i1	444.6106542	-1.037947199	0.194307483	-5.341776781	9.20E-08	6.45E-06
c24535_g1_i1	17.707435	-2.32827209	0.435934098	-5.340880885	9.25E-08	6.47E-06
c27936_g2_i1	9.136954567	-3.211213032	0.601309906	-5.340362764	9.28E-08	6.47E-06
c24693_g2_i1	57.03426488	-3.961529043	0.742296527	-5.336855152	9.46E-08	6.58E-06
c14184_g1_i1	188.0488808	-3.969866089	0.74397031	-5.336054458	9.50E-08	6.59E-06
c5383_g1_i1	8.89459469	-4.23949239	0.794592657	-5.335428603	9.53E-08	6.60E-06
c22372_g1_i1	760.8404909	-0.80692276	0.151257258	-5.334770517	9.57E-08	6.60E-06
c33417_g1_i1	216.983447	-1.023955402	0.192351573	-5.323353411	1.02E-07	7.01E-06
c31362_g4_i1	558.2060554	-1.151114335	0.21631252	-5.321533557	1.03E-07	7.07E-06
c29332_g3_i1	374.7569833	-0.908379594	0.170728331	-5.320614258	1.03E-07	7.08E-06
c29921_g1_i1	33.85342514	-1.534434401	0.289119891	-5.307259889	1.11E-07	7.60E-06
c16721_g1_i1	36.22601792	-1.549232067	0.292087341	-5.304002776	1.13E-07	7.71E-06
c27819_g1_i1	33.63820289	-1.68119663	0.31728444	-5.298704938	1.17E-07	7.91E-06
c24038_g1_i1	35.56102868	-1.676800495	0.317217838	-5.285959029	1.25E-07	8.44E-06
c30676_g1_i1	152.2915571	-1.07687699	0.203785515	-5.284364744	1.26E-07	8.48E-06
c89217_g1_i1	10.31718141	-3.109174449	0.588404187	-5.28407941	1.26E-07	8.48E-06
c19461_g2_i1	1296.554128	-0.773917069	0.146642699	-5.27756974	1.31E-07	8.77E-06
c19252_g1_i1	162.9565988	-1.393974335	0.26417847	-5.276638693	1.32E-07	8.79E-06
c33324_g2_i1	141.0287167	-1.097126637	0.208422766	-5.263948174	1.41E-07	9.38E-06
c18105_g1_i1	222.8501954	-1.753952368	0.333626028	-5.257240814	1.46E-07	9.68E-06
c25909_g1_i1	264.9078265	-1.219593193	0.232018478	-5.256448551	1.47E-07	9.69E-06
c32261_g1_i1	785.1701933	-0.855529721	0.1628097	-5.254783484	1.48E-07	9.74E-06
c28296_g6_i1	244.878373	-0.924436846	0.175909453	-5.255185715	1.48E-07	9.74E-06
c21928_g1_i1	33.98456453	-1.587624825	0.302472042	-5.24883164	1.53E-07	1.00E-05
c27197_g1_i1	183.0696239	-0.962702957	0.183451794	-5.247716238	1.54E-07	1.01E-05
c19234_g1_i1	11.55134848	-4.286239193	0.817087426	-5.245753462	1.56E-07	1.02E-05
c27684_g1_i1	47.14111579	-1.326411253	0.253336621	-5.235765944	1.64E-07	1.06E-05
c33910_g7_i1	14948.31237	-0.924174633	0.176600716	-5.233130731	1.67E-07	1.08E-05
c13428_g1_i1	17.17771807	-2.136665245	0.408621318	-5.228961755	1.70E-07	1.10E-05
c21692_g1_i1	199.388421	-1.073896182	0.205413214	-5.22798003	1.71E-07	1.10E-05
c24074_g1_i1	15.82693994	-1.857955121	0.355742018	-5.222759836	1.76E-07	1.13E-05
c14787_g1_i1	159.7921179	-1.02026055	0.19540881	-5.221159417	1.78E-07	1.13E-05
c19006_g1_i1	8.602605348	-5.084585845	0.974130043	-5.219617114	1.79E-07	1.14E-05
c27009_g1_i1	90.09619779	-2.58180077	0.494822071	-5.21763462	1.81E-07	1.15E-05
c5182_g1_i1	420.0176265	-0.936190823	0.179629073	-5.211800106	1.87E-07	1.18E-05
c31442_g1_i1	10.91621202	-2.442500543	0.468682859	-5.211414281	1.87E-07	1.18E-05
c10520_g1_i1	1886.341534	-1.437170901	0.275752165	-5.211820919	1.87E-07	1.18E-05
c26527_g1_i1	81.85336586	-1.205115515	0.23149103	-5.205884283	1.93E-07	1.21E-05
c20673_g1_i1	33.34956727	-1.613401295	0.310164331	-5.201762847	1.97E-07	1.23E-05
c19116_g1_i1	34.60511397	-1.752068856	0.336850337	-5.201327314	1.98E-07	1.23E-05
c29728_g1_i1	199.257907	-0.937461014	0.180265679	-5.200440918	1.99E-07	1.23E-05
c4054_g1_i1	8.379394308	-3.985157701	0.766778363	-5.197274588	2.02E-07	1.25E-05
c34002_g1_i1	89.6395273	-1.000257284	0.192489432	-5.196427	2.03E-07	1.26E-05
c27198_g1_i1	104.976971	-1.053967634	0.202953629	-5.193145043	2.07E-07	1.28E-05
c27675_g1_i1	155.274571	-2.154919242	0.415053534	-5.191906744	2.08E-07	1.28E-05
c4138_g1_i1	9.796022439	-2.77755391	0.535307276	-5.188709427	2.12E-07	1.30E-05
c29114_g1_i1	106.8538245	-0.992327011	0.191286727	-5.187641746	2.13E-07	1.30E-05
c31587_g1_i2	26.63110276	-1.76521936	0.340740398	-5.180540285	2.21E-07	1.35E-05
c7611_g1_i1	17.94687365	-1.884242685	0.36369453	-5.180838669	2.21E-07	1.35E-05
c19313_g1_i1	6410.402243	-0.871038943	0.168246089	-5.177172007	2.25E-07	1.37E-05
c24059_g1_i1	92.33182899	-1.29244941	0.249904156	-5.171780369	2.32E-07	1.41E-05
c25957_g1_i2	223.8020558	-0.898861756	0.173858778	-5.170068302	2.34E-07	1.42E-05
c19583_g1_i1	43.35202599	-1.387657635	0.268604059	-5.166182672	2.39E-07	1.44E-05
c5550_g1_i1	10.38672703	-3.49223376	0.676419248	-5.162824341	2.43E-07	1.46E-05
c21724_g1_i1	13.41628997	-2.221768364	0.430724134	-5.158216566	2.49E-07	1.50E-05
c28210_g1_i2	36.63860894	-1.378498427	0.267262411	-5.157846263	2.50E-07	1.50E-05
c13862_g1_i1	13.2332181	-2.335092637	0.45371509	-5.146605629	2.65E-07	1.59E-05
c45338_g1_i1	9.876875182	-2.536703331	0.493062296	-5.14479276	2.68E-07	1.60E-05
c9796_g1_i1	15.15692408	-2.025711664	0.393842999	-5.143449721	2.70E-07	1.60E-05
c16663_g1_i1	106.6037908	-1.420846513	0.276266173	-5.143034687	2.70E-07	1.60E-05
c22291_g1_i1	47.93015411	-1.545996063	0.301107929	-5.134358521	2.83E-07	1.67E-05
c16124_g1_i1	7.572603575	-3.20332462	0.624195266	-5.131927127	2.87E-07	1.68E-05
c30799_g1_i1	147.7876851	-1.196723242	0.233469843	-5.125815075	2.96E-07	1.72E-05
c27135_g1_i1	106.8741899	-1.02631816	0.200189234	-5.126740043	2.95E-07	1.72E-05
c16047_g1_i1	45.03285493	-1.198419884	0.23393561	-5.122862166	3.01E-07	1.74E-05
c16426_g1_i1	9.154880542	-3.257224682	0.636085062	-5.120737584	3.04E-07	1.76E-05
c9538_g1_i1	11.09339384	-2.251531997	0.439849842	-5.118865084	3.07E-07	1.77E-05
c23343_g1_i1	86.2446926	-1.092888888	0.213585416	-5.116870371	3.11E-07	1.79E-05
c27172_g1_i1	60.70821735	-1.154352807	0.225665137	-5.11533515	3.13E-07	1.79E-05
c25175_g1_i2	22.21561889	-1.788044838	0.349650784	-5.113801882	3.16E-07	1.80E-05
c16230_g1_i1	33.53419126	-1.668903166	0.326552901	-5.110667088	3.21E-07	1.83E-05
c31160_g1_i1	281.9153565	-1.032032469	0.202081146	-5.107020076	3.27E-07	1.86E-05
c21471_g1_i1	68.57504709	-1.120884869	0.219597152	-5.104277808	3.32E-07	1.88E-05
c5388_g1_i1	12.69236541	-2.85504675	0.559923229	-5.098996796	3.41E-07	1.93E-05
c30092_g1_i1	128.5727894	-1.168549778	0.22933856	-5.095304419	3.48E-07	1.96E-05
c25622_g1_i1	47.44655708	-1.286824317	0.252568757	-5.094946545	3.49E-07	1.96E-05
c19483_g1_i1	29.28300397	-1.656258146	0.325290571	-5.091626669	3.55E-07	1.99E-05
c8374_g1_i1	90.11540264	-1.188647305	0.233450039	-5.091656054	3.55E-07	1.99E-05
c23029_g1_i1	31.37488667	-1.574485341	0.309362829	-5.089445773	3.59E-07	2.01E-05
c18256_g1_i1	58.53513024	-1.328165817	0.26114351	-5.085961415	3.66E-07	2.04E-05
c31971_g5_i1	24.69789565	-1.533649926	0.301631996	-5.084506763	3.69E-07	2.05E-05
c27708_g1_i1	62.94434485	-1.140528187	0.224394651	-5.082688842	3.72E-07	2.06E-05
c33954_g1_i2	235.9329282	-0.906201195	0.17830762	-5.082234814	3.73E-07	2.06E-05
c25136_g1_i1	97.86062103	-1.092591652	0.215228585	-5.076424449	3.85E-07	2.12E-05
c20999_g1_i1	17.14622216	-1.852133924	0.364889191	-5.075880487	3.86E-07	2.12E-05
c30700_g1_i3	49.14749919	-1.227367043	0.241977898	-5.07222789	3.93E-07	2.16E-05
c25927_g1_i1	137.5277197	-1.154604456	0.227726511	-5.07013632	3.98E-07	2.18E-05
c9338_g1_i1	7.981736393	-3.508586524	0.6922182	-5.068613518	4.01E-07	2.19E-05
c25352_g1_i1	26.28737763	-1.489649409	0.294758169	-5.053801949	4.33E-07	2.36E-05
c31089_g2_i1	704.1913948	-0.806410921	0.159620006	-5.052066739	4.37E-07	2.37E-05
c26022_g1_i1	141.5598547	-2.261576508	0.44802497	-5.047880491	4.47E-07	2.42E-05
c19012_g1_i1	38.09706857	-1.559935862	0.309145696	-5.045956918	4.51E-07	2.43E-05
c22374_g1_i1	100.2378086	-0.984848321	0.195172869	-5.046030853	4.51E-07	2.43E-05
c32114_g2_i1	60.06720165	-1.331178673	0.26386877	-5.044851164	4.54E-07	2.44E-05
c24814_g1_i1	207.4606815	-0.960944773	0.190558325	-5.042785588	4.59E-07	2.46E-05
c58777_g1_i1	27.83916937	-1.727418138	0.342928822	-5.037249802	4.72E-07	2.52E-05
c12127_g1_i1	79.21611292	-1.421250308	0.282376633	-5.033172517	4.82E-07	2.57E-05
c34149_g3_i1	114.7442513	-1.086548825	0.21593694	-5.031787633	4.86E-07	2.59E-05
c21354_g1_i2	30.7976676	-1.534924863	0.305229407	-5.028758133	4.94E-07	2.62E-05
c29514_g2_i1	55.7093223	-1.209879075	0.240638931	-5.027777798	4.96E-07	2.63E-05
c31845_g1_i1	247.8859752	-0.853494528	0.170044649	-5.01923779	5.19E-07	2.74E-05
c30251_g1_i1	139.1641883	-1.114754307	0.222142361	-5.018197802	5.22E-07	2.75E-05
c7056_g1_i1	365.3123379	-1.013341774	0.201959315	-5.017554033	5.23E-07	2.75E-05
c27153_g1_i2	174.4648944	-1.028246314	0.204970405	-5.016559891	5.26E-07	2.76E-05
c33758_g2_i1	146.6959445	-0.907548139	0.18095475	-5.015331952	5.29E-07	2.78E-05
c32958_g3_i1	37.79780139	-1.2611792	0.251731884	-5.010009773	5.44E-07	2.83E-05
c32841_g1_i1	126.9243417	-0.949754625	0.189702298	-5.006553083	5.54E-07	2.88E-05
c32915_g1_i1	147.0296417	-1.028970269	0.205712674	-5.001978005	5.67E-07	2.94E-05
c3857_g1_i1	21.46644392	-2.3088262	0.462322945	-4.99396845	5.92E-07	3.05E-05
c21353_g1_i1	20.7769646	-1.762812765	0.353230221	-4.990549112	6.02E-07	3.10E-05
c20040_g1_i1	1459.035511	-0.778667512	0.15604339	-4.990070464	6.04E-07	3.10E-05
c22828_g1_i2	30.01697538	-1.361317214	0.27298498	-4.986784298	6.14E-07	3.15E-05
c26040_g1_i1	84.08456294	-1.042053107	0.209203661	-4.981046222	6.32E-07	3.23E-05
c18762_g1_i1	18.08077957	-2.022476421	0.406248464	-4.978422316	6.41E-07	3.27E-05
c26624_g2_i1	10.31044238	-2.53134258	0.508595065	-4.977127688	6.45E-07	3.28E-05
c28003_g1_i1	116.7719057	-1.17990493	0.237114594	-4.976095784	6.49E-07	3.29E-05
c26330_g1_i1	42.88450309	-1.274027305	0.256191516	-4.972948841	6.59E-07	3.34E-05
c30062_g1_i3	17.60938259	-2.228447006	0.448370152	-4.970105601	6.69E-07	3.38E-05
c2659_g1_i1	7.880782048	-3.06286796	0.616383919	-4.969091286	6.73E-07	3.40E-05
c26608_g1_i1	47.32533044	-1.257166668	0.253071581	-4.967632732	6.78E-07	3.42E-05
c31455_g2_i1	72.8287069	-1.18248787	0.238197762	-4.964311414	6.89E-07	3.46E-05
c33146_g3_i1	9.6723187	-2.437322445	0.4913486	-4.960474994	7.03E-07	3.51E-05
c20987_g1_i1	19.82953248	-2.292557521	0.462721694	-4.954506241	7.25E-07	3.61E-05
c27050_g1_i1	358.2717195	-0.736241758	0.148658002	-4.952587473	7.32E-07	3.64E-05
c24693_g1_i1	9.059900767	-5.778916186	1.167534584	-4.949674525	7.43E-07	3.68E-05
c32008_g1_i2	46.31999881	-1.420481755	0.287082149	-4.947997502	7.50E-07	3.70E-05
c19346_g1_i1	723.2281541	-1.021910721	0.206690406	-4.944161381	7.65E-07	3.77E-05
c32929_g1_i1	437.1260385	-0.893906853	0.180832118	-4.943296913	7.68E-07	3.78E-05
c26778_g1_i1	61.89195886	-1.394424878	0.282378643	-4.938138602	7.89E-07	3.87E-05
c29915_g1_i1	141.2096972	-0.910408636	0.184378996	-4.937702544	7.90E-07	3.88E-05
c30724_g1_i2	94.6742009	-1.094511336	0.221802861	-4.934613246	8.03E-07	3.93E-05
c29328_g2_i1	65.03237403	-1.456472054	0.29526033	-4.932840299	8.10E-07	3.96E-05
c12949_g1_i1	40.20268754	-1.425716679	0.289632219	-4.922507175	8.54E-07	4.17E-05
c31886_g2_i1	59.63608409	-1.177774191	0.239345277	-4.920816522	8.62E-07	4.20E-05
c27141_g1_i1	207.7994765	-1.137225968	0.231139744	-4.92007972	8.65E-07	4.20E-05
c12321_g1_i1	205.7754744	-1.055527886	0.214667652	-4.917032806	8.79E-07	4.26E-05
c8850_g1_i1	34.3067638	-1.541122864	0.313590466	-4.91444426	8.90E-07	4.31E-05
c20020_g2_i1	11.18498204	-2.211092319	0.449954429	-4.914036128	8.92E-07	4.31E-05
c7293_g1_i1	8.290476541	-4.303715359	0.876044494	-4.912667553	8.98E-07	4.33E-05
c79968_g1_i1	12.26238219	-2.397792076	0.488448112	-4.909000604	9.15E-07	4.39E-05
c23553_g1_i1	28.24732015	-1.856645276	0.378288119	-4.908018999	9.20E-07	4.39E-05
c28213_g1_i1	67.42192143	-0.978595804	0.19944575	-4.906576366	9.27E-07	4.42E-05
c33334_g2_i1	242.4608095	-1.154497721	0.235330994	-4.905846447	9.30E-07	4.43E-05
c28708_g1_i1	66.17020523	-3.302985814	0.673940663	-4.901003893	9.53E-07	4.52E-05
c29621_g1_i1	114.8122925	-0.82170718	0.167951167	-4.892536306	9.95E-07	4.68E-05
c23419_g2_i1	19.30239968	-2.048285134	0.418772187	-4.891168029	1.00E-06	4.70E-05
c24266_g2_i1	17.2762144	-1.942870532	0.397355602	-4.889500799	1.01E-06	4.74E-05
c7317_g1_i1	8.220877068	-4.318674977	0.883333295	-4.889066225	1.01E-06	4.74E-05
c25893_g1_i3	36.0679891	-1.393267796	0.285023907	-4.888248882	1.02E-06	4.75E-05
c18055_g1_i1	32.20248717	-1.39236669	0.28494215	-4.886489037	1.03E-06	4.78E-05
c27571_g1_i2	59.41589768	-1.342900295	0.274844355	-4.886039206	1.03E-06	4.79E-05
c10182_g1_i1	17.26344583	-1.738474309	0.356177169	-4.880925729	1.06E-06	4.87E-05
c19282_g1_i1	282.617189	-2.566238865	0.526096131	-4.877889635	1.07E-06	4.93E-05
c24166_g1_i1	55.70936797	-3.035392179	0.622599583	-4.875352091	1.09E-06	4.98E-05
c19530_g1_i1	24.83833993	-1.934018726	0.396817287	-4.873826792	1.09E-06	5.01E-05
c30989_g1_i1	145.5447441	-1.177719043	0.241662439	-4.873405427	1.10E-06	5.01E-05
c23409_g1_i1	76.84457305	-1.221056845	0.250874077	-4.867210118	1.13E-06	5.14E-05
c22161_g1_i1	29.78736413	-1.549817783	0.31849212	-4.86611029	1.14E-06	5.16E-05
c31497_g1_i1	52.86042249	-1.233888142	0.253931179	-4.859143909	1.18E-06	5.32E-05
c28792_g2_i1	209.279351	-0.797933956	0.16453502	-4.849629928	1.24E-06	5.55E-05
c31111_g1_i1	115.2683442	-2.269290868	0.468025445	-4.848648493	1.24E-06	5.56E-05
c19513_g1_i1	21.1675489	-1.801795633	0.37162125	-4.848473101	1.24E-06	5.56E-05
c26680_g1_i1	992.2000419	-0.641923411	0.132439845	-4.84690549	1.25E-06	5.60E-05
c31386_g1_i2	18.54329261	-1.863972822	0.384717736	-4.845040007	1.27E-06	5.64E-05
c21749_g1_i1	65.20646875	-1.30303547	0.269039761	-4.843282147	1.28E-06	5.68E-05
c32583_g3_i1	91.92155707	-1.27849458	0.264244444	-4.838302599	1.31E-06	5.80E-05
c32360_g1_i1	211.7574617	-1.097143636	0.226898431	-4.835395428	1.33E-06	5.86E-05
c88772_g1_i1	6.681908852	-3.502722219	0.724501494	-4.834665285	1.33E-06	5.86E-05
c27056_g1_i1	30.04043741	-1.722614446	0.356322726	-4.834422057	1.34E-06	5.86E-05
c29357_g1_i1	72.27208993	-1.285743529	0.265997179	-4.833673556	1.34E-06	5.87E-05
c19914_g1_i1	84.30965343	-1.365792103	0.282576345	-4.833356099	1.34E-06	5.87E-05
c33969_g1_i2	142.4137709	-1.072372011	0.221977654	-4.83099082	1.36E-06	5.93E-05
c27853_g6_i1	126.8364697	-0.946630501	0.195950016	-4.830979458	1.36E-06	5.93E-05
c20275_g1_i1	21.65869528	-1.527484264	0.316212645	-4.830560339	1.36E-06	5.93E-05
c4256_g1_i1	157.1715791	-1.003928863	0.20791467	-4.828561951	1.38E-06	5.97E-05
c31311_g1_i1	92.38619893	-1.018917826	0.211132525	-4.825963345	1.39E-06	6.04E-05
c21585_g1_i1	12.8567913	-2.728195022	0.565511509	-4.824296197	1.40E-06	6.08E-05
c27995_g1_i1	29.31441861	-1.682694643	0.349099063	-4.820106444	1.43E-06	6.19E-05
c1140_g1_i1	11.24550956	-2.485907305	0.516148751	-4.816261396	1.46E-06	6.28E-05
c26331_g1_i1	50.45900261	-1.276020254	0.264968494	-4.815743316	1.47E-06	6.29E-05
c54_g1_i2	14.45097382	-2.19108995	0.455097075	-4.814555114	1.48E-06	6.31E-05
c3783_g1_i1	9.051467178	-4.303868207	0.894245944	-4.812846213	1.49E-06	6.35E-05
c26134_g1_i1	34.44374545	-1.704823539	0.354428526	-4.810063006	1.51E-06	6.42E-05
c17579_g1_i1	15.46532991	-1.696208494	0.353097742	-4.803793098	1.56E-06	6.60E-05
c1934_g1_i1	8.083693294	-3.452356317	0.718661338	-4.803870942	1.56E-06	6.60E-05
c23864_g1_i1	50.78516494	-1.144950234	0.238369438	-4.803259355	1.56E-06	6.61E-05
c25695_g2_i1	14.92765276	-1.861455904	0.387686086	-4.801451412	1.58E-06	6.65E-05
c28230_g1_i1	54.2305376	-1.170639847	0.243873203	-4.800198759	1.59E-06	6.68E-05
c21467_g1_i1	122.1831683	-1.217590049	0.253867297	-4.796167387	1.62E-06	6.80E-05
c32563_g1_i2	19.04871697	-2.070084879	0.432254736	-4.789039207	1.68E-06	7.03E-05
c12790_g1_i1	70.28959917	-1.116286834	0.233195192	-4.786920455	1.69E-06	7.09E-05
c22730_g1_i1	38.43528557	-1.405521779	0.294159184	-4.778099259	1.77E-06	7.40E-05
c26226_g1_i1	86.47413266	-0.961586788	0.201388498	-4.774785043	1.80E-06	7.50E-05
c23819_g1_i1	15.60307432	-1.830076682	0.383356562	-4.773823806	1.81E-06	7.52E-05
c34301_g1_i2	241.6963315	-0.809678077	0.169639162	-4.772943153	1.82E-06	7.54E-05
c22893_g1_i1	27.728819	-2.037683802	0.427423321	-4.767366917	1.87E-06	7.73E-05
c24248_g1_i1	23.37111624	-1.531455341	0.321309427	-4.766294462	1.88E-06	7.75E-05
c34149_g2_i1	39.26184028	-1.30501199	0.273982817	-4.763116189	1.91E-06	7.86E-05
c9435_g1_i1	13.3446029	-2.329182109	0.489358236	-4.759666721	1.94E-06	7.97E-05
c25460_g1_i1	19.93008508	-1.976147132	0.415629918	-4.754583452	1.99E-06	8.14E-05
c8633_g1_i1	13.27654382	-2.013881494	0.423726505	-4.75278622	2.01E-06	8.19E-05
c22686_g1_i1	46.79545342	-1.593951903	0.335569074	-4.749996435	2.03E-06	8.29E-05
c22478_g1_i1	144.3411156	-0.962386028	0.202697547	-4.747891836	2.06E-06	8.36E-05
c19748_g2_i2	82.38541285	-1.095365499	0.230737683	-4.747232818	2.06E-06	8.38E-05
c32938_g1_i1	90.55022449	-1.015096919	0.213869902	-4.746328999	2.07E-06	8.38E-05
c31207_g1_i1	68.07828299	-1.188226964	0.250332512	-4.746594662	2.07E-06	8.38E-05
c28120_g1_i2	17.58880441	-1.957228181	0.41237886	-4.746189415	2.07E-06	8.38E-05
c21862_g1_i1	58.87340573	-1.110318262	0.234048622	-4.743964117	2.10E-06	8.43E-05
c21948_g1_i1	74.60079399	-1.03889965	0.218999749	-4.743839445	2.10E-06	8.43E-05
c15378_g1_i1	172.7894344	-1.158148603	0.244198175	-4.742658725	2.11E-06	8.47E-05
c27417_g1_i1	37.54296601	-1.296836993	0.27372039	-4.737816555	2.16E-06	8.62E-05
c21098_g1_i1	20.90525452	-1.641494395	0.346554536	-4.736612055	2.17E-06	8.62E-05
c29234_g1_i1	153.6179802	-1.037920935	0.219101011	-4.737180038	2.17E-06	8.62E-05
c17241_g1_i1	12.04244939	-2.010409441	0.424442375	-4.736589842	2.17E-06	8.62E-05
c14739_g1_i1	34.11489654	-1.562164988	0.33035951	-4.728681758	2.26E-06	8.93E-05
c27829_g1_i1	85.65799886	-1.017646742	0.215373324	-4.725036148	2.30E-06	9.08E-05
c4760_g1_i1	7.942241015	-2.813064104	0.596181633	-4.718468249	2.38E-06	9.36E-05
c25250_g1_i1	28.01673831	-1.420142255	0.301102126	-4.716480332	2.40E-06	9.43E-05
c3861_g1_i1	84.0586303	-1.133864131	0.240483366	-4.714937873	2.42E-06	9.48E-05
c32089_g1_i1	67.9064693	-1.046409215	0.22204213	-4.712660681	2.45E-06	9.56E-05
c23893_g1_i1	31.13351987	-1.489699549	0.316220343	-4.710954194	2.47E-06	9.63E-05
c25617_g1_i1	78.95492343	-1.216371714	0.258215691	-4.710680869	2.47E-06	9.63E-05
c31168_g1_i1	184.2627559	-0.847236308	0.179999765	-4.706874517	2.52E-06	9.78E-05
c10322_g1_i1	23.681751	-1.798245718	0.382107033	-4.706130905	2.52E-06	9.80E-05
c24630_g1_i2	21.308641	-1.740325875	0.369883409	-4.705066065	2.54E-06	9.84E-05
c23563_g2_i2	8.748116776	-2.385245738	0.507713055	-4.698019315	2.63E-06	0.000101277
c21982_g1_i1	26.51898307	-1.433758116	0.305230051	-4.697303266	2.64E-06	0.000101365
c30738_g1_i2	48.52836179	-1.152027333	0.245734834	-4.688091286	2.76E-06	0.000105146
c19811_g1_i1	268.2729296	-2.29102414	0.488676975	-4.688217899	2.76E-06	0.000105146
c1067_g1_i1	25.11813703	-1.574549353	0.336007374	-4.686055946	2.79E-06	0.0001059
c29028_g2_i1	14.82061463	-1.869533105	0.399120634	-4.684130421	2.81E-06	0.000106603
c25195_g1_i1	160.2440929	-0.901965815	0.192555305	-4.684190931	2.81E-06	0.000106603
c22101_g1_i1	26.58707796	-1.588572447	0.339585095	-4.677980482	2.90E-06	0.000109545
c21337_g1_i1	431.0830322	-0.898490893	0.192177282	-4.675323142	2.93E-06	0.000110513
c6115_g1_i1	7.727881448	-3.954100727	0.846673703	-4.670158897	3.01E-06	0.00011286
c32279_g1_i1	621.9227859	-0.832970349	0.178391125	-4.669348605	3.02E-06	0.000113054
c29214_g1_i2	7.095174811	-3.440648829	0.736875073	-4.66924307	3.02E-06	0.000113054
c15462_g1_i1	24.65344114	-1.515193765	0.324565594	-4.668374564	3.04E-06	0.000113254
c29243_g1_i1	115.7495684	-1.061699491	0.227426641	-4.668316285	3.04E-06	0.000113254
c13088_g1_i1	13.99219313	-1.803795422	0.386504665	-4.666943468	3.06E-06	0.000113857
c27541_g1_i2	29.66784089	-1.490426257	0.31940972	-4.666189427	3.07E-06	0.00011412
c23272_g1_i1	71.04523907	-1.05267049	0.225626021	-4.665554463	3.08E-06	0.000114317
c19667_g1_i2	60.22741822	-1.117056039	0.239556135	-4.663024133	3.12E-06	0.000115575
c31622_g3_i1	131.2807376	-0.851079558	0.182624346	-4.660274374	3.16E-06	0.00011697
c33480_g1_i1	224.3386379	-0.851238892	0.182750018	-4.657941502	3.19E-06	0.000118143
c28220_g1_i1	65.57924056	-1.175500411	0.252554951	-4.654434234	3.25E-06	0.000119933
c20739_g1_i1	28.63147406	-1.856581501	0.398931296	-4.653887826	3.26E-06	0.000120002
c28536_g1_i1	60.17302019	-1.337553296	0.287446645	-4.653222842	3.27E-06	0.000120066
c28557_g1_i1	77.92636829	-1.148566124	0.246873021	-4.652457038	3.28E-06	0.00012035
c25696_g1_i1	9.223044052	-3.527240107	0.758453383	-4.650569414	3.31E-06	0.000121294
c23531_g1_i1	12.36164523	-2.022654765	0.435042626	-4.649325481	3.33E-06	0.000121864
c21965_g1_i1	18.74726334	-2.094041157	0.450540143	-4.6478459	3.35E-06	0.000122576
c14147_g1_i1	17.51940989	-1.771599295	0.381221371	-4.647166786	3.37E-06	0.000122816
c24440_g1_i1	16.2109	-2.029614791	0.436792392	-4.646634938	3.37E-06	0.000122927
c26022_g1_i5	18.86668443	-1.985803389	0.427399322	-4.646248332	3.38E-06	0.000122927
c25791_g1_i2	118.2511127	-0.987525065	0.212567725	-4.64569616	3.39E-06	0.000123035
c29345_g1_i1	289.9934533	-0.839135694	0.18064246	-4.645284914	3.40E-06	0.000123117
c29354_g1_i1	150.1149803	-0.895440501	0.192799659	-4.644409144	3.41E-06	0.000123476
c25536_g2_i1	61.87238367	-1.280726981	0.275773806	-4.644121204	3.42E-06	0.000123484
c32152_g2_i1	143.2389553	-0.969107009	0.20883888	-4.640453	3.48E-06	0.000125033
c27794_g1_i1	67.58483187	-1.163490476	0.250721192	-4.640574924	3.47E-06	0.000125033
c28695_g1_i1	66.5928078	-1.378494307	0.297122804	-4.639476635	3.49E-06	0.00012546
c19236_g1_i1	984.9643212	-0.795650353	0.17154818	-4.638057664	3.52E-06	0.000126158
c11846_g1_i1	14.75567757	-1.931014031	0.416471837	-4.636601712	3.54E-06	0.000126883
c32255_g2_i2	11.06905194	-2.419107836	0.522308165	-4.631571935	3.63E-06	0.000129834
c34316_g2_i2	189.9493937	-0.895555257	0.193381963	-4.63101751	3.64E-06	0.000130012
c1769_g1_i1	241.0924488	-0.786165329	0.169921829	-4.626629387	3.72E-06	0.000132449
c15588_g1_i1	12.33282595	-2.735230311	0.59147466	-4.624425182	3.76E-06	0.00013369
c59278_g1_i1	6.840550293	-4.29324466	0.928759912	-4.622555952	3.79E-06	0.000134375
c19542_g1_i1	177.4281398	-0.774368001	0.167595126	-4.620468499	3.83E-06	0.000135557
c31896_g1_i1	307.7471575	-0.999284105	0.21630385	-4.619816552	3.84E-06	0.000135808
c25790_g1_i1	379.3731752	-1.052577523	0.227932118	-4.617942981	3.88E-06	0.000136685
c19210_g1_i1	15.78411732	-1.714189859	0.371446209	-4.614907402	3.93E-06	0.000138162
c16563_g1_i1	19.02212048	-1.88966693	0.409496787	-4.614607463	3.94E-06	0.000138183
c20548_g1_i1	33.00469993	-1.234226138	0.26789099	-4.607195401	4.08E-06	0.000142649
c29125_g1_i1	434.1897693	-0.730031037	0.158464804	-4.606897037	4.09E-06	0.000142671
c30427_g1_i1	215.8534122	-0.677238779	0.147098144	-4.603992677	4.14E-06	0.000144491
c17998_g1_i1	32.43034993	-1.255845992	0.273045405	-4.599403507	4.24E-06	0.000147334
c15422_g1_i1	22.30830409	-2.033991533	0.442417148	-4.597451847	4.28E-06	0.000148531
c3966_g1_i1	11.65636242	-2.660264928	0.578732333	-4.596710388	4.29E-06	0.00014887
c24473_g1_i1	45.91863327	-1.148814423	0.250035724	-4.594601152	4.34E-06	0.000149704
c21403_g1_i1	172.7528482	-0.84001684	0.182852448	-4.593960039	4.35E-06	0.000149704
c24112_g1_i1	135.700424	-0.859480732	0.187177365	-4.591798443	4.39E-06	0.000150504
c29138_g1_i1	316.9347547	-0.740245289	0.161325454	-4.588521356	4.46E-06	0.000152502
c30259_g2_i1	806.1252641	-0.778503292	0.169886405	-4.582493184	4.59E-06	0.000156574
c25751_g1_i2	25.62236707	-1.292704548	0.282461769	-4.576564659	4.73E-06	0.000160674
c16206_g1_i1	10.01404963	-2.9250922	0.639211297	-4.576095907	4.74E-06	0.000160833
c14449_g1_i1	46.65197645	-1.134440243	0.248002765	-4.574304829	4.78E-06	0.000162014
c33512_g2_i1	47.67690239	-1.139083499	0.249196843	-4.57101899	4.85E-06	0.000164167
c31276_g3_i1	44.22851331	-1.241295128	0.271606642	-4.570194295	4.87E-06	0.00016461
c32161_g1_i1	398.0477587	-0.773045944	0.169426976	-4.562708744	5.05E-06	0.000169332
c45761_g1_i1	6.223042538	-3.749389384	0.821888545	-4.561919502	5.07E-06	0.000169553
c12431_g1_i1	28.70624949	-1.717315486	0.376441511	-4.561971603	5.07E-06	0.000169553
c33389_g1_i1	483.473886	-0.875424777	0.191952217	-4.560639045	5.10E-06	0.000170173
c20186_g1_i1	95.27088473	-1.005523736	0.220516474	-4.559857669	5.12E-06	0.000170598
c27308_g1_i4	67.83173462	-1.003882745	0.220241365	-4.558102639	5.16E-06	0.000171511
c20251_g1_i1	9.613271442	-2.203645085	0.48355017	-4.557221199	5.18E-06	0.000171913
c17788_g1_i1	14.02282175	-1.968334418	0.432869044	-4.547182219	5.44E-06	0.000179661
c31190_g1_i1	1305.081951	-0.969364369	0.213265786	-4.545334666	5.48E-06	0.00018037
c18329_g1_i1	34.95947724	-1.116397027	0.245640391	-4.544843063	5.50E-06	0.000180574
c25142_g1_i3	30.76963096	-1.231518728	0.271103384	-4.54261659	5.56E-06	0.000182272
c10261_g1_i1	20.62081473	-1.523223775	0.33543508	-4.541038984	5.60E-06	0.000183421
c29763_g1_i1	260.0467716	-0.683572989	0.150574621	-4.539762313	5.63E-06	0.000184314
c23709_g1_i1	29.79925776	-1.274200178	0.280865233	-4.536695994	5.71E-06	0.000186788
c21574_g1_i3	10.3080215	-2.095369246	0.462003299	-4.535398885	5.75E-06	0.000187491
c27251_g2_i2	20.99677804	-1.62977104	0.359571199	-4.532540543	5.83E-06	0.000189593
c20619_g1_i1	60.52228663	-0.980562658	0.216353885	-4.532216542	5.84E-06	0.000189658
c19436_g1_i1	51.89459546	-1.110471272	0.245161015	-4.529558969	5.91E-06	0.000191602
c22363_g1_i1	107.6687027	-0.991502953	0.218984888	-4.527723179	5.96E-06	0.000193044
c23270_g1_i1	18.36733464	-1.717404618	0.37992683	-4.520356248	6.17E-06	0.000199176
c32099_g1_i1	212.9812592	-1.895554956	0.419743398	-4.515985159	6.30E-06	0.000202372
c30004_g2_i3	30.23978361	-1.531906828	0.339218346	-4.5159905	6.30E-06	0.000202372
c25183_g1_i1	39.11973839	-1.228507145	0.272127857	-4.514448316	6.35E-06	0.000203366
c18680_g1_i1	9.335574005	-2.510627934	0.556172128	-4.514120376	6.36E-06	0.000203441
c30003_g1_i2	71.0142411	-1.136648728	0.252050792	-4.509601883	6.49E-06	0.000207067
c24966_g1_i1	37.08360154	-1.291877857	0.286527106	-4.508745698	6.52E-06	0.000207446
c19076_g1_i1	15.09055759	-1.926124395	0.427235485	-4.508343667	6.53E-06	0.000207597
c28367_g1_i3	22.87938651	-1.528147575	0.339012607	-4.507642325	6.56E-06	0.000208042
c31701_g2_i1	113.2854861	-0.833114308	0.184837571	-4.507277945	6.57E-06	0.000208157
c21026_g1_i1	36.33416379	-1.379081776	0.306016115	-4.50656586	6.59E-06	0.000208614
c21156_g1_i1	50.43791731	-1.355389686	0.301212478	-4.49977934	6.80E-06	0.000214861
c13828_g1_i1	7.88431568	-2.49717768	0.554992941	-4.49947647	6.81E-06	0.000214861
c22549_g1_i1	33.08160704	-1.555439868	0.345781687	-4.498329228	6.85E-06	0.000215359
c19153_g1_i1	83.26825469	-1.01300389	0.225260447	-4.497034016	6.89E-06	0.000216425
c15195_g1_i1	23.9173447	-1.425976435	0.317266231	-4.49457363	6.97E-06	0.000217938
c30050_g1_i1	125.2440557	-1.188421508	0.264472036	-4.493562055	7.00E-06	0.000218475
c24912_g1_i1	31.80275697	-1.176985347	0.262138171	-4.489942619	7.12E-06	0.000221713
c13669_g1_i1	12.09320238	-2.054849114	0.457769754	-4.488826746	7.16E-06	0.000222624
c31230_g1_i2	116.0150815	-0.847729762	0.189001525	-4.485306475	7.28E-06	0.000226073
c32049_g1_i1	8.589352848	-4.712649138	1.050864867	-4.484543434	7.31E-06	0.000226626
c15514_g1_i1	6.534213361	-5.285564313	1.178957397	-4.483253023	7.35E-06	0.000227484
c22438_g1_i1	146.5319894	-0.892743755	0.199335247	-4.478604593	7.51E-06	0.000231966
c32221_g1_i1	742.6907699	-0.669699653	0.149565624	-4.477630857	7.55E-06	0.000232645
c27247_g1_i1	194.903904	-0.970760072	0.216808621	-4.47749756	7.55E-06	0.000232645
c30144_g6_i1	55.80170905	-1.19046922	0.266031744	-4.474914163	7.64E-06	0.00023521
c30487_g1_i1	303.539297	-0.936944241	0.209403498	-4.474348568	7.66E-06	0.00023548
c22350_g1_i2	13.031402	-1.906881956	0.426198745	-4.47416136	7.67E-06	0.00023548
c19240_g1_i1	13.8047141	-1.898165136	0.424270795	-4.473947206	7.68E-06	0.00023548
c28688_g2_i1	23.17313384	-1.396933391	0.312289867	-4.473194736	7.71E-06	0.00023578
c28356_g2_i1	243.7623055	-0.927117041	0.207416147	-4.469840243	7.83E-06	0.000238783
c26968_g2_i2	69.46378511	-1.000338463	0.224044156	-4.46491657	8.01E-06	0.000243933
c28068_g1_i1	181.2019965	-0.917282601	0.205451077	-4.46472521	8.02E-06	0.000243933
c29358_g1_i3	111.0426014	-1.203224853	0.269580155	-4.46332874	8.07E-06	0.000245255
c10048_g1_i1	53.13568056	-1.080816322	0.242198966	-4.462514188	8.10E-06	0.000245915
c26023_g1_i2	15.42029892	-1.766968454	0.396181198	-4.460000779	8.20E-06	0.000248264
c19867_g1_i1	95.53575061	-0.890367036	0.199856784	-4.455025327	8.39E-06	0.00025381
c24610_g1_i1	12.39566591	-1.861758002	0.417961126	-4.454380772	8.41E-06	0.000254291
c24214_g1_i1	117.7108417	-0.866893271	0.194672749	-4.453079718	8.46E-06	0.000255428
c22636_g1_i2	21.86866623	-1.495349528	0.335811111	-4.452948336	8.47E-06	0.000255428
c30035_g1_i1	167.354119	-0.775177441	0.174252166	-4.448595729	8.64E-06	0.000259225
c27195_g1_i1	87.84858072	-1.029899459	0.231509773	-4.44862195	8.64E-06	0.000259225
c18470_g1_i2	54.60732432	-0.962600331	0.216449113	-4.447236196	8.70E-06	0.000259459
c26388_g1_i1	126.692229	-0.845321307	0.190055453	-4.4477614	8.68E-06	0.000259459
c27784_g1_i1	355.6075478	-0.918372401	0.206488154	-4.447579116	8.68E-06	0.000259459
c34118_g1_i1	126.4968737	-0.843859252	0.189804254	-4.445944888	8.75E-06	0.000260437
c34286_g1_i3	491.1407381	-0.76354251	0.17177159	-4.445103588	8.78E-06	0.000261173
c19192_g1_i1	307.632097	-0.717702981	0.161476483	-4.444628509	8.80E-06	0.000261465
c19204_g1_i1	14.38248922	-4.460327888	1.004167845	-4.441815093	8.92E-06	0.000264332
c14113_g1_i2	37.73996153	-1.246007752	0.280684553	-4.439174649	9.03E-06	0.000267305
c25643_g1_i1	17.95101312	-1.495689946	0.337232488	-4.435189374	9.20E-06	0.000272003
c23936_g1_i1	42.6876018	-1.232760106	0.278432989	-4.427492982	9.53E-06	0.000281583
c24667_g1_i1	15.33473012	-1.77041429	0.40010063	-4.424922524	9.65E-06	0.000284649
c26906_g2_i1	761.6277915	-0.902742396	0.204118398	-4.422640994	9.75E-06	0.000287051
c16236_g1_i1	27.93109638	-1.282950029	0.290074046	-4.422836328	9.74E-06	0.000287051
c27844_g1_i1	253.9505179	-0.775270946	0.175350345	-4.42126844	9.81E-06	0.000288569
c15010_g1_i1	215.2757827	-0.713918475	0.16155705	-4.418986835	9.92E-06	0.000291318
c22976_g2_i1	35.74872852	-1.22125212	0.276589403	-4.415397365	1.01E-05	0.000294383
c15361_g1_i1	108.0629682	-0.881252253	0.199611178	-4.414844203	1.01E-05	0.000294729
c30702_g1_i1	294.9101077	-0.644912962	0.146303753	-4.408041137	1.04E-05	0.00030353
c2574_g1_i1	5.255554365	-3.59954839	0.81659225	-4.408011943	1.04E-05	0.00030353
c16783_g1_i1	289.7626	-1.81353842	0.411626624	-4.405785035	1.05E-05	0.000306338
c19882_g1_i1	10.37342161	-2.052553387	0.466066038	-4.4039969	1.06E-05	0.000308547
c23925_g1_i1	1281.466023	-0.667840405	0.151683467	-4.402855621	1.07E-05	0.000309845
c32213_g2_i4	30.07982711	-1.350763282	0.306824967	-4.402390377	1.07E-05	0.00031018
c28330_g1_i1	76.95984274	-1.021292572	0.232266218	-4.39707755	1.10E-05	0.000316188
c12760_g1_i1	81.09945058	-1.14916476	0.261990544	-4.386283355	1.15E-05	0.000330538
c20808_g1_i1	26.40151212	-1.461875339	0.333305274	-4.385995217	1.15E-05	0.000330628
c26859_g2_i1	246.9326426	-0.876970402	0.200009546	-4.384642735	1.16E-05	0.00033234
c32960_g2_i2	59.59274062	-1.304070415	0.297596003	-4.38201589	1.18E-05	0.000335669
c33948_g4_i1	67.42021855	-1.024383343	0.233967327	-4.378317938	1.20E-05	0.000341057
c23046_g1_i1	34.56488288	-1.42040462	0.324499678	-4.377214268	1.20E-05	0.000342186
c10643_g1_i1	13.93613354	-1.682527949	0.384389664	-4.377141496	1.20E-05	0.000342186
c12143_g1_i1	66.56913839	-1.165280826	0.266276091	-4.376212758	1.21E-05	0.000343288
c33485_g4_i1	149.3297841	-0.734017741	0.167853425	-4.37296851	1.23E-05	0.000348069
c25085_g1_i1	42.52558627	-1.042648916	0.238499895	-4.371695491	1.23E-05	0.000349377
c19918_g1_i1	40.13697461	-1.118180344	0.255796629	-4.371364658	1.23E-05	0.000349544
c20583_g1_i1	26.16054088	-1.220335959	0.279235411	-4.370276517	1.24E-05	0.000350562
c30825_g2_i1	76.89082679	-0.809911443	0.185362131	-4.369346839	1.25E-05	0.000351693
c30884_g1_i1	1405.693359	-1.883220711	0.43112065	-4.36819881	1.25E-05	0.000353176
c27378_g1_i1	193.4054115	-0.896694072	0.205306267	-4.367592307	1.26E-05	0.000353176
c32937_g1_i7	78.58627972	-1.085149708	0.248482771	-4.367102409	1.26E-05	0.000353495
c32888_g2_i1	136.1249834	-1.047661018	0.24003458	-4.36462538	1.27E-05	0.000357157
c13383_g2_i1	14.55921042	-1.694818934	0.388456829	-4.362953116	1.28E-05	0.00035916
c9422_g1_i1	18.0767457	-1.526735712	0.350359038	-4.357631879	1.31E-05	0.000367247
c33184_g1_i3	44.73718464	-1.28624581	0.295309268	-4.355589041	1.33E-05	0.000369553
c31718_g1_i3	71.97596121	-1.04850895	0.240756552	-4.355058846	1.33E-05	0.000369694
c31864_g1_i5	114.8337052	-0.79237277	0.181938361	-4.355171521	1.33E-05	0.000369694
c23021_g1_i1	47.25364536	-1.053710508	0.242165424	-4.351201297	1.35E-05	0.000375876
c25299_g1_i2	52.08557436	-0.972988283	0.223652541	-4.350445922	1.36E-05	0.00037679
c29240_g4_i1	21.35723186	-1.581412491	0.3636136	-4.349156605	1.37E-05	0.000378626
c17260_g1_i1	123.8413172	-0.804540753	0.185006173	-4.34872382	1.37E-05	0.000378989
c31466_g1_i3	18.00413394	-1.558102761	0.358331319	-4.348218194	1.37E-05	0.000379478
c18428_g1_i1	10.29446734	-2.117117018	0.486999149	-4.347270468	1.38E-05	0.000379569
c32381_g1_i1	49.80345711	-1.096365855	0.252243186	-4.346463707	1.38E-05	0.000379828
c7064_g1_i1	755.4114048	-0.735908574	0.169304039	-4.346668752	1.38E-05	0.000379828
c13529_g1_i2	17.2932219	-1.712014387	0.393953306	-4.3457292	1.39E-05	0.000380718
c32518_g1_i1	246.3360155	-0.655917778	0.150955628	-4.345103166	1.39E-05	0.000381422
c33079_g2_i1	148.4134918	-0.811453764	0.18687895	-4.342135728	1.41E-05	0.000386223
c26113_g1_i1	889.298799	-0.686299769	0.158207669	-4.337967779	1.44E-05	0.000391812
c19110_g1_i1	25.17521358	-1.299209331	0.299503407	-4.3378783	1.44E-05	0.000391812
c4629_g1_i2	8.760749811	-2.047364622	0.472656572	-4.331611459	1.48E-05	0.00040153
c22162_g1_i1	16.16918927	-1.638300286	0.37852595	-4.328105611	1.50E-05	0.000406283
c18288_g1_i1	94.06865099	-1.011486412	0.234043507	-4.321787959	1.55E-05	0.000415698
c24666_g1_i1	68.94697474	-0.986174761	0.228202092	-4.321497452	1.55E-05	0.000415836
c31466_g5_i2	70.06037347	-0.958063948	0.221714997	-4.321150842	1.55E-05	0.000416081
c32564_g1_i1	233.0244088	-0.78017163	0.180582778	-4.320299193	1.56E-05	0.000417279
c27821_g1_i1	37.70491506	-1.091702256	0.253003211	-4.314973912	1.60E-05	0.00042621
c31529_g2_i1	208.06851	-0.783525955	0.181713003	-4.311887112	1.62E-05	0.000431361
c29441_g1_i1	36.53223681	-1.391552271	0.322812208	-4.310717613	1.63E-05	0.000433225
c32617_g1_i1	177.5754067	-0.705940783	0.163800894	-4.309749255	1.63E-05	0.000434597
c26476_g1_i1	495.349986	-0.741043917	0.171952423	-4.309586935	1.64E-05	0.000434597
c21181_g1_i5	31.58742129	-1.170711124	0.271727339	-4.308403882	1.64E-05	0.000436374
c22755_g1_i1	33.93445089	-1.100349632	0.255405023	-4.308253688	1.65E-05	0.000436374
c23812_g1_i1	125.8224511	-0.851788243	0.197933572	-4.303404597	1.68E-05	0.000444742
c22472_g1_i1	18.75256024	-1.524388467	0.354331837	-4.302149306	1.69E-05	0.000446836
c28498_g1_i1	181.0280324	-0.757311177	0.176041709	-4.301884952	1.69E-05	0.000446936
c95_g1_i1	18.07959246	-1.971842298	0.458477712	-4.300846581	1.70E-05	0.000448168
c28723_g1_i1	870.6685063	-0.792283501	0.184311292	-4.298616184	1.72E-05	0.000451981
c6057_g1_i1	84.27026542	-0.933771644	0.217282187	-4.297506647	1.73E-05	0.000453605
c20172_g1_i1	52.93311584	-0.929394409	0.216423838	-4.294325506	1.75E-05	0.000458885
c14922_g1_i1	138.9273056	-0.911147731	0.212239972	-4.293007206	1.76E-05	0.000460734
c32972_g1_i1	94.909737	-0.866020301	0.201885572	-4.289659193	1.79E-05	0.000465527
c23125_g1_i1	128.303376	-0.743782974	0.173378823	-4.289929769	1.79E-05	0.000465527
c19366_g1_i1	33.45096677	-1.277260811	0.297990125	-4.286252139	1.82E-05	0.000470899
c33129_g1_i4	32.23996878	-1.150720598	0.268573148	-4.284570546	1.83E-05	0.000472677
c24477_g1_i2	42.87524851	-1.33263389	0.311014097	-4.284802203	1.83E-05	0.000472677
c25985_g1_i1	36.0134196	-1.116673962	0.260751666	-4.28251899	1.85E-05	0.000476156
c33567_g1_i3	128.9996425	-0.98785514	0.230768889	-4.280711943	1.86E-05	0.000479586
c23631_g2_i1	1031.695865	-0.595918279	0.139250336	-4.279474633	1.87E-05	0.00048135
c25696_g1_i3	25.18200494	-2.019346511	0.472118218	-4.277205227	1.89E-05	0.000485367
c28447_g1_i1	108.3930009	-0.924298107	0.216175496	-4.275683984	1.91E-05	0.000488234
c19255_g1_i1	24.47113325	-4.037853135	0.944477472	-4.275224403	1.91E-05	0.000488783
c23761_g1_i2	36.87547188	-1.12082519	0.262280346	-4.27338612	1.93E-05	0.00049237
c33991_g1_i1	169.1915752	-0.91339464	0.214030016	-4.267600674	1.98E-05	0.000504364
c30738_g1_i1	11.04072991	-1.954494934	0.458149882	-4.266060107	1.99E-05	0.000507382
c25686_g1_i1	34.05045286	-1.326970706	0.311235185	-4.263562641	2.01E-05	0.000510979
c19309_g1_i1	30.52388349	-1.234251423	0.289490583	-4.263528748	2.01E-05	0.000510979
c33459_g4_i1	49.10750369	-1.286205946	0.301774241	-4.262146235	2.02E-05	0.000513471
c11279_g1_i1	9.371864949	-2.155220872	0.505871565	-4.26041118	2.04E-05	0.000516513
c29979_g1_i1	30.07060837	-1.216684623	0.285697297	-4.258649397	2.06E-05	0.000518673
c22679_g1_i1	15.69099096	-1.765516419	0.414780091	-4.256511962	2.08E-05	0.000522688
c33409_g1_i1	59.57344512	-1.1211744	0.263671688	-4.252160738	2.12E-05	0.000530501
c22290_g1_i1	88.89833752	-1.017628693	0.239311702	-4.252314806	2.12E-05	0.000530501
c26016_g1_i1	19.68515256	-1.770692482	0.416597022	-4.250372399	2.13E-05	0.00053378
c68953_g1_i1	11.47745756	-1.878803673	0.442123638	-4.249498354	2.14E-05	0.00053439
c33297_g3_i1	176.6633715	-0.790086171	0.186075012	-4.246062719	2.18E-05	0.000542147
c31835_g1_i1	148.8170222	-0.804612336	0.18975312	-4.240311496	2.23E-05	0.000553888
c15878_g1_i1	8.05048778	-2.511433082	0.592286348	-4.240234626	2.23E-05	0.000553888
c29330_g1_i1	58.43891016	-1.104142444	0.260415582	-4.239924643	2.24E-05	0.000554149
c12853_g1_i1	6.41377668	-2.767389405	0.653209076	-4.23660587	2.27E-05	0.000559855
c31045_g1_i1	287.9579816	-0.724930258	0.171152774	-4.235574115	2.28E-05	0.000561924
c33627_g1_i1	574.9797609	-0.58928402	0.139144533	-4.23504976	2.29E-05	0.000562728
c21075_g1_i1	52.83161402	-1.017958388	0.240461636	-4.233350499	2.30E-05	0.000565976
c26754_g1_i4	16.00865878	-1.51584827	0.358212834	-4.231697268	2.32E-05	0.000569639
c16786_g1_i1	15.05684638	-1.652338823	0.390618083	-4.230062292	2.34E-05	0.000573279
c23033_g1_i1	26.67657923	-1.397495225	0.330455574	-4.228995773	2.35E-05	0.000574968
c33914_g2_i3	31.06724826	-1.192367622	0.281972591	-4.228664986	2.35E-05	0.000575297
c24185_g1_i1	81.41383697	-1.239639145	0.293268422	-4.226977924	2.37E-05	0.000579106
c8419_g1_i1	36.10615366	-1.13063162	0.267714698	-4.223270633	2.41E-05	0.000586614
c21514_g1_i1	21.6765842	-1.639112632	0.38813681	-4.223028044	2.41E-05	0.000586722
c13588_g1_i1	18.87761442	-1.414386465	0.334970878	-4.222416215	2.42E-05	0.000587268
c7892_g1_i1	67.85729644	-0.978012788	0.231616848	-4.22254597	2.42E-05	0.000587268
c25458_g5_i1	15.81640363	-1.778672881	0.421434882	-4.220516515	2.44E-05	0.000591712
c29293_g1_i2	564.2058976	-0.855043911	0.202616207	-4.220017357	2.44E-05	0.000592496
c30875_g3_i2	334.9400937	-0.948820878	0.224886864	-4.219103157	2.45E-05	0.000594375
c23812_g1_i2	82.6322829	-0.831416211	0.197121476	-4.217786045	2.47E-05	0.000596795
c15948_g1_i1	23.58464102	-1.439876191	0.341441063	-4.217056319	2.48E-05	0.000597668
c30132_g1_i1	143.9277051	-0.872375944	0.206935043	-4.215699429	2.49E-05	0.000600742
c25381_g1_i1	134.2047114	-0.783840944	0.186005682	-4.214069883	2.51E-05	0.000604026
c23109_g1_i1	54.46926376	-1.047977629	0.248722817	-4.213435828	2.52E-05	0.000604656
c26896_g2_i1	48.98301123	-1.123204989	0.266620924	-4.212741341	2.52E-05	0.000605451
c33267_g1_i2	34.52039596	-1.176912902	0.27958901	-4.209439065	2.56E-05	0.000613828
c29200_g1_i1	7825.057426	-0.626471247	0.148872661	-4.208101366	2.58E-05	0.000616388
c29988_g1_i1	79.82305061	-0.918330386	0.218288214	-4.206962756	2.59E-05	0.000618957
c28599_g1_i1	86.99147232	-0.954483882	0.22689719	-4.206680041	2.59E-05	0.000619188
c32999_g1_i1	49.73759118	-0.970659828	0.230768764	-4.206201095	2.60E-05	0.000619958
c34207_g4_i1	87.62161765	-0.851293804	0.2025161	-4.203585811	2.63E-05	0.000626072
c33622_g3_i1	53.17745487	-1.157917835	0.275593213	-4.20154699	2.65E-05	0.000631112
c25755_g1_i2	256.270659	-0.817358119	0.194545344	-4.20137589	2.65E-05	0.000631112
c21145_g1_i1	12.05940338	-1.787712839	0.425680824	-4.199655555	2.67E-05	0.000635372
c25783_g1_i1	40.63158707	-1.439282968	0.342864171	-4.197822605	2.69E-05	0.000637755
c24644_g1_i1	120.6607274	-0.979546943	0.233567771	-4.193844641	2.74E-05	0.000646243
c26273_g1_i1	837.7665657	-0.663993305	0.158394658	-4.192018286	2.76E-05	0.000650345
c27482_g1_i3	88.57707767	-0.798563376	0.190487499	-4.192208841	2.76E-05	0.000650345
c13084_g1_i1	12.31187566	-1.708525197	0.407715312	-4.190485731	2.78E-05	0.000652651
c12525_g1_i1	7.972140875	-2.287594129	0.546095077	-4.189003391	2.80E-05	0.000656214
c28994_g3_i1	70.42653093	-1.001923827	0.239202947	-4.188593158	2.81E-05	0.000656837
c27763_g1_i2	701.4929953	-1.442481959	0.344470769	-4.187530808	2.82E-05	0.00065766
c25722_g1_i2	100.7211344	-0.877207963	0.209516895	-4.186812531	2.83E-05	0.00065918
c24178_g1_i1	23.3633193	-1.515688843	0.362041851	-4.18650175	2.83E-05	0.000659519
c33149_g2_i1	23.41652829	-1.461922834	0.349289782	-4.185415401	2.85E-05	0.000661551
c73655_g1_i1	10.81326138	-1.99645712	0.477184025	-4.183830586	2.87E-05	0.000664289
c29801_g1_i1	178.1100285	-0.878864301	0.210225103	-4.180586856	2.91E-05	0.000671749
c28181_g1_i1	85.57549801	-0.860104687	0.205796582	-4.179392474	2.92E-05	0.000674144
c31540_g2_i1	31.20227547	-1.256669943	0.301236153	-4.171710237	3.02E-05	0.000694933
c31302_g1_i1	194.1815005	-0.963733396	0.231036448	-4.171347866	3.03E-05	0.000695452
c21369_g1_i1	25.65879795	-1.343775672	0.322196092	-4.170676507	3.04E-05	0.000696878
c22349_g1_i1	19.35410101	-1.609469536	0.385917857	-4.170497703	3.04E-05	0.000696878
c26767_g1_i1	71.98436801	-1.070908302	0.257046469	-4.166205066	3.10E-05	0.000706558
c33680_g1_i4	34.99741159	-1.15382576	0.277180929	-4.16271698	3.14E-05	0.000715646
c12662_g1_i1	32.31733937	-1.205118955	0.289522698	-4.162433418	3.15E-05	0.000715938
c32982_g1_i4	15.29347194	-1.738994802	0.417829733	-4.161969976	3.16E-05	0.000716795
c9359_g1_i1	9.538403803	-1.905411842	0.458303571	-4.157532171	3.22E-05	0.000727825
c33237_g1_i1	13.71485163	-1.76610042	0.424790344	-4.157581373	3.22E-05	0.000727825
c30842_g2_i2	35.96760017	-1.310546761	0.315554563	-4.153154208	3.28E-05	0.000739442
c3164_g1_i1	14.93609369	-1.530951614	0.368792417	-4.15125568	3.31E-05	0.000744372
c31718_g1_i1	20.35406419	-1.544746717	0.372248576	-4.149772	3.33E-05	0.000747362
c33758_g1_i1	81.96414454	-0.854151647	0.205822637	-4.149940269	3.33E-05	0.000747362
c29522_g1_i1	137.6497558	-0.875249799	0.210956031	-4.148967896	3.34E-05	0.000748498
c12789_g1_i1	177.1431684	-1.007133098	0.243065418	-4.143465188	3.42E-05	0.000765074
c4289_g1_i1	15.26786743	-1.461443535	0.352695555	-4.143640358	3.42E-05	0.000765074
c14270_g1_i1	23.33569133	-1.194281996	0.288303498	-4.142447122	3.44E-05	0.00076722
c30049_g1_i1	78.6591374	-1.074380089	0.259409185	-4.141642428	3.45E-05	0.00076836
c29352_g1_i1	68.90360615	-0.902559917	0.217928368	-4.141543969	3.45E-05	0.00076836
c22457_g1_i1	325.0848235	-0.815870376	0.197023321	-4.140983785	3.46E-05	0.000769611
c17287_g1_i1	4259.106602	-0.69427321	0.167668971	-4.140737585	3.46E-05	0.000769809
c26602_g1_i1	77.58940366	-0.978850148	0.236417942	-4.140337833	3.47E-05	0.000770523
c23070_g1_i1	8.654020817	-2.459453964	0.59445466	-4.137328089	3.51E-05	0.000780061
c9727_g1_i1	19.15456421	-1.480987249	0.358062743	-4.136110996	3.53E-05	0.000783569
c24486_g1_i1	511.3911559	-0.625231242	0.151229202	-4.13432879	3.56E-05	0.000787751
c12395_g1_i1	24.07246541	-1.271792675	0.307738218	-4.132709564	3.59E-05	0.00079268
c15718_g1_i2	11.78841751	-8.182358141	1.980095867	-4.132304034	3.59E-05	0.000793437
c21136_g1_i1	44.40628008	-0.973324917	0.235713651	-4.129268343	3.64E-05	0.000801387
c33548_g1_i2	124.5675004	-0.848862638	0.205597578	-4.128757974	3.65E-05	0.00080252
c3670_g1_i1	40.20720513	-1.056836101	0.256057552	-4.127338137	3.67E-05	0.000806188
c26369_g2_i1	161.6484308	-0.692381775	0.167833985	-4.125396746	3.70E-05	0.00081196
c4968_g1_i1	9.136313563	-2.258156966	0.547700783	-4.122975602	3.74E-05	0.000817662
c32268_g1_i3	90.69206771	-0.755250379	0.183210627	-4.122306609	3.75E-05	0.000819209
c32456_g2_i1	289.3530695	-0.638156525	0.154869722	-4.120602253	3.78E-05	0.00082374
c30603_g1_i1	25.55710612	-1.277657264	0.310084779	-4.120348207	3.78E-05	0.00082374
c20871_g1_i1	23.80717111	-1.606456723	0.389876541	-4.120424167	3.78E-05	0.00082374
c26475_g2_i1	61.95924153	-0.949739706	0.230619217	-4.118215804	3.82E-05	0.000830734
c20295_g1_i1	11.30373459	-1.77722243	0.431590641	-4.117842841	3.82E-05	0.000831416
c7847_g1_i1	9.420333933	-1.982065256	0.481377498	-4.117486307	3.83E-05	0.000831525
c23435_g1_i1	51.1807959	-0.90755725	0.220456751	-4.116713357	3.84E-05	0.000833505
c13495_g1_i1	198.0463498	-0.819034704	0.198999417	-4.115764349	3.86E-05	0.000835613
c32255_g1_i1	58.11800618	-1.143297024	0.277955791	-4.11323333	3.90E-05	0.000842156
c26511_g1_i1	112.8314529	-0.773637896	0.188151679	-4.111777796	3.93E-05	0.000846144
c23603_g1_i1	115.6998507	-0.903509077	0.219849038	-4.109679462	3.96E-05	0.000852521
c28686_g1_i1	43.99764573	-1.11957135	0.272598361	-4.107036247	4.01E-05	0.000860973
c24749_g1_i1	39.32183122	-1.10871225	0.270022151	-4.106004816	4.03E-05	0.000864143
c29802_g1_i1	15.65758196	-1.681215501	0.409562352	-4.104907331	4.04E-05	0.000867573
c66922_g1_i1	9.405022698	-2.218647076	0.540526242	-4.104605668	4.05E-05	0.000868023
c26235_g3_i1	30.22312277	-1.152095016	0.280719446	-4.104079834	4.06E-05	0.000869316
c26552_g2_i1	7.663612637	-2.291355175	0.558587672	-4.102051099	4.10E-05	0.000876157
c21941_g1_i1	21.20611137	-1.679663888	0.409483967	-4.101903915	4.10E-05	0.000876157
c25472_g1_i1	35.03288092	-1.103916346	0.269195448	-4.10079871	4.12E-05	0.000879662
c32526_g1_i1	611.9895518	-0.618936725	0.151023495	-4.098281043	4.16E-05	0.000887892
c31027_g2_i1	66.47691407	-0.986638226	0.240820117	-4.096992546	4.19E-05	0.000892148
c29798_g1_i2	208.0928292	-0.806478364	0.196889423	-4.096097959	4.20E-05	0.000894203
c28247_g1_i1	56.21689855	-1.021510771	0.249377791	-4.096237946	4.20E-05	0.000894203
c25907_g1_i1	29.69848629	-1.265019298	0.308873736	-4.095587129	4.21E-05	0.000895478
c24882_g1_i1	185.8191056	-0.783728267	0.191503469	-4.092501675	4.27E-05	0.000906067
c32287_g1_i1	366.6368762	-0.61541584	0.150403701	-4.091759949	4.28E-05	0.000907557
c32804_g1_i1	520.6549329	-0.641698165	0.156962363	-4.088229499	4.35E-05	0.000917198
c117_g1_i1	81.86198819	-1.05845487	0.25918543	-4.083774584	4.43E-05	0.000932803
c27006_g1_i1	49.97971645	-1.030232042	0.252297126	-4.083407758	4.44E-05	0.000933118
c25342_g1_i1	37.27788435	-1.230639032	0.301392254	-4.083180685	4.44E-05	0.000933118
c29953_g1_i2	43.49417136	-1.134484439	0.277973615	-4.081266627	4.48E-05	0.000938578
c32056_g2_i1	44.11996541	-1.161941279	0.284887749	-4.078593351	4.53E-05	0.00094725
c31104_g1_i1	73.10084306	-0.884105609	0.216877729	-4.076516348	4.57E-05	0.000953553
c1829_g1_i1	8.507294995	-2.129235555	0.522441499	-4.075548287	4.59E-05	0.000956797
c19501_g1_i1	38.41905497	-1.049589452	0.257681016	-4.073212182	4.64E-05	0.000964974
c1373_g1_i1	7.269715886	-2.269201254	0.557141577	-4.072934687	4.64E-05	0.000965388
c28669_g1_i1	35.05357433	-1.195627682	0.293592935	-4.072399361	4.65E-05	0.000966872
c33760_g2_i1	70.33630765	-1.030384994	0.253046152	-4.071925161	4.66E-05	0.000968105
c33622_g2_i1	134.1020847	-1.096863958	0.269440049	-4.070901718	4.68E-05	0.000971629
c34260_g1_i1	738.0819707	-0.534776335	0.131499351	-4.066760243	4.77E-05	0.000987548
c25697_g1_i1	95.17812796	-0.838494705	0.206269226	-4.06504994	4.80E-05	0.000994063
c25458_g4_i1	16.50232878	-1.671474921	0.411206394	-4.06480771	4.81E-05	0.000994341
c31795_g1_i7	23.04494494	-1.431219849	0.352403759	-4.06130699	4.88E-05	0.001007573
c10594_g1_i1	25.89758512	-1.178958214	0.29029853	-4.061192503	4.88E-05	0.001007573
c19311_g1_i1	15.02378987	-6.379411685	1.57096269	-4.060829532	4.89E-05	0.001008378
c13703_g1_i1	11.03319766	-2.001051914	0.493067091	-4.058376538	4.94E-05	0.001017487
c30606_g1_i1	103.9032595	-0.922590251	0.227442733	-4.05636285	4.98E-05	0.001024581
c24111_g1_i1	226.8395626	-0.799210102	0.197017117	-4.056551594	4.98E-05	0.001024581
c19953_g1_i2	12.29273426	-2.127292876	0.524451452	-4.056224593	4.99E-05	0.001024581
c29233_g3_i1	24.2967701	-1.226437639	0.302465908	-4.054796277	5.02E-05	0.001027763
c17899_g1_i1	12.71166833	-1.599056699	0.394406378	-4.054337834	5.03E-05	0.001028236
c21361_g1_i1	13.69790964	-1.570842236	0.387477854	-4.054018108	5.03E-05	0.001028871
c34518_g1_i1	9.634411572	-2.147699711	0.52989315	-4.053080723	5.05E-05	0.001031546
c29682_g1_i1	17.06900993	-1.450873291	0.357969789	-4.053060724	5.06E-05	0.001031546
c25696_g1_i2	12.81077402	-2.532032132	0.62479988	-4.052549002	5.07E-05	0.001033032
c29396_g1_i1	169.8470272	-0.816225039	0.201466701	-4.051414126	5.09E-05	0.001037211
c33458_g2_i1	338.063791	-0.678950083	0.167812076	-4.045895268	5.21E-05	0.001054931
c10502_g1_i1	7.900461643	-2.698024582	0.666827533	-4.046060562	5.21E-05	0.001054931
c23414_g1_i1	17.17965503	-1.373913278	0.339908786	-4.042005777	5.30E-05	0.001070204
c17965_g1_i1	39.56689759	-0.976016522	0.241616107	-4.039534183	5.36E-05	0.001079943
c88923_g1_i1	8.447982398	-2.35575173	0.583367797	-4.038192961	5.39E-05	0.001085333
c57161_g1_i1	5.280475109	-3.057495495	0.757299408	-4.037366807	5.41E-05	0.001088356
c32196_g3_i1	136.308662	-0.904986611	0.224183945	-4.036803851	5.42E-05	0.001089007
c23668_g2_i1	65.20037743	-1.014742844	0.251378864	-4.036707099	5.42E-05	0.001089007
c24419_g1_i1	208.8586596	-0.889127323	0.220307088	-4.035854363	5.44E-05	0.001091362
c18305_g1_i1	13.38422546	-1.596514435	0.396093727	-4.030648113	5.56E-05	0.001112274
c23610_g1_i1	22.17192209	-1.443250517	0.358079856	-4.030526968	5.57E-05	0.001112274
c29824_g8_i1	154.4979967	-0.621765736	0.154270477	-4.030361139	5.57E-05	0.001112274
c19652_g1_i1	32.68458834	-1.181364326	0.293155394	-4.029822915	5.58E-05	0.001114008
c34241_g1_i1	14.14288794	-1.703639937	0.423155011	-4.02604221	5.67E-05	0.001130407
c32669_g1_i4	34.94349291	-1.050040705	0.260882996	-4.024948814	5.70E-05	0.001134842
c14713_g1_i1	22.550352	-1.428700343	0.355018377	-4.024299688	5.71E-05	0.001136317
c8065_g1_i1	3317.260339	-1.669262795	0.415037943	-4.021952268	5.77E-05	0.001146032
c7308_g1_i1	18.80553095	-1.581293319	0.393239122	-4.021200409	5.79E-05	0.001148859
c26049_g1_i1	4359.785695	-0.623220239	0.155035714	-4.019849515	5.82E-05	0.001153787
c18095_g1_i1	68.91801801	-0.912860599	0.227220163	-4.017515811	5.88E-05	0.001162583
c25569_g1_i1	277.7196774	-0.749832441	0.186647322	-4.017375836	5.88E-05	0.001162583
c27730_g1_i1	461.9087418	-0.810694574	0.201818445	-4.01694986	5.90E-05	0.001163842
c30463_g1_i1	85.61773847	-0.846919493	0.210957003	-4.014654557	5.95E-05	0.001174375
c28163_g2_i1	90.26962477	-0.804012924	0.200303706	-4.013969292	5.97E-05	0.00117694
c28715_g4_i1	50.92498323	-1.00566467	0.250656265	-4.012126604	6.02E-05	0.001184454
c17698_g1_i1	28.01881232	-1.155683285	0.288083457	-4.011626681	6.03E-05	0.00118611
c31599_g6_i1	93.04660773	-0.89015149	0.221958734	-4.010436874	6.06E-05	0.001190349
c28011_g1_i1	111.9085589	-0.856761391	0.213650865	-4.010100263	6.07E-05	0.001190349
c23620_g1_i1	26.17844772	-2.619968565	0.653794693	-4.007326144	6.14E-05	0.001200976
c26688_g1_i1	39.04946343	-1.108455306	0.276728397	-4.005571234	6.19E-05	0.001208413
c28382_g1_i3	37.53655334	-1.018394307	0.254315833	-4.004447124	6.22E-05	0.001213085
c7470_g1_i1	6.645567488	-3.060180682	0.764569338	-4.002489412	6.27E-05	0.001220548
c6659_g1_i1	6.206551009	-2.764929069	0.690947636	-4.001647774	6.29E-05	0.001224025
c23865_g1_i1	343.0708336	-0.740964292	0.185227918	-4.000284074	6.33E-05	0.001230222
c25476_g1_i1	5.539842014	-3.732660097	0.933213646	-3.999791596	6.34E-05	0.001231906
c19897_g1_i2	20.88365242	-1.702106542	0.425657534	-3.998769921	6.37E-05	0.001236354
c33841_g4_i1	63.53324411	-0.817718603	0.204520975	-3.998213884	6.38E-05	0.001238379
c29984_g3_i2	31.31405397	-1.174109761	0.293696574	-3.997696489	6.40E-05	0.001238444
c27540_g1_i1	27.89822661	-1.341774682	0.335653059	-3.997504708	6.40E-05	0.001238568
c11197_g1_i1	4.922417681	-3.131021359	0.783287278	-3.997283562	6.41E-05	0.001238846
c23854_g1_i1	31.91122462	-1.198783246	0.300035364	-3.995473163	6.46E-05	0.001247467
c22292_g1_i1	56.80317575	-0.907526875	0.227172391	-3.994881914	6.47E-05	0.001248814
c29272_g2_i1	18.93027211	-1.517165012	0.379762864	-3.995032569	6.47E-05	0.001248814
c24005_g1_i1	19.35830333	-1.566187153	0.392299288	-3.99232729	6.54E-05	0.001259301
c31972_g2_i1	367.0669329	-0.577465712	0.144630319	-3.992701642	6.53E-05	0.001259301
c27891_g1_i5	6.613862889	-2.379810857	0.596188697	-3.991707441	6.56E-05	0.001260301
c27886_g1_i1	335.8155494	-0.68743275	0.172241472	-3.991098903	6.58E-05	0.00126265
c23020_g1_i1	231.6812479	-0.714658694	0.179288865	-3.98607405	6.72E-05	0.001285592
c12672_g1_i1	791.358589	-0.837544346	0.210268661	-3.983210536	6.80E-05	0.001299829
c27841_g1_i1	40.11701193	-1.200597603	0.301558738	-3.981305973	6.85E-05	0.001309372
c30848_g1_i1	800.1023173	-0.628203391	0.157845855	-3.97985358	6.90E-05	0.001314633
c31662_g3_i1	23.64375395	-1.38416115	0.348249273	-3.974627543	7.05E-05	0.001341022
c27151_g4_i1	58.58484814	-0.892070943	0.224503527	-3.973527529	7.08E-05	0.001345355
c28328_g1_i1	73.31380268	-0.979366176	0.246754214	-3.968994739	7.22E-05	0.001368341
c22629_g1_i2	26.35725415	-1.252287077	0.315760389	-3.965941017	7.31E-05	0.001384057
c10070_g1_i1	5.522825535	-6.107311264	1.540266025	-3.965101589	7.34E-05	0.001387972
c20183_g1_i1	60.3980036	-0.99408342	0.25079712	-3.963695515	7.38E-05	0.001393276
c24743_g1_i1	74.81429556	-0.920230179	0.232160921	-3.963760035	7.38E-05	0.001393276
c25572_g1_i1	68.6468471	-0.787855432	0.198887583	-3.961310304	7.45E-05	0.001405324
c33857_g1_i2	126.4013126	-0.671268758	0.169477957	-3.960802744	7.47E-05	0.001406369
c28552_g2_i2	91.07256809	-0.918383071	0.23185963	-3.960944256	7.47E-05	0.001406369
c26685_g1_i2	57.20172713	-0.917830022	0.231829154	-3.959079369	7.52E-05	0.001415578
c16779_g1_i1	21.28048734	-1.300871867	0.328782005	-3.956639492	7.60E-05	0.001427111
c30075_g1_i1	39.54994389	-0.979859386	0.247691933	-3.955960031	7.62E-05	0.001427284
c23333_g1_i1	12.2939773	-1.871033205	0.472964893	-3.95596636	7.62E-05	0.001427284
c31958_g1_i1	189.0552778	-0.62860568	0.158958529	-3.954526269	7.67E-05	0.001434884
c23823_g1_i1	39.68585205	-1.180523084	0.298686483	-3.952382013	7.74E-05	0.001446813
c30958_g1_i1	252.6792198	-0.623271873	0.157949305	-3.946024794	7.95E-05	0.001478583
c27183_g1_i1	60.26169748	-0.904284159	0.229197618	-3.945434363	7.97E-05	0.001480277
c7385_g1_i1	21.54513384	-1.170144602	0.296788277	-3.942691444	8.06E-05	0.001493244
c26261_g1_i1	18.48964352	-1.477259415	0.374847498	-3.940961117	8.12E-05	0.001501438
c22374_g2_i1	82.83113097	-0.858744921	0.217906307	-3.940890616	8.12E-05	0.001501438
c19953_g1_i1	7.903401259	-2.219588342	0.563373748	-3.939814999	8.15E-05	0.001505224
c23445_g1_i1	194.9989555	-0.654278919	0.166081009	-3.939516757	8.16E-05	0.001505975
c30869_g1_i1	145.3371671	-0.81014656	0.205744851	-3.937627384	8.23E-05	0.001516852
c22464_g1_i1	156.0543782	-0.946405994	0.24036163	-3.937425422	8.24E-05	0.001517103
c16040_g1_i1	6.274775209	-2.376602615	0.603648352	-3.937064695	8.25E-05	0.001518359
c21905_g1_i1	54.09177846	-0.91711253	0.233008683	-3.935958607	8.29E-05	0.001521261
c17725_g1_i1	7.806334597	-2.230694498	0.567784239	-3.928771431	8.54E-05	0.001562185
c22672_g1_i1	51.59146223	-0.885770979	0.225557784	-3.927024659	8.60E-05	0.001571071
c28752_g4_i1	23.885673	-1.193753983	0.3039922	-3.926923072	8.60E-05	0.001571071
c31093_g1_i4	15.96719463	-1.363205243	0.347590287	-3.92187381	8.79E-05	0.001596881
c11633_g1_i1	12.87637534	-1.942817247	0.495579057	-3.920297317	8.84E-05	0.001606293
c28446_g1_i1	131.2412931	-0.81865099	0.2088615	-3.919587816	8.87E-05	0.001608885
c71085_g1_i1	8.494822517	-1.888862529	0.482145537	-3.917619027	8.94E-05	0.001620999
c32964_g2_i1	175.2474781	-0.659952988	0.168528542	-3.915971618	9.00E-05	0.001629943
c30865_g1_i1	108.645012	-0.73238033	0.187067429	-3.915060652	9.04E-05	0.001632856
c15979_g1_i1	9.945831572	-1.764031709	0.450568366	-3.91512552	9.04E-05	0.001632856
c22109_g1_i1	14.68831128	-1.521866573	0.388751851	-3.914750678	9.05E-05	0.001633873
c20809_g1_i1	900.8454818	-0.768710711	0.196399289	-3.914019836	9.08E-05	0.001637744
c25996_g1_i2	29.56058816	-1.148570239	0.293497353	-3.913392162	9.10E-05	0.001640586
c14029_g1_i1	10.76662779	-1.67190768	0.42738209	-3.91197413	9.15E-05	0.001647322
c32950_g1_i2	79.11451559	-0.739649154	0.189151487	-3.910353358	9.22E-05	0.001657321
c32611_g1_i1	86.60570587	-0.75435747	0.193018247	-3.908218429	9.30E-05	0.001666483
c6761_g1_i1	12.08390864	-1.893185198	0.484778052	-3.905261782	9.41E-05	0.001683723
c46358_g1_i1	10.42317644	-1.666807546	0.426912281	-3.90433262	9.45E-05	0.001687989
c31718_g1_i2	38.08086664	-1.253327743	0.321106389	-3.903154174	9.49E-05	0.001695121
c30389_g1_i1	44.5585394	-1.031343122	0.26429538	-3.902236668	9.53E-05	0.001700448
c33474_g2_i1	54.1176275	-0.899957691	0.230689678	-3.901161505	9.57E-05	0.001706902
c31524_g5_i2	71.82606506	-0.834894455	0.214052758	-3.900414377	9.60E-05	0.001708825
c29336_g1_i1	258.5848367	-0.579726281	0.148630412	-3.900455313	9.60E-05	0.001708825
c33337_g3_i2	87.00400931	-0.7566374	0.194106453	-3.898053825	9.70E-05	0.001719951
c27123_g1_i1	1851.455582	-0.729550009	0.187195812	-3.897256041	9.73E-05	0.001723383
c18489_g1_i1	22.84138755	-1.165979725	0.299325168	-3.89536147	9.81E-05	0.001734656
c33360_g2_i1	27.60479813	-1.10288731	0.283332362	-3.892556788	9.92E-05	0.001746904
c18149_g1_i1	16.0126819	-1.313627787	0.337693297	-3.890002551	0.000100243	0.001761979
c26397_g1_i1	2006.616321	-0.622826097	0.160142191	-3.889206793	0.000100572	0.001763218
c28848_g5_i1	21.57739199	-1.179593836	0.303295966	-3.889249998	0.000100554	0.001763218
c22654_g1_i1	27.37273339	-2.847388197	0.732189578	-3.888867423	0.000100713	0.001764551
c20968_g1_i1	14.98615658	-1.401927924	0.360542628	-3.888383278	0.000100914	0.001766938
c33889_g1_i2	423.878282	-0.78405415	0.201705589	-3.887121586	0.00010144	0.001775004
c32580_g1_i1	25.01044918	-1.261931768	0.324676752	-3.886732753	0.000101603	0.001775569
c27379_g1_i1	68.34831327	-0.850668894	0.219004563	-3.884251914	0.000102645	0.001791498
c21402_g1_i1	96.97186611	-0.671964718	0.173061434	-3.882810297	0.000103256	0.001801003
c16930_g1_i1	17.41390977	-1.388494649	0.357620291	-3.882594702	0.000103348	0.001801449
c22383_g1_i1	20.40765475	-1.262652623	0.325274708	-3.881803874	0.000103684	0.001805011
c31442_g1_i2	10.03814916	-2.22299904	0.572838811	-3.880671141	0.000104169	0.001812281
c27918_g1_i1	95.96223677	-0.988358196	0.254739367	-3.879880078	0.000104508	0.00181557
c17314_g1_i1	7.976982811	-2.0588721	0.530739534	-3.879251435	0.000104778	0.001817092
c94603_g1_i1	7.788816889	-2.07205583	0.534509843	-3.87655318	0.000105947	0.001835018
c26490_g1_i1	42.90889208	-0.980436511	0.252953277	-3.875958926	0.000106206	0.001837168
c37431_g1_i1	15.41013834	-1.656790705	0.427802321	-3.872795038	0.000107594	0.001854131
c29568_g2_i1	61.85270917	-0.999192332	0.258179172	-3.870150805	0.000108768	0.001873174
c27663_g2_i1	60.72346142	-0.892671421	0.230671203	-3.869886694	0.000108886	0.001874021
c18200_g1_i1	21.3989599	-1.237360258	0.319774451	-3.869478173	0.000109069	0.001875979
c4033_g1_i2	13.49928487	-1.863113228	0.481584078	-3.868718495	0.000109409	0.001879461
c73_g1_i1	24.94234417	-1.453432054	0.375842913	-3.867126404	0.000110125	0.001890578
c31565_g1_i2	234.774675	-0.64606369	0.167079457	-3.866805072	0.00011027	0.001891878
c24986_g1_i1	128.9468826	-0.667492638	0.172695723	-3.865137064	0.000111027	0.00190246
c31634_g1_i2	7.760366409	-2.130234641	0.55135397	-3.86364252	0.000111709	0.001909245
c26613_g1_i1	32.59243058	-1.248474942	0.323145931	-3.863501969	0.000111773	0.001909245
c28179_g1_i1	608.021018	-0.585085611	0.151423266	-3.863908289	0.000111587	0.001909245
c25956_g2_i1	56.4767047	-0.860845639	0.222804018	-3.86368992	0.000111687	0.001909245
c72102_g1_i1	10.44214234	-1.705605267	0.441535427	-3.862895617	0.000112051	0.001911597
c27729_g1_i1	67.33266652	-0.992364303	0.257030193	-3.860886123	0.000112977	0.001926183
c28729_g1_i1	594.5700472	-0.61999096	0.160764496	-3.856516679	0.000115014	0.001958475
c30477_g3_i1	50.01952633	-0.960616645	0.249172745	-3.8552236	0.000115624	0.001967627
c22461_g1_i1	19.0615273	-1.399783117	0.363159551	-3.854457674	0.000115986	0.001971336
c16328_g1_i1	11.72565674	-1.669084158	0.433194494	-3.85296716	0.000116695	0.001981299
c33185_g1_i1	60.46341489	-1.013521568	0.263155724	-3.851413735	0.000117438	0.001989814
c34212_g1_i2	513.2814395	-0.515682547	0.133887922	-3.851598714	0.000117349	0.001989814
c28896_g1_i1	64.53610945	-1.020903097	0.26508287	-3.851260161	0.000117512	0.001989814
c27604_g1_i1	37.6949926	-1.15240306	0.299216148	-3.851406647	0.000117441	0.001989814
c27472_g2_i1	13.21526268	-1.667880317	0.433276794	-3.849456832	0.00011838	0.002000588
c31490_g2_i1	58.31158568	-0.927834533	0.2410511	-3.849119681	0.000118543	0.002001066
c16823_g1_i2	7.624974228	-2.0517912	0.533095875	-3.848822127	0.000118687	0.002002252
c33910_g6_i1	3542.511266	-0.708099272	0.18400917	-3.848173824	0.000119002	0.002005081
c33489_g1_i1	56.06592852	-1.090905651	0.283537503	-3.847482742	0.000119338	0.002007705
c27177_g1_i1	474.7122821	-0.597576606	0.1553079	-3.847689683	0.000119237	0.002007705
c77390_g1_i1	15.7365555	-1.423201278	0.370208185	-3.844326888	0.000120884	0.002025528
c13641_g1_i1	91.80402233	-0.945502346	0.245942879	-3.844398135	0.000120849	0.002025528
c33821_g2_i1	1059.42713	-0.701293532	0.1824859	-3.843001201	0.000121539	0.002032756
c16809_g1_i1	26.98541072	-1.060561442	0.276330148	-3.838022917	0.000124029	0.002065532
c27386_g1_i1	38.59264985	-1.064869209	0.277525444	-3.837014708	0.000124539	0.002072761
c22102_g1_i1	1510.114568	-0.626149389	0.163252209	-3.835472703	0.000125323	0.002080729
c32179_g1_i1	1216.170261	-0.598224525	0.155987889	-3.835070337	0.000125528	0.002082869
c14642_g1_i1	32.6011709	-1.048568536	0.273434848	-3.834802123	0.000125665	0.002083875
c22956_g1_i2	14.55834955	-1.403444904	0.366641813	-3.827836475	0.000129275	0.002138522
c24671_g2_i1	20.58778109	-1.571847097	0.410780902	-3.826485335	0.000129986	0.002148984
c34105_g2_i2	81.1331259	-0.77562351	0.202774083	-3.82506235	0.000130739	0.002158817
c22750_g1_i1	29.0446255	-1.210317563	0.316471649	-3.824410712	0.000131085	0.002163205
c26088_g2_i1	25.87685154	-1.104116643	0.288761439	-3.823629111	0.000131502	0.002167472
c32768_g2_i1	835.7251119	-0.750120227	0.196216508	-3.822921102	0.00013188	0.002169772
c23165_g1_i1	16.12418737	-1.378478808	0.360569017	-3.823065058	0.000131803	0.002169772
c28240_g2_i1	12.34964593	-1.428094434	0.37376035	-3.820882646	0.000132975	0.002186467
c15625_g1_i1	29.49788542	-1.280921525	0.335460433	-3.818398229	0.000134321	0.002204967
c15788_g1_i1	12.72256551	-1.545614002	0.404814775	-3.818077049	0.000134496	0.002206154
c30763_g1_i1	226.6007354	-0.652347637	0.170933921	-3.816373217	0.000135428	0.002217434
c18865_g1_i1	30.08569892	-1.185091	0.310770796	-3.813392423	0.000137072	0.002239274
c30847_g1_i2	51.87171582	-0.932385008	0.244504825	-3.813360356	0.00013709	0.002239274
c21178_g1_i1	37.92581767	-0.938782301	0.246321396	-3.81120891	0.000138289	0.002254803
c20724_g1_i1	18.98472767	-1.252330768	0.328772803	-3.80910695	0.00013947	0.002269983
c28321_g1_i1	122.7396934	-0.881008012	0.231310276	-3.808771609	0.000139659	0.002271707
c27328_g2_i1	138.4612765	-0.871059431	0.228775852	-3.807479786	0.00014039	0.002282241
c16934_g1_i1	61.96630143	-0.816106294	0.214430691	-3.805921114	0.000141277	0.002292347
c30285_g3_i1	16.89040428	-1.68211499	0.442146646	-3.804427797	0.000142132	0.002302325
c19515_g1_i1	22.37539785	-1.354156263	0.356124427	-3.802480708	0.000143254	0.002319122
c24181_g1_i1	20.91950687	-1.199660142	0.31557576	-3.80149648	0.000143825	0.002324517
c21087_g1_i1	34.98578571	-1.213008122	0.319089701	-3.801464344	0.000143843	0.002324517
c69414_g1_i1	5.985490557	-2.43849696	0.641630499	-3.800469215	0.000144422	0.002329115
c16643_g1_i1	14.69442978	-1.468932836	0.386589537	-3.799722175	0.000144858	0.002334001
c32290_g2_i4	30.0369999	-1.100181385	0.289585972	-3.799152903	0.000145191	0.002337986
c13282_g1_i1	4.959955069	-2.641553695	0.695352857	-3.798867966	0.000145358	0.002339294
c20725_g1_i1	385.1378589	-0.666826854	0.175557849	-3.798331183	0.000145674	0.002342981
c24300_g1_i1	144.0378541	-0.739156615	0.194624231	-3.797865312	0.000145948	0.002346004
c26896_g1_i1	100.1209534	-0.776533237	0.204502872	-3.797175223	0.000146354	0.002351156
c25922_g2_i1	7.232285492	-2.191013015	0.577164464	-3.796167558	0.00014695	0.00235795
c29736_g1_i2	21.79756272	-1.331126534	0.350712924	-3.795487542	0.000147354	0.002361642
c29964_g1_i2	182.2717436	-0.620941539	0.163634625	-3.794683065	0.000147832	0.002367921
c21164_g1_i2	27.98070081	-1.227862524	0.323861065	-3.791324915	0.000149846	0.002396106
c18735_g2_i1	210.7931985	-0.754422526	0.199012849	-3.790823195	0.000150149	0.002398237
c21115_g1_i1	58.42524992	-0.763596017	0.201435487	-3.790772071	0.00015018	0.002398237
c17616_g1_i1	39.7311552	-0.913212493	0.241028603	-3.788813777	0.000151368	0.002410399
c21209_g1_i1	70.88820468	-0.871915998	0.230439816	-3.783703756	0.000154512	0.002456151
c25086_g1_i1	13.34017789	-1.684514205	0.445244181	-3.783349173	0.000154732	0.002458221
c18052_g1_i1	29.17086044	-1.002889397	0.265107038	-3.782960292	0.000154974	0.0024592
c20452_g1_i1	50.32050926	-0.974932141	0.257713857	-3.783002406	0.000154948	0.0024592
c19002_g1_i2	7.125009659	-2.027628154	0.536050389	-3.782532756	0.000155241	0.002461996
c32969_g1_i1	29.66766726	-1.065528049	0.281733587	-3.78204126	0.000155548	0.002463996
c30341_g1_i3	152.2466071	-0.701104867	0.185417614	-3.781220404	0.000156061	0.002469267
c2154_g1_i1	9.486942935	-1.845107636	0.487998757	-3.780967904	0.00015622	0.002470339
c31207_g1_i2	20.82481845	-1.197993263	0.316906122	-3.780278066	0.000156653	0.002475758
c25345_g1_i1	90.46318216	-0.896813841	0.237323334	-3.778869209	0.000157542	0.002485483
c24907_g1_i1	61.93667625	-0.983130575	0.260201895	-3.77833749	0.000157879	0.002489354
c16080_g1_i1	17.08405758	-1.364987225	0.36152308	-3.775657209	0.000159586	0.002510814
c31497_g1_i2	37.48490023	-0.9515855	0.252051874	-3.775355779	0.000159779	0.002512057
c18901_g1_i1	12.35254978	-1.567264578	0.415191181	-3.774802188	0.000160135	0.002513537
c14848_g1_i1	75.50725394	-1.001059095	0.265181757	-3.774992315	0.000160013	0.002513537
c32870_g1_i1	144.4008697	-0.601268811	0.159307172	-3.774273336	0.000160475	0.002517182
c27954_g1_i1	21.17383557	-1.288910106	0.341518839	-3.774052726	0.000160617	0.002517961
c16505_g1_i1	24.95446093	-1.180916334	0.312984459	-3.77308298	0.000161243	0.00252632
c29235_g1_i1	16.48503726	-1.393722075	0.369645322	-3.770430709	0.000162966	0.002546006
c30710_g4_i1	21.23601373	-1.262547484	0.334947617	-3.769387873	0.000163648	0.002553739
c21166_g1_i1	29.09541007	-1.059028796	0.281063923	-3.767928614	0.000164608	0.002567241
c8314_g1_i1	27.86176058	-1.191026833	0.316167729	-3.767072741	0.000165173	0.002574582
c14264_g1_i1	56.64440805	-0.989460724	0.262739194	-3.765942596	0.000165922	0.002584779
c32889_g1_i1	92.44582065	-0.850314333	0.22593608	-3.763517247	0.00016754	0.002607009
c30064_g1_i1	58.81035977	-0.826582554	0.219794209	-3.760711241	0.000169431	0.002630425
c26953_g1_i1	50.00727406	-0.948395372	0.252285528	-3.759214321	0.000170448	0.002644705
c29861_g2_i2	45.46035162	-0.920360719	0.24485959	-3.758728504	0.000170779	0.002646832
c11655_g1_i1	267.1273407	-0.875742024	0.233034394	-3.757994723	0.00017128	0.002653096
c33195_g1_i1	154.0945135	-0.765760799	0.203930703	-3.755004944	0.000173338	0.002681919
c23133_g1_i1	52.61986845	-0.872334578	0.232463862	-3.752559953	0.000175038	0.002702086
c27566_g2_i1	10.45486454	-1.611416441	0.429575286	-3.751185164	0.000176001	0.002713874
c16104_g1_i1	6.839393832	-1.96905255	0.525033797	-3.750334856	0.000176599	0.002720017
c29998_g2_i1	60.66125995	-0.933228327	0.248963445	-3.748455235	0.000177927	0.00273276
c28367_g1_i2	57.39548908	-0.876637366	0.233928634	-3.747456435	0.000178637	0.002742031
c33436_g2_i1	63.20675883	-0.941249458	0.251229224	-3.746576305	0.000179264	0.002748655
c30545_g1_i1	6.074045202	-2.370518407	0.632746081	-3.746397611	0.000179392	0.002749067
c22469_g1_i1	61.21638158	-0.751535195	0.200660803	-3.74530145	0.000180177	0.002759008
c27031_g1_i1	85.97946538	-0.801907733	0.214152622	-3.744561832	0.000180709	0.002761483
c22934_g1_i2	234.154674	-0.662035731	0.176796662	-3.744616682	0.000180669	0.002761483
c1616_g1_i1	15.56860465	-1.3369627	0.35713262	-3.743602869	0.0001814	0.002770496
c29178_g1_i1	181.2899972	-0.809903124	0.216353847	-3.743419106	0.000181533	0.002770971
c30799_g2_i1	197.645502	-0.70003517	0.187061218	-3.742278481	0.000182359	0.002777008
c20284_g1_i1	36.03513089	-1.04101724	0.278192287	-3.742078003	0.000182505	0.002777008
c32012_g1_i1	106.2475199	-0.784220888	0.2095401	-3.742581425	0.000182139	0.002777008
c27816_g1_i1	27.96246784	-1.010559853	0.270067225	-3.741882619	0.000182647	0.002777008
c33405_g2_i1	289.1356255	-0.781990447	0.209123685	-3.739368143	0.000184483	0.002798768
c22128_g1_i1	39.54877819	-1.04758203	0.280355314	-3.7366227	0.000186508	0.002824774
c33486_g1_i1	2147.04518	-0.69674677	0.186559524	-3.734715635	0.000187927	0.002839308
c30811_g4_i1	129.7899663	-0.770513287	0.206377967	-3.733505552	0.000188833	0.002847326
c1710_g1_i1	5.472245379	-5.176566516	1.386512705	-3.733515386	0.000188826	0.002847326
c33789_g1_i2	5.73192277	-2.322054017	0.622068908	-3.732792281	0.000189369	0.002850674
c67430_g1_i1	5.05784591	-2.679004475	0.717669574	-3.732921906	0.000189271	0.002850674
c31803_g2_i1	142.0427134	-2.13839061	0.573032608	-3.731708423	0.000190186	0.00286139
c33602_g1_i1	20.08267439	-1.224117641	0.328124324	-3.730651923	0.000190985	0.002868667
c30557_g1_i1	48.69266823	-0.890151509	0.238626182	-3.73031786	0.000191238	0.002869312
c33890_g1_i2	43.35738424	-1.015512559	0.272263368	-3.729890539	0.000191563	0.002872602
c28090_g1_i1	27.35854602	-1.22253328	0.327901094	-3.728359873	0.00019273	0.002886926
c12836_g1_i1	41.68132246	-1.07096895	0.287422363	-3.726115594	0.000194453	0.002905775
c31504_g3_i1	161.9130943	-0.633644043	0.170044066	-3.726351989	0.000194271	0.002905775
c21712_g1_i1	24.17350417	-1.224826425	0.328709934	-3.726161882	0.000194418	0.002905775
c22867_g1_i2	10.74352023	-1.616268217	0.433777871	-3.72602736	0.000194521	0.002905775
c34347_g1_i1	473811.8701	-0.765497024	0.205426209	-3.726384415	0.000194246	0.002905775
c153_g1_i1	10.5204112	-1.663741998	0.446621783	-3.725169846	0.000195184	0.002914074
c32640_g2_i1	97.86051326	-0.940005245	0.252367269	-3.724751034	0.000195508	0.002917319
c8343_g1_i1	9.226450698	-1.918355119	0.515638079	-3.720351922	0.000198945	0.002954057
c15006_g1_i1	6.99707793	-2.063384649	0.554837635	-3.718898139	0.000200094	0.002967875
c67650_g1_i1	6.423494953	-2.124165893	0.571600128	-3.71617463	0.000202262	0.002993519
c22571_g1_i1	31.98121897	-0.983517428	0.264740439	-3.715025301	0.000203183	0.003003896
c31523_g1_i1	517.6567585	-0.609966617	0.164213276	-3.714478088	0.000203624	0.003005561
c26966_g2_i1	104.8221711	-0.672484658	0.181041589	-3.71453136	0.000203581	0.003005561
c34163_g2_i2	15.03022259	-1.51336957	0.407454801	-3.714202323	0.000203846	0.003007165
c25609_g2_i1	124.4240377	-0.678813776	0.183032397	-3.708708327	0.000208319	0.003066522
c24253_g1_i1	42.85956794	-1.077874159	0.290835955	-3.706124157	0.000210455	0.003096292
c1088_g1_i1	13.10745542	-1.471198547	0.39710668	-3.704794258	0.000211562	0.003110903
c26891_g1_i1	34.37382516	-1.108478702	0.299260847	-3.704055223	0.00021218	0.003116775
c24599_g1_i2	15.94071877	-1.326058332	0.358014573	-3.703922779	0.000212291	0.003116775
c1493_g1_i1	5.360384392	-2.569504604	0.693889672	-3.703044888	0.000213027	0.003124017
c22565_g1_i2	34.11192975	-1.02999581	0.27816079	-3.702879223	0.000213166	0.003124185
c32057_g1_i1	94.44903775	-2.054719015	0.554998496	-3.702206455	0.000213733	0.003129311
c21593_g1_i1	47.68679639	-0.915837572	0.247437782	-3.701284281	0.000214511	0.003137767
c4561_g1_i1	3111.197389	-0.66940679	0.180902904	-3.700365092	0.00021529	0.003147036
c31393_g2_i2	31.99971214	-1.102430077	0.297991811	-3.699531449	0.000215998	0.003155699
c33625_g1_i1	116.1077883	-0.678672708	0.183617437	-3.696123416	0.000218917	0.00318809
c34326_g1_i1	19.96366564	-1.165033404	0.315200328	-3.696168119	0.000218878	0.00318809
c23988_g1_i1	125.891218	-0.708439699	0.191718933	-3.695199474	0.000219714	0.003196291
c31870_g1_i2	28.58919764	-1.13170567	0.306325376	-3.694456151	0.000220358	0.003202237
c7464_g1_i2	30.50606557	-1.04886114	0.283895464	-3.694532924	0.000220291	0.003202237
c33727_g3_i1	521.54677	-0.549536901	0.148769628	-3.693878292	0.00022086	0.003207817
c30205_g1_i1	55.0491878	-0.895739872	0.242610844	-3.692085057	0.000222423	0.003226289
c14534_g1_i1	6.370396968	-2.482033305	0.672330695	-3.691685243	0.000222773	0.003228729
c18936_g1_i1	12.02674751	-1.803767421	0.488654472	-3.691294203	0.000223116	0.003231979
c24449_g1_i1	55.17381627	-0.908646293	0.246260879	-3.689771177	0.000224456	0.003247938
c25458_g6_i1	13.16283932	-1.567103768	0.424866703	-3.688459831	0.000225616	0.003261258
c19814_g1_i1	18.70257447	-1.253374491	0.34008013	-3.685526972	0.00022823	0.003295553
c25173_g2_i1	33.19433841	-0.94722303	0.257027172	-3.685303087	0.000228431	0.003296705
c24049_g1_i1	106.2378566	-0.761056104	0.206583769	-3.684007264	0.000229596	0.003310015
c12803_g1_i1	43.72242297	-1.921958197	0.521867206	-3.682849153	0.000230642	0.003323337
c10188_g1_i2	16.49028025	-1.543676115	0.419385602	-3.680803795	0.0002325	0.003348342
c25280_g1_i1	215.1394246	-0.552447086	0.150140522	-3.679533547	0.000233661	0.003361512
c25876_g1_i3	90.36977191	-0.833787858	0.226779317	-3.676648594	0.000236318	0.003396156
c8208_g1_i1	20.43175172	-1.276906988	0.347331715	-3.67633283	0.000236611	0.003396567
c14138_g1_i1	6.852550931	-2.270826343	0.618288897	-3.672759374	0.000239945	0.003439217
c24605_g1_i1	70.60618967	-0.904319564	0.246281145	-3.671899294	0.000240755	0.003447191
c23643_g1_i1	100.6934247	-0.742242311	0.202181743	-3.67116387	0.000241448	0.003450554
c17732_g1_i1	8.696421883	-2.079338023	0.566405214	-3.671113843	0.000241496	0.003450554
c16572_g1_i1	9.929616874	-1.685306516	0.459056623	-3.671238862	0.000241378	0.003450554
c32004_g1_i1	85.36796518	-0.840208131	0.228961538	-3.669647488	0.000242885	0.003466773
c96_g1_i1	11.44876756	-1.477449058	0.40266888	-3.669141399	0.000243366	0.003471004
c7239_g1_i1	8.50091506	-2.206652673	0.601420482	-3.669068047	0.000243436	0.003471004
c23219_g1_i1	97.13324486	-0.739672286	0.201630093	-3.668461753	0.000244014	0.003477425
c29814_g2_i1	8.371910892	-1.8123768	0.494385725	-3.665916529	0.000246454	0.0035067
c30851_g1_i2	18.13523797	-1.387398207	0.378621566	-3.664340156	0.000247977	0.003524687
c33962_g2_i2	31.46196751	-0.981518239	0.267946231	-3.663116426	0.000249165	0.00353973
c29311_g3_i1	688.7653099	-0.735130035	0.2007822	-3.661330707	0.000250909	0.003558934
c27529_g1_i2	45.17040772	-0.918498017	0.250862904	-3.661354473	0.000250885	0.003558934
c71240_g1_i1	6.249131908	-2.225924782	0.608022954	-3.660922286	0.000251309	0.003562759
c19168_g1_i1	173.7352599	-0.781663515	0.213576969	-3.659867995	0.000252345	0.003575483
c25725_g1_i1	231.0296858	-0.732343453	0.200162883	-3.658737529	0.000253461	0.003587667
c19364_g1_i1	24.18941126	-1.453537875	0.397312734	-3.65842257	0.000253772	0.003590214
c25242_g1_i2	41.05241426	-0.982506186	0.268589021	-3.658028098	0.000254163	0.003593878
c26087_g2_i1	10.10696021	-1.781442921	0.487029099	-3.657775119	0.000254414	0.003595561
c26647_g1_i1	45.7939779	-0.808699221	0.221113294	-3.657397556	0.000254789	0.003598994
c5694_g1_i1	6.974724278	-1.956776392	0.535134399	-3.656607376	0.000255575	0.003606364
c33009_g1_i1	141.2739533	-0.723145482	0.197875061	-3.654555961	0.000257627	0.003629685
c23496_g1_i1	97.48928995	-0.838094187	0.229411863	-3.653229508	0.000258963	0.003644728
c23570_g1_i1	86.68317488	-0.670915072	0.183719391	-3.651846819	0.000260361	0.003662521
c8505_g1_i1	20.72449486	-1.205700344	0.330201232	-3.651410795	0.000260804	0.003666854
c7084_g1_i1	25.17130875	-1.187538429	0.32526608	-3.650975318	0.000261246	0.003669293
c26235_g2_i2	29.9854491	-1.165481118	0.319315487	-3.649936079	0.000262306	0.003678485
c33822_g1_i1	108.2914343	-0.707761844	0.193929099	-3.649590734	0.000262658	0.00368154
c10921_g1_i1	33.13605355	-1.002632426	0.274746298	-3.649302768	0.000262953	0.003681883
c11029_g1_i1	8.909466994	-1.773672947	0.486193171	-3.648082803	0.000264204	0.003691082
c16174_g1_i1	4.979491472	-2.646942847	0.726359042	-3.644124589	0.000268303	0.003741426
c27563_g1_i2	56.64054546	-0.921311553	0.253039009	-3.640986251	0.000271596	0.003780843
c62084_g1_i1	8.435858754	-1.855494862	0.510000253	-3.638223417	0.000274525	0.003812586
c25411_g1_i1	140.9989192	-0.661884501	0.181958734	-3.637552785	0.000275241	0.003816691
c27706_g1_i1	35.59524421	-1.073130947	0.295006589	-3.637650775	0.000275136	0.003816691
c14122_g1_i1	10.00028931	-1.659184555	0.456115934	-3.637637785	0.00027515	0.003816691
c28679_g2_i1	30.22706286	-1.012505271	0.27840779	-3.636770623	0.000276078	0.003826348
c31792_g1_i1	118.808968	-0.853552378	0.234764013	-3.635788837	0.000277131	0.003835483
c30212_g1_i1	255.9472932	-0.602543988	0.165770784	-3.634802066	0.000278194	0.003847858
c28476_g1_i1	177.1653613	-0.813147485	0.223756634	-3.634070958	0.000278984	0.003854873
c24271_g1_i1	105.1441583	-0.667396306	0.183669002	-3.633690483	0.000279396	0.003856655
c9465_g1_i1	10.74105832	-1.540753596	0.42406534	-3.633292916	0.000279827	0.00386065
c28153_g1_i1	908.0361233	-0.545068325	0.150063362	-3.632254516	0.000280956	0.003870305
c25917_g1_i1	187.7123565	-0.635816513	0.175053492	-3.632126991	0.000281095	0.003870305
c30281_g5_i1	31.74639862	-1.219695474	0.335825353	-3.63193387	0.000281305	0.003871248
c14098_g1_i1	24.95658797	-1.287656086	0.354934793	-3.627866619	0.000285773	0.003926614
c29202_g1_i1	168.1511216	-0.9041476	0.24925173	-3.627447647	0.000286237	0.003929198
c33249_g1_i1	136.9340254	-0.667396309	0.184002801	-3.627098642	0.000286624	0.003932531
c26948_g1_i2	75.07304947	-0.799728003	0.220537099	-3.626274253	0.00028754	0.003943116
c34321_g4_i1	84.4326203	-1.030933428	0.284376739	-3.625238244	0.000288695	0.003956967
c23022_g1_i1	47.55123173	-0.963636394	0.265846158	-3.624789617	0.000289197	0.003961851
c28241_g1_i1	108.5286249	-0.674991997	0.186286451	-3.623408966	0.000290746	0.003979069
c25913_g2_i1	7.91996657	-1.795282243	0.495506144	-3.623128115	0.000291062	0.003981395
c26558_g2_i2	32.37704429	-1.144573865	0.315950988	-3.622631066	0.000291622	0.003986092
c7669_g1_i1	15.13263735	-1.426276398	0.393748311	-3.622304805	0.00029199	0.003986092
c31986_g1_i1	199.1135821	-0.649879652	0.179476829	-3.620966863	0.000293504	0.004004668
c10422_g1_i1	12.6824978	-1.54155907	0.425745865	-3.620843315	0.000293644	0.004004668
c4147_g1_i1	5.90974318	-2.775843078	0.766694627	-3.620532844	0.000293997	0.004007058
c8334_g1_i1	44.67301708	-0.938347361	0.259376706	-3.617700977	0.000297232	0.004045494
c5165_g1_i1	9.373046126	-1.540355487	0.425801231	-3.617545877	0.00029741	0.004045899
c20791_g1_i1	59.60806541	-0.81444649	0.225253565	-3.615687452	0.000299552	0.004070975
c30311_g2_i1	2484.053626	-0.636221036	0.175972304	-3.615461197	0.000299813	0.004072502
c33821_g1_i4	52.75779545	-0.761539313	0.210870918	-3.611400385	0.000304548	0.004126535
c29795_g1_i1	65.69686772	-0.973774622	0.269670014	-3.61098592	0.000305035	0.004131083
c29641_g1_i1	259.3911793	-0.589119421	0.163156859	-3.610754858	0.000305307	0.004132712
c25558_g1_i1	26.64802732	-0.99168063	0.274745429	-3.609452696	0.000306844	0.004149392
c30172_g2_i1	40.10620804	-1.01131441	0.280424952	-3.606363848	0.000310518	0.004190759
c24898_g1_i1	20.35392678	-1.216070077	0.337290272	-3.605411063	0.000311659	0.004199928
c27974_g1_i1	13267.52236	-0.665836832	0.184760018	-3.603792851	0.000313607	0.004219918
c16599_g1_i1	10.47904518	-1.684114785	0.467578325	-3.601781123	0.000316044	0.004248522
c15683_g1_i1	9.072174152	-1.823332427	0.506542803	-3.5995624	0.000318753	0.004278606
c13954_g1_i1	39.80667962	-0.846257376	0.235114451	-3.599342247	0.000319023	0.004280122
c7503_g1_i1	15.03467252	-1.455295073	0.404366801	-3.59894796	0.000319507	0.004284507
c24918_g1_i1	50.33884522	-0.864145292	0.240164842	-3.598134028	0.000320508	0.004289495
c16210_g1_i1	16.0125008	-1.242360153	0.345422379	-3.596640596	0.000322353	0.004309955
c6661_g1_i1	31.77768241	-0.977308068	0.271860275	-3.594891048	0.000324527	0.004330526
c32483_g4_i1	18.44710224	-1.269069103	0.353161276	-3.593454862	0.000326322	0.004345968
c17062_g1_i1	22.27061728	-1.13052202	0.314747704	-3.591835643	0.000328357	0.004368798
c17419_g1_i1	10.06843077	-1.576618564	0.439190373	-3.589829511	0.000330894	0.004396121
c31064_g1_i1	100.8470666	-0.719784476	0.20055552	-3.588953709	0.000332008	0.004406619
c22600_g1_i1	56.71873132	-0.893505757	0.248982521	-3.588628445	0.000332422	0.004409973
c15097_g1_i1	6.781242354	-1.989199532	0.554497838	-3.587389157	0.000334006	0.004426671
c90168_g1_i1	8.659243253	-1.643873579	0.45823641	-3.587391889	0.000334002	0.004426671
c26685_g1_i1	86.74967831	-0.740589064	0.206479668	-3.586740865	0.000334837	0.00443333
c32283_g1_i1	84.73480504	-0.775120408	0.216162536	-3.585822148	0.000336018	0.004437938
c24555_g1_i3	37.33275875	-0.944415546	0.2633757	-3.585811245	0.000336032	0.004437938
c22865_g1_i1	10.46044843	-1.590579957	0.443891548	-3.58326254	0.000339329	0.00446757
c17246_g1_i1	40.81213187	-0.909886719	0.253929981	-3.583218947	0.000339386	0.00446757
c30033_g1_i1	32.42729093	-1.047015973	0.292399564	-3.580771315	0.000342581	0.004503112
c31457_g1_i1	66.02512547	-0.832123918	0.232409636	-3.580419173	0.000343043	0.004503833
c19323_g1_i1	18.74553171	-1.267231791	0.353940574	-3.580351853	0.000343132	0.004503833
c30842_g1_i2	73.97041365	-0.876203224	0.244842619	-3.578638506	0.000345389	0.004529096
c34013_g1_i1	41.47276049	-0.837869216	0.234123875	-3.578743163	0.000345251	0.004529096
c32694_g2_i4	17.73296217	-1.247703736	0.348823784	-3.576888371	0.000347709	0.004550759
c9630_g1_i1	13.18986153	-1.408247689	0.393694977	-3.577001921	0.000347558	0.004550759
c78053_g1_i1	38.11208528	-0.911237512	0.25479626	-3.576337867	0.000348441	0.004558099
c30892_g2_i1	75.59677102	-0.79178176	0.221459507	-3.575289092	0.000349841	0.004572085
c33203_g4_i1	17.30056867	-1.289220599	0.360686056	-3.574356645	0.00035109	0.004586209
c32754_g2_i1	122.4564042	-0.685304413	0.191768733	-3.573598273	0.000352109	0.004597316
c33524_g3_i1	61.98235641	-0.86593955	0.242352797	-3.573053662	0.000352842	0.004604686
c26588_g2_i1	33.66827192	-0.958951579	0.268446677	-3.572223691	0.000353963	0.004617098
c21912_g1_i1	74.23531913	-0.674699227	0.188905993	-3.571613667	0.000354789	0.004625655
c34011_g1_i1	292.0635225	-0.737221071	0.206450059	-3.570941441	0.0003557	0.004635327
c34206_g1_i1	188.5561352	-0.524390542	0.146973421	-3.567927722	0.000359816	0.004682242
c26352_g1_i2	40.97888661	-1.032752226	0.289618183	-3.565909488	0.000362597	0.004716177
c30281_g4_i1	58.34407882	-0.774763926	0.217285979	-3.565641592	0.000362967	0.004718582
c20590_g1_i1	347.8683135	-1.334067343	0.37421218	-3.56500246	0.000363853	0.004725752
c18345_g1_i1	152.3217731	-0.705267325	0.197880672	-3.564104156	0.000365101	0.004739706
c32218_g2_i1	43.6699962	-0.84346047	0.236670661	-3.563857329	0.000365445	0.004741909
c20203_g1_i1	1799.810481	-0.564840311	0.158518728	-3.56324023	0.000366305	0.004748555
c12410_g1_i1	49.37795136	-0.855041477	0.240027273	-3.562268018	0.000367665	0.004757132
c19298_g1_i1	59.84818856	-0.76818358	0.215686552	-3.561573833	0.000368638	0.004767467
c34060_g1_i2	1925.87564	-0.517765516	0.145403553	-3.560886274	0.000369605	0.004775439
c21669_g1_i1	44.72125845	-0.976310649	0.274196388	-3.560625496	0.000369972	0.004775733
c20352_g1_i2	12.94343993	-1.785502374	0.501481694	-3.560453743	0.000370215	0.004776521
c20798_g1_i1	29.01987536	-1.187661726	0.333666317	-3.559429486	0.000371661	0.00478991
c25108_g1_i1	47.26394766	-0.948018538	0.266445501	-3.558020443	0.00037366	0.004806945
c1717_g1_i1	8.900553642	-1.809853263	0.508665949	-3.558038961	0.000373634	0.004806945
c6021_g1_i1	6.021750716	-2.056643891	0.578070897	-3.55777103	0.000374015	0.004807355
c34275_g1_i6	31.34495994	-1.044313985	0.293690633	-3.555830069	0.000376788	0.00483615
c88515_g1_i1	5.585445983	-3.489698974	0.981487455	-3.555520712	0.000377231	0.004839069
c12416_g1_i1	105.72066	-0.792184589	0.222817908	-3.555300367	0.000377548	0.004839069
c23002_g1_i1	28.37159033	-1.118208166	0.314600064	-3.554379967	0.000378871	0.004851476
c19629_g1_i1	31.27323343	-0.98852563	0.278160035	-3.553801783	0.000379705	0.004859209
c79900_g1_i1	5.122093364	-2.567898462	0.72268786	-3.553260825	0.000380487	0.004863027
c16524_g1_i1	26.78514365	-1.004049587	0.282834295	-3.549957003	0.000385294	0.00491295
c29516_g4_i1	12.45337234	-1.457820837	0.411185678	-3.545407618	0.000392006	0.004979906
c29205_g1_i2	45.3446294	-0.898897111	0.253557766	-3.545137361	0.000392409	0.004982693
c31216_g1_i2	5.685667237	-2.32683056	0.656907354	-3.542098513	0.000396957	0.005038104
c33644_g1_i2	154.3314387	-0.617795334	0.174459972	-3.5411867	0.000398332	0.005048497
c5487_g1_i1	9.453708861	-1.686061103	0.47619322	-3.540707911	0.000399055	0.005055316
c48018_g1_i1	8.422288032	-1.862541129	0.526071401	-3.54047212	0.000399412	0.005057485
c23691_g1_i1	15.44219554	-1.29133201	0.364765483	-3.540170523	0.000399869	0.005060918
c19972_g1_i2	7.900290272	-1.727460117	0.488123288	-3.538983204	0.000401671	0.005076665
c14978_g1_i1	6.763406286	-2.071180951	0.585759913	-3.535887153	0.000406408	0.005126082
c1859_g1_i1	29.62969471	-1.068140147	0.302108077	-3.535622604	0.000406815	0.005127417
c27448_g1_i1	81.8328076	-0.881338668	0.249338281	-3.534710609	0.000408222	0.005142767
c33263_g2_i1	140.194928	-0.618209079	0.174941171	-3.533811263	0.000409613	0.005157913
c33580_g1_i2	77.54858887	-0.966782211	0.273679375	-3.532535873	0.000411594	0.005178074
c32778_g1_i3	97.84167222	-0.731223101	0.207025498	-3.532043672	0.000412361	0.00518124
c23972_g1_i1	33.73571723	-0.902709302	0.255567324	-3.532178086	0.000412152	0.00518124
c34300_g2_i1	110.3377548	-0.631600716	0.178821972	-3.532008448	0.000412416	0.00518124
c31192_g2_i2	53.58649206	-0.754697564	0.213684269	-3.531834927	0.000412687	0.005181746
c8436_g1_i1	25.52665926	-1.068702433	0.302599495	-3.531738979	0.000412837	0.005181746
c29016_g1_i1	130.7077929	-0.731312013	0.207190504	-3.529659904	0.000416094	0.005213033
c32047_g3_i1	11.2708415	-1.474555166	0.417912078	-3.528386097	0.000418102	0.005230974
c5490_g1_i1	8.726190146	-1.745759532	0.494879992	-3.52764218	0.000419279	0.005243289
c5340_g1_i1	6.600441829	-2.112217896	0.598838115	-3.527193483	0.00041999	0.005249775
c29286_g1_i2	22.93649171	-1.033495509	0.293041259	-3.526791794	0.000420627	0.005252499
c19764_g1_i1	206.0356838	-0.686008696	0.19453678	-3.526370171	0.000421298	0.005256484
c12083_g1_i1	11.75342334	-1.466475393	0.415920127	-3.525858208	0.000422113	0.005264246
c24388_g1_i2	18.84546621	-1.24994701	0.354542756	-3.5255184	0.000422655	0.005268594
c24719_g1_i1	44.42047858	-0.811659127	0.230285705	-3.524574522	0.000424163	0.00527789
c29339_g1_i1	14.26962348	-1.339721253	0.380090881	-3.524739268	0.0004239	0.00527789
c25671_g2_i1	150.1817945	-0.685404666	0.194514748	-3.523664255	0.000425623	0.005288669
c57298_g1_i1	8.907396608	-1.862487477	0.528658788	-3.523042685	0.000426623	0.005293849
c21436_g2_i1	82.68303339	-0.688223667	0.195346378	-3.523094083	0.00042654	0.005293849
c89111_g1_i1	29.689185	-1.064649092	0.302269772	-3.522181807	0.000428011	0.005301419
c22464_g1_i2	44.68207031	-1.132275077	0.32146685	-3.522214116	0.000427958	0.005301419
c11879_g1_i1	17.35272319	-1.349186773	0.383040072	-3.522312344	0.0004278	0.005301419
c16621_g1_i1	171.9214217	-0.520733711	0.147865869	-3.521662681	0.000428849	0.005306988
c12934_g1_i1	37.25012173	-1.01404913	0.288019414	-3.520766595	0.000430301	0.005316822
c33936_g5_i2	58.01548917	-0.773625093	0.219811398	-3.51949489	0.000432369	0.005336013
c5523_g1_i1	83.70168717	-0.811617532	0.23067327	-3.518472395	0.000434039	0.005349354
c27603_g1_i1	57.75553759	-0.745948399	0.212018906	-3.518310758	0.000434303	0.005350195
c33680_g1_i6	7.735778944	-1.860172457	0.528952389	-3.516710569	0.00043693	0.00537769
c67605_g1_i1	10.27262981	-1.541732689	0.438677617	-3.514500466	0.000440582	0.005415304
c15986_g1_i1	36.51393646	-1.11861514	0.318372313	-3.51354403	0.000442171	0.005432388
c32142_g2_i1	99.7550635	-0.780846474	0.222445512	-3.510281987	0.000447632	0.00548958
c34252_g1_i7	44.55103246	-0.885030738	0.252154695	-3.50987213	0.000448322	0.005491574
c28339_g1_i1	7.879967253	-1.963444175	0.559413406	-3.509826819	0.000448399	0.005491574
c23696_g1_i1	27.2019814	-0.959130414	0.273282728	-3.509663487	0.000448674	0.005492481
c21191_g1_i1	8.027143086	-1.774402561	0.505959506	-3.507005084	0.00045318	0.005535218
c32684_g1_i1	46.34963628	-0.767850351	0.218971332	-3.506625022	0.000453828	0.005540647
c815_g1_i1	9.585442563	-1.624199614	0.463229788	-3.50625037	0.000454468	0.005545968
c12404_g1_i1	6.91216964	-2.913967748	0.831239872	-3.505567825	0.000455634	0.00555772
c21612_g1_i1	16.08001123	-1.240324787	0.353854417	-3.505183848	0.000456292	0.005563253
c23906_g1_i1	32.88349182	-0.994541128	0.283993502	-3.501985502	0.000461805	0.005610409
c21378_g1_i1	14.32870842	-1.444904899	0.412568492	-3.502218242	0.000461402	0.005610409
c8561_g1_i1	18.47384686	-1.215382607	0.347022239	-3.502319079	0.000461227	0.005610409
c33902_g1_i2	214.1268067	-0.586477313	0.167490517	-3.501555343	0.000462551	0.005616954
c28414_g1_i1	55.39683293	-0.82602962	0.235927387	-3.501202771	0.000463163	0.005621887
c28188_g1_i1	123.8627619	-0.637593039	0.182168133	-3.500025103	0.000465214	0.005644269
c15039_g1_i2	5.740933494	-2.142491216	0.612590492	-3.497428128	0.000469767	0.005687312
c2680_g1_i1	63.19303522	-0.730459269	0.208948282	-3.495885506	0.000472491	0.005713699
c5441_g1_i1	7.646660414	-1.864604706	0.533616873	-3.494276137	0.000475349	0.005736594
c30903_g3_i1	38.55561194	-1.042374425	0.29832094	-3.494137638	0.000475596	0.005737032
c5377_g1_i1	24.15987192	-1.138175578	0.325825033	-3.493210966	0.000477249	0.005754432
c51040_g1_i1	6.559876645	-2.222069991	0.63629905	-3.492178704	0.000479098	0.005771612
c32563_g1_i1	6.782037631	-2.12974157	0.609896124	-3.491974264	0.000479464	0.00577348
c16655_g1_i1	21.01301066	-1.400398329	0.401084789	-3.491526893	0.000480268	0.005780605
c34072_g1_i1	63.0668107	-0.81137096	0.23247448	-3.490150654	0.000482748	0.00579843
c28463_g1_i2	37.18585771	-0.970207511	0.277986628	-3.490122954	0.000482798	0.00579843
c27810_g1_i2	37.58593429	-0.863817485	0.247493467	-3.490263781	0.000482544	0.00579843
c30356_g1_i1	41.06764481	-0.916209516	0.262589067	-3.489138093	0.000484581	0.005812765
c8202_g1_i1	10.79690821	-1.583213105	0.453856873	-3.488353269	0.000486005	0.005826509
c21162_g1_i1	175.3395381	-0.70303479	0.201605537	-3.487179966	0.000488143	0.005844422
c17252_g1_i1	18.96040498	-1.385332213	0.397379755	-3.486167059	0.000489995	0.005864022
c15650_g1_i1	17.53084276	-1.19949254	0.344162535	-3.485250189	0.000491677	0.005881571
c16403_g1_i1	7.108875979	-1.91978465	0.551162046	-3.483158292	0.000495535	0.005922485
c19523_g1_i2	13.29359579	-1.330693488	0.382228361	-3.481409611	0.000498782	0.005953502
c33543_g1_i1	148.0310293	-0.563827453	0.161969211	-3.481077979	0.0004994	0.005955752
c1758_g1_i1	16.48509664	-1.476256669	0.424080812	-3.481073954	0.000499408	0.005955752
c20831_g1_i1	29.473486	-1.002125837	0.287900961	-3.480800603	0.000499918	0.005959227
c30034_g1_i1	12.22939315	-1.382589857	0.397564243	-3.477651426	0.000505827	0.006021774
c33694_g1_i3	116.3770334	-0.709223281	0.204030318	-3.476068111	0.000508823	0.006044241
c23339_g1_i1	35.94215998	-0.954533095	0.274709031	-3.474705919	0.000511414	0.006069726
c33206_g1_i1	147.7393202	-0.756915396	0.217830957	-3.474783409	0.000511266	0.006069726
c20600_g1_i1	36.86369106	-0.974156766	0.280437994	-3.473697526	0.000513339	0.006089929
c2683_g1_i1	17.81741893	-1.21400316	0.349663505	-3.47191841	0.000516753	0.006127764
c27170_g1_i1	18.18972716	-1.309020736	0.377153343	-3.470791815	0.000518926	0.006150854
c49026_g1_i1	5.594217288	-2.463928413	0.710526657	-3.467749437	0.000524836	0.00620858
c26537_g1_i2	28.75761315	-0.893469801	0.257654949	-3.467698976	0.000524935	0.00620858
c29599_g1_i1	49.10205993	-0.809043955	0.233304294	-3.467762818	0.00052481	0.00620858
c15156_g1_i2	15.02839174	-1.42239127	0.410207192	-3.467494714	0.000525334	0.006209944
c2577_g1_i1	12.3798599	-1.455109407	0.419709675	-3.466942736	0.000526414	0.006217981
c89127_g1_i1	6.270309146	-2.148723386	0.61989767	-3.466254982	0.000527763	0.006229319
c28617_g1_i1	51.81892109	-0.753359246	0.217343164	-3.466220114	0.000527831	0.006229319
c10432_g1_i1	10.82189926	-1.577573818	0.455193609	-3.465720489	0.000528813	0.006230118
c20273_g1_i1	32.04765258	-1.061730548	0.30636983	-3.465519267	0.000529209	0.006232089
c20568_g1_i1	40.97756067	-0.873426766	0.252053259	-3.465246862	0.000529745	0.006235711
c4270_g1_i1	21.02151766	-1.112633519	0.321094488	-3.465128052	0.000529979	0.006235774
c18966_g1_i1	43.68924189	-0.806716395	0.232852812	-3.464490678	0.000531237	0.006241742
c22908_g1_i1	13.90316089	-1.303304512	0.376198452	-3.464406894	0.000531402	0.006241742
c28389_g1_i1	41.9168909	-0.85831386	0.24774926	-3.464445711	0.000531325	0.006241742
c29801_g2_i1	26.29673789	-1.066362656	0.307989382	-3.462335776	0.000535509	0.006272569
c25197_g1_i2	73.62258433	-0.754113929	0.217797162	-3.462459843	0.000535262	0.006272569
c16424_g1_i1	7.470735006	-1.83463825	0.530101174	-3.460920934	0.000538331	0.006301407
c24460_g1_i1	33718.82468	-0.578506172	0.16732895	-3.457298757	0.00054562	0.006375216
c29265_g1_i4	77.28726965	-0.637390418	0.184360069	-3.457312747	0.000545591	0.006375216
c6984_g1_i1	29.39983545	-1.078672533	0.312017358	-3.457091428	0.00054604	0.006375216
c28570_g1_i2	34.35119434	-1.085197434	0.31402071	-3.455814849	0.000548632	0.006400003
c17058_g1_i1	844.5376253	-0.541142975	0.156610884	-3.455334405	0.000549611	0.006405937
c30171_g3_i3	14.57138993	-1.21200154	0.350897537	-3.454004128	0.000552329	0.006429373
c33859_g1_i1	4327.473403	-0.394714814	0.11432951	-3.452431598	0.000555558	0.006458691
c15685_g1_i1	7.081724308	-1.856731247	0.537999044	-3.451179454	0.000558142	0.006484103
c23800_g1_i1	24.17980878	-1.047678977	0.303654224	-3.450236798	0.000560095	0.006503114
c28621_g2_i1	110.8269495	-0.768957509	0.222881278	-3.450076722	0.000560427	0.006504201
c22235_g1_i1	19.85890313	-1.159646046	0.336195422	-3.449321346	0.000561997	0.006517846
c30354_g1_i1	41.53944909	-0.896963246	0.260098658	-3.448550074	0.000563605	0.006524415
c816_g1_i1	21.72775619	-1.028643718	0.298274529	-3.448647527	0.000563402	0.006524415
c51160_g1_i1	13.47893278	-1.285179923	0.372665484	-3.448615391	0.000563469	0.006524415
c29549_g1_i1	33.45747507	-0.900306715	0.261110887	-3.447986128	0.000564783	0.006532505
c33428_g1_i1	85.95291201	-0.660370082	0.191541926	-3.447652934	0.00056548	0.006537795
c33768_g1_i1	5.241856133	-2.783278159	0.807378136	-3.447304348	0.00056621	0.006543462
c25220_g1_i1	61.93695073	-0.677898349	0.196796674	-3.444663652	0.00057177	0.006596532
c26034_g1_i1	22.8430449	-0.99854995	0.289990896	-3.443383792	0.000574483	0.006620888
c32609_g1_i1	351.4312771	-0.539523559	0.156715959	-3.442684217	0.000575971	0.00663377
c23254_g1_i1	162.5730072	-0.566678256	0.164616716	-3.442410167	0.000576555	0.006637691
c16302_g1_i1	48.05237962	-0.811601584	0.235788898	-3.442068699	0.000577284	0.00664327
c32178_g1_i1	194.8246909	-0.743980392	0.216169048	-3.441660126	0.000578156	0.006647699
c26299_g2_i1	72.40393159	-0.763912963	0.221999177	-3.44106214	0.000579435	0.006656998
c29060_g4_i2	88.79290704	-0.652971258	0.189779233	-3.440688678	0.000580236	0.006660373
c24021_g1_i1	13.51311166	-1.298428853	0.377401526	-3.440444101	0.00058076	0.006660787
c31340_g1_i1	309.1381367	-0.481734629	0.140027532	-3.440285069	0.000581102	0.006661899
c30714_g1_i1	116.7232459	-0.758230822	0.220480484	-3.438992911	0.000583883	0.006682538
c23115_g1_i1	227.0772037	-0.689289782	0.200449139	-3.43872657	0.000584457	0.006686308
c30601_g2_i1	39.19933267	-0.859077188	0.249857797	-3.438264484	0.000585456	0.00669492
c33241_g1_i2	159.0957523	-0.613574182	0.178632183	-3.4348468	0.000592889	0.006765733
c32508_g1_i1	63.98937515	-0.774249734	0.225520976	-3.433160621	0.000596589	0.006799414
c28582_g1_i1	367.0005259	-0.511275773	0.148943571	-3.432681037	0.000597645	0.006802919
c19469_g1_i1	12.00469895	-1.550691149	0.451736337	-3.432735032	0.000597526	0.006802919
c6634_g1_i1	248.7875349	-0.722650305	0.210531333	-3.432507145	0.000598028	0.006804442
c32420_g1_i2	15.88870961	-1.457139744	0.424624859	-3.431593116	0.000600047	0.006819015
c56583_g1_i1	6.473902215	-1.914064427	0.557757714	-3.431713049	0.000599782	0.006819015
c29028_g1_i1	67.94932943	-0.766217627	0.223289811	-3.431493907	0.000600267	0.006819015
c12007_g1_i1	13.33728836	-1.40932701	0.410971235	-3.429259492	0.000605231	0.006872052
c14455_g1_i1	33.89354934	-0.845938529	0.246735655	-3.428521632	0.000606878	0.00688789
c27607_g1_i1	10.00914263	-1.534422155	0.447579614	-3.428266406	0.000607449	0.006891501
c32516_g1_i1	380.1939496	-0.459743615	0.134116317	-3.427946905	0.000608164	0.006896746
c18027_g1_i1	17.97925009	-1.207711899	0.35232645	-3.427820702	0.000608447	0.006897084
c20837_g1_i1	60.95450324	-0.723226402	0.211035772	-3.42703228	0.000610217	0.006911393
c33932_g1_i3	46.32008974	-0.881950276	0.257402154	-3.42635158	0.000611748	0.006925861
c15504_g1_i1	8.666091765	-1.733060132	0.50595358	-3.42533426	0.000614043	0.00694032
c17758_g1_i1	11.34093976	-1.667916211	0.486927154	-3.425391657	0.000613914	0.00694032
c19985_g1_i2	63.31809653	-1.086128939	0.317195958	-3.424157566	0.000616709	0.006961784
c15151_g1_i1	7.175677965	-1.74657997	0.510123151	-3.423839847	0.00061743	0.006967043
c34257_g2_i2	175.1138091	-0.573533858	0.167525377	-3.423564054	0.000618057	0.006971231
c25045_g1_i1	28.76256047	-1.315971465	0.384512083	-3.422445026	0.000620606	0.006991311
c36636_g1_i1	6.905039239	-2.057582421	0.601583577	-3.420276915	0.000625574	0.007032744
c5836_g1_i1	22.64821361	-1.103605477	0.322658136	-3.420355336	0.000625394	0.007032744
c24999_g2_i2	597.4423694	-0.697734089	0.204033715	-3.419699964	0.000626902	0.007041868
c34100_g1_i3	15.91507042	-1.411705526	0.412901419	-3.41898928	0.000628542	0.007057378
c20987_g1_i2	5.701701833	-2.10571554	0.616106962	-3.417775921	0.000631351	0.007085995
c30797_g1_i2	25.51789334	-0.978184013	0.286330202	-3.416279553	0.00063483	0.007122118
c32454_g1_i2	9.215431862	-1.530504371	0.448030945	-3.416068438	0.000635323	0.00712295
c32517_g1_i1	94.04904052	-0.644159285	0.188599674	-3.415484612	0.000636686	0.007128271
c30792_g2_i1	112.180823	-0.648911932	0.189987871	-3.415543998	0.000636547	0.007128271
c18878_g1_i1	295.2029581	-0.486574808	0.142486465	-3.414884403	0.000638091	0.007138134
c31215_g1_i1	44.61484934	-0.999981777	0.292974644	-3.413202466	0.000642042	0.007176447
c17331_g1_i1	12.49141131	-1.428229312	0.418509411	-3.412657574	0.000643327	0.007187863
c34183_g1_i1	27.69584202	-0.99870846	0.292739168	-3.411598339	0.000645832	0.007212893
c33788_g3_i1	20.99294597	-1.173101364	0.343898516	-3.411184719	0.000646813	0.007218723
c19993_g1_i2	28.9268227	-1.039330268	0.304695722	-3.411043187	0.000647148	0.007218723
c31667_g3_i4	63.65236306	-0.709958215	0.208149757	-3.410804927	0.000647714	0.007222079
c30964_g3_i1	674.3987452	-0.440323391	0.129135033	-3.409790366	0.000650128	0.007239744
c33119_g1_i1	443.8781581	-0.543510055	0.159452086	-3.408610494	0.000652946	0.007265561
c17317_g1_i1	7.13969109	-1.816312603	0.533298739	-3.405807047	0.000659688	0.007322643
c33768_g2_i1	80.71781475	-2.316995842	0.680670705	-3.403989368	0.000664093	0.007365003
c30301_g1_i1	62.18877429	-0.703902365	0.206964056	-3.401085087	0.000671189	0.007421889
c34241_g1_i3	10.81898974	-1.49611136	0.43989847	-3.401037876	0.000671305	0.007421889
c19803_g1_i2	10.9199117	-1.469590754	0.432125803	-3.400840085	0.000671791	0.007421889
c17437_g1_i1	1577.90031	-0.587246633	0.172670044	-3.400975759	0.000671458	0.007421889
c26284_g1_i1	38.47229302	-0.859231443	0.252667699	-3.400638258	0.000672287	0.007423206
c17821_g1_i1	54.66942761	-1.005910002	0.295866867	-3.399873778	0.00067417	0.007437966
c89965_g1_i1	8.671065739	-1.488375557	0.437997705	-3.398135516	0.000678468	0.007476312
c24550_g1_i1	71.82979788	-0.841429598	0.247644877	-3.397726653	0.000679483	0.007480421
c17746_g1_i1	11.88286866	-1.29536099	0.381251631	-3.397653638	0.000679664	0.007480421
c21395_g1_i2	12.39028942	-1.50339852	0.442548275	-3.397140162	0.000680941	0.007490719
c23305_g1_i1	43.10734273	-0.945576178	0.27837874	-3.396725543	0.000681973	0.007493735
c33696_g1_i2	15.75781349	-1.197715801	0.352767366	-3.395200115	0.000685785	0.007517434
c34238_g1_i1	70.80089833	-0.763453198	0.225037651	-3.392557627	0.000692434	0.007575091
c18993_g1_i1	16.70971319	-1.25598134	0.370260753	-3.392153587	0.000693456	0.007577469
c33951_g1_i2	137.5801238	-0.6105982	0.180003726	-3.392142014	0.000693485	0.007577469
c24607_g1_i1	31.87273427	-0.920580677	0.271380774	-3.392210379	0.000693312	0.007577469
c33747_g2_i1	359.7355413	-0.568202978	0.167692746	-3.388357519	0.000703125	0.007667443
c12289_g1_i1	21.88546146	-1.047567971	0.309241388	-3.387541296	0.000705221	0.007684147
c18598_g1_i1	14.30823891	-1.377790582	0.406888	-3.386166662	0.000708763	0.007719658
c27885_g1_i1	870.0231789	-0.491453553	0.145161388	-3.38556665	0.000710315	0.007726716
c27891_g1_i1	8.853064709	-2.212280186	0.653461763	-3.38547764	0.000710545	0.007726716
c19086_g1_i1	153.6734702	-0.601337805	0.177753109	-3.382994592	0.000717	0.0077907
c32336_g2_i1	426.9114956	-1.582212093	0.467734616	-3.382713274	0.000717735	0.007795577
c32867_g2_i1	83.12515816	-0.778796367	0.230264704	-3.38217866	0.000719134	0.00780144
c24199_g1_i1	30.4277239	-1.024353197	0.302923893	-3.381552997	0.000720773	0.007809431
c25536_g1_i1	63.30919856	-0.784006405	0.231859127	-3.381391172	0.000721198	0.007809431
c27166_g1_i1	120.9739383	-0.575041574	0.170041189	-3.381778128	0.000720183	0.007809431
c33262_g1_i4	158.5643051	-0.626622335	0.185365796	-3.380463644	0.000723636	0.007828483
c25359_g1_i1	27.58575142	-1.200837841	0.355272064	-3.380051409	0.000724723	0.007837125
c22242_g1_i1	30.13990172	-0.977546388	0.289322741	-3.378740239	0.000728188	0.007865236
c24606_g1_i1	36.04809838	-0.923415863	0.273323541	-3.378471759	0.000728899	0.007866686
c15635_g1_i1	21.5408633	-1.163835407	0.344551027	-3.377831777	0.000730598	0.007875663
c25458_g1_i1	15.76146199	-1.537475901	0.45515898	-3.377887655	0.000730449	0.007875663
c33999_g2_i1	108.0527262	-0.692991473	0.205181997	-3.37744774	0.000731619	0.007880436
c23900_g1_i1	5.846765545	-2.121506098	0.628501778	-3.37549737	0.000736824	0.007920858
c22627_g1_i1	369.2343267	-0.524017007	0.155266868	-3.374944152	0.000738307	0.007933669
c31326_g1_i1	128.8914726	-0.724674074	0.2147384	-3.374683211	0.000739007	0.007938066
c30413_g6_i1	21.71868263	-1.114269275	0.330241713	-3.374102158	0.000740569	0.007945449
c45387_g1_i1	10.53712019	-1.36599648	0.404916132	-3.373529408	0.000742111	0.007956511
c23782_g1_i1	7257.737141	-0.421684181	0.125017826	-3.372992447	0.00074356	0.007968133
c24783_g1_i1	8.60513427	-1.636199494	0.485309613	-3.371454942	0.000747723	0.008003304
c16701_g1_i1	24.51311183	-1.290090133	0.38282699	-3.369903813	0.000751944	0.008042175
c32326_g1_i1	125.9996377	-0.614323278	0.182342539	-3.369061771	0.000754245	0.008063621
c23511_g1_i4	11.29496638	-1.505984509	0.44709898	-3.368347002	0.000756204	0.008078221
c28272_g1_i1	42.33893381	-0.787087741	0.233754486	-3.367155657	0.000759478	0.008106849
c31466_g1_i5	13.67246041	-1.540462468	0.458058536	-3.363025346	0.000770933	0.008195741
c29713_g1_i1	49.66866221	-0.91538751	0.272205601	-3.362853317	0.000771413	0.008195741
c23843_g1_i1	23.67884233	-0.99791631	0.296821264	-3.362010856	0.000773771	0.008217585
c32009_g1_i1	94.65854091	-0.632723461	0.188265698	-3.360800543	0.000777169	0.008240836
c24305_g1_i1	235.9248122	-0.828370125	0.246509986	-3.360391758	0.00077832	0.008249831
c24959_g1_i1	40.59391449	-0.906275207	0.269804055	-3.359012554	0.000782215	0.008284673
c32185_g1_i8	36.36941923	-0.874729854	0.260441051	-3.358648144	0.000783247	0.008288349
c31338_g2_i3	43.59964668	-0.822683587	0.245071961	-3.356906202	0.000788198	0.008328631
c31529_g1_i1	552.0566762	-0.382381121	0.113993457	-3.354412896	0.000795336	0.008393458
c26224_g1_i1	32.59474957	-0.853415797	0.254480439	-3.353561482	0.000797787	0.008410389
c24836_g1_i1	62.57733835	-0.778520268	0.232186476	-3.352995752	0.000799419	0.008417833
c26179_g2_i1	1771.309495	-0.55363822	0.165169632	-3.351937105	0.000802482	0.008446825
c33407_g1_i1	35.23606429	-0.909393331	0.27139413	-3.350821664	0.000805722	0.008474377
c18087_g1_i1	67.51403759	-0.778156169	0.232482235	-3.347164009	0.000816429	0.00857046
c28134_g1_i2	7.139918141	-1.864530036	0.557031764	-3.347259806	0.000816147	0.00857046
c22711_g1_i2	90.33813363	-0.637427342	0.190610178	-3.344141154	0.000825377	0.008650074
c29608_g2_i1	25.53593326	-0.939859953	0.281139098	-3.343042501	0.000828652	0.008675389
c6403_g1_i1	8.000053523	-1.62063481	0.484996483	-3.341539302	0.000833152	0.008715808
c24154_g1_i1	50.4360796	-0.833356052	0.24948331	-3.340327866	0.000836795	0.008743854
c32084_g1_i1	235.0189685	-0.762461057	0.228360798	-3.338843902	0.000841278	0.008780762
c15517_g1_i1	29.45301945	-1.011459811	0.303051517	-3.33758372	0.000845103	0.008810396
c33726_g1_i1	321.8863311	-0.502950309	0.150800969	-3.335192826	0.000852403	0.008876319
c28095_g1_i1	51.36966141	-0.778459397	0.233613286	-3.332256529	0.000861448	0.008956826
c1819_g1_i1	5.157293546	-2.356763962	0.707824642	-3.329587335	0.000869748	0.009030272
c29713_g1_i2	20.39004743	-1.049651888	0.315265062	-3.329426613	0.00087025	0.009031121
c17935_g1_i1	46.15042386	-1.817757	0.546037678	-3.328995551	0.000871598	0.009038229
c16531_g1_i1	40.74952085	-0.833993783	0.250520062	-3.329049877	0.000871428	0.009038229
c25855_g1_i1	35.41552739	-0.861781064	0.258888994	-3.328766709	0.000872314	0.009042219
c31257_g5_i1	34.94941205	-0.89338655	0.268405319	-3.328497932	0.000873157	0.009047508
c23454_g1_i1	30.02649805	-0.918264089	0.27589383	-3.328324125	0.000873702	0.009049715
c33732_g1_i4	30.91527304	-0.932257272	0.280153291	-3.327668463	0.00087576	0.009067594
c28599_g2_i1	25.23312287	-1.013048082	0.304628457	-3.325520187	0.000882537	0.009123901
c41_g1_i1	26.48972774	-0.970258317	0.291818992	-3.324863506	0.000884618	0.00914195
c27037_g1_i1	125.3267596	-0.61063888	0.183756975	-3.323078646	0.000890298	0.009190196
c33156_g1_i2	132.5452934	-0.559237234	0.16841009	-3.320687216	0.000897961	0.009256602
c26493_g1_i1	35.60702178	-0.907346628	0.273483094	-3.317743028	0.000907479	0.009328761
c21436_g5_i1	69.93588571	-0.634959887	0.191383196	-3.317741063	0.000907486	0.009328761
c21264_g1_i1	202.4915799	-0.610256356	0.18392472	-3.317968108	0.000906748	0.009328761
c25964_g1_i1	33.73804651	-0.903789349	0.272404372	-3.317822479	0.000907221	0.009328761
c13953_g1_i1	12.65573197	-1.550159894	0.46737588	-3.316730625	0.000910774	0.009351984
c19526_g1_i1	46.28882759	-0.807413521	0.243472667	-3.31623887	0.000912378	0.009364929
c12896_g1_i1	11.70083227	-1.420985236	0.428510305	-3.316105166	0.000912815	0.009365884
c18404_g1_i1	122.5048262	-0.595496839	0.179599384	-3.315695337	0.000914154	0.0093761
c33903_g3_i2	44.18918603	-0.927439277	0.279760689	-3.315116508	0.000916049	0.009392004
c30971_g3_i1	78.29103066	-0.769904484	0.232265224	-3.314764353	0.000917204	0.009397515
c23279_g1_i1	38.7755383	-0.965565534	0.291294297	-3.314742323	0.000917276	0.009397515
c24703_g1_i2	27.65903391	-1.006747058	0.303767372	-3.31420406	0.000919044	0.009412089
c30299_g1_i2	41.02956143	-0.832437465	0.251187029	-3.314014531	0.000919667	0.009413254
c28755_g1_i1	87.46054989	-0.670217849	0.202306492	-3.312883544	0.000923394	0.00944245
c28764_g1_i1	704.0948052	-0.7094245	0.214258558	-3.311067277	0.000929409	0.009496492
c21730_g1_i1	84.7859692	-0.66963008	0.202256395	-3.310798059	0.000930303	0.009497138
c27775_g1_i1	157.1265598	-0.531718447	0.160603931	-3.310743663	0.000930484	0.009497138
c22435_g1_i1	12.72825242	-1.408924029	0.425607086	-3.310386682	0.000931672	0.009498861
c12159_g1_i1	18.0882317	-1.107493049	0.334583485	-3.310064898	0.000932743	0.009498861
c24386_g1_i1	17.33076183	-1.167373722	0.35285792	-3.308339293	0.00093851	0.009547677
c23908_g1_i1	28.74039123	-0.950533517	0.287434153	-3.306960942	0.00094314	0.009583885
c19373_g1_i1	170.6868329	-0.659688015	0.199485767	-3.306942764	0.000943202	0.009583885
c26417_g2_i1	752.3125095	-0.55159652	0.166886471	-3.305220109	0.000949018	0.009632219
c9108_g1_i1	10.09303326	-1.487279358	0.450177205	-3.303764254	0.00095396	0.009663258
c31081_g1_i1	48.63995122	-0.76104747	0.230391694	-3.303276499	0.000955621	0.009663258
c19726_g1_i1	30.04462552	-0.943862688	0.285679887	-3.303917182	0.00095344	0.009663258
c31641_g7_i1	23.72495674	-1.350506202	0.409190876	-3.300430877	0.000965365	0.00974011
c15130_g1_i1	43.85942311	-0.904906537	0.274202151	-3.300143831	0.000966353	0.009746471
c26138_g1_i1	33.27838093	-0.828878003	0.2513049	-3.298296224	0.000972735	0.009807208
c26062_g1_i1	26.63388748	-0.919570408	0.278816797	-3.298116961	0.000973356	0.009809843
c18131_g1_i1	19.88173011	-1.036792332	0.314377989	-3.297916419	0.000974051	0.009813224
c25513_g1_i1	44.9521085	-0.905208845	0.274489637	-3.297788774	0.000974494	0.009814059
c16675_g1_i2	135.0870048	-0.603638182	0.183056744	-3.297546813	0.000975334	0.009818892
c20967_g1_i1	25.62456442	-0.970688682	0.294382112	-3.297376581	0.000975926	0.009821219
c27588_g1_i1	1378.831797	-0.565562961	0.17166167	-3.29463742	0.000985487	0.009906475
c32881_g1_i1	226.9635804	-0.514463932	0.156179325	-3.294059127	0.000987517	0.00991591
c21737_g1_i2	10.14808662	-1.618045701	0.491613757	-3.291294596	0.000997274	0.0099918
c16982_g1_i2	9.068754188	-1.55707701	0.473392843	-3.289185786	0.001004777	0.010055883
c29660_g1_i3	25.48678135	-0.916045931	0.278512108	-3.2890704	0.001005189	0.010056314
c71176_g1_i1	16.37614487	-1.095792713	0.33324008	-3.288298067	0.001007951	0.010076549
c27546_g1_i1	268.78208	-0.511575857	0.155632725	-3.287071259	0.001012352	0.01010943
c26278_g1_i1	22.11874323	-1.245469782	0.379172109	-3.284708324	0.00102088	0.010187126
c32080_g1_i1	162.6094879	-0.698955726	0.212894878	-3.28310259	0.001026713	0.010234094
c30661_g1_i1	300.5480178	-0.611233428	0.186192906	-3.282796545	0.001027828	0.010237724
c34232_g2_i1	83.90491332	-0.882729823	0.268946536	-3.282175844	0.001030093	0.010249054
c27504_g1_i2	21.78702626	-0.958969337	0.292319647	-3.280550405	0.001036048	0.010304534
c26425_g1_i1	39.44487067	-0.886324974	0.270231763	-3.279869714	0.00103855	0.01032566
c17985_g1_i1	10.31247557	-1.441041942	0.439413005	-3.279470394	0.001040021	0.010336514
c32787_g1_i1	1292.262295	-0.555872248	0.169528191	-3.278936948	0.001041989	0.01034573
c30110_g1_i1	707.5288745	-0.428631318	0.13071927	-3.27902167	0.001041676	0.01034573
c9401_g1_i1	18.7655602	-1.094805408	0.333893048	-3.27891046	0.001042087	0.01034573
c15456_g1_i1	12.54228973	-1.287546057	0.392740445	-3.278363799	0.001044107	0.010358244
c27043_g1_i1	72.27999867	-0.726118147	0.22153743	-3.277631896	0.001046818	0.010370042
c29773_g2_i1	51.33684178	-0.79254476	0.241803169	-3.277644226	0.001046772	0.010370042
c29004_g1_i1	50.10425804	-0.794305045	0.242335875	-3.27770309	0.001046554	0.010370042
c33772_g1_i2	36.73070161	-0.779833144	0.237937828	-3.277466012	0.001047433	0.010372368
c12991_g1_i1	16.15130117	-1.299002859	0.396363345	-3.277303205	0.001048038	0.010374583
c30294_g1_i1	135.2739152	-0.620725602	0.189528116	-3.275110913	0.001056205	0.010447845
c4375_g1_i1	5.380770172	-2.034238657	0.621168732	-3.274856817	0.001057155	0.010453453
c23061_g1_i1	35.51217755	-0.949762624	0.290083089	-3.27410545	0.00105997	0.010462315
c31234_g2_i2	41.14507962	-0.847383465	0.258809266	-3.274162001	0.001059758	0.010462315
c28634_g1_i1	69.84923138	-0.880891614	0.269016185	-3.274492999	0.001058518	0.010462315
c90050_g1_i1	13.37650952	-1.284799574	0.392408364	-3.274139121	0.001059844	0.010462315
c8574_g1_i1	22.53476419	-1.077698277	0.329144665	-3.274238933	0.00105947	0.010462315
c16580_g1_i1	29.29389232	-0.834130527	0.254803228	-3.273626218	0.00106177	0.01047249
c31870_g1_i4	39.52214961	-0.871762342	0.266362415	-3.272842909	0.001064716	0.01048668
c10353_g1_i1	13.94694227	-1.342399698	0.410144113	-3.272995166	0.001064143	0.01048668
c8864_g1_i1	6.062450705	-1.996232866	0.609960008	-3.272727459	0.001065151	0.010486874
c30527_g1_i2	19.39348995	-1.152883822	0.352357051	-3.271919263	0.001068201	0.01050892
c24553_g1_i1	73.46081983	-0.746963983	0.228301751	-3.271827654	0.001068547	0.01050892
c31854_g1_i1	16.55906009	-1.077368456	0.329700047	-3.267723085	0.001084164	0.010633539
c24391_g1_i2	62.36505254	-0.69732199	0.213409898	-3.267524125	0.001084926	0.010633539
c11400_g1_i1	38.90848828	-0.888126467	0.271808281	-3.267473914	0.001085119	0.010633539
c26195_g1_i2	32.30768632	-0.915376825	0.28030338	-3.265664595	0.001092075	0.010697863
c30398_g1_i1	53.33023635	-0.683076375	0.209489721	-3.260667738	0.001111502	0.010856957
c79398_g1_i1	51.64178915	-0.861503051	0.264238082	-3.26032888	0.001112831	0.010866045
c15621_g1_i1	33.42851554	-0.963206328	0.295508609	-3.259486518	0.001116141	0.010890563
c21339_g1_i1	29.05371652	-0.914935884	0.28071409	-3.259315858	0.001116813	0.010893218
c22665_g1_i2	25.44107677	-0.983873045	0.301914046	-3.258785264	0.001118903	0.010909707
c31058_g1_i1	131.1295478	-0.739095074	0.22685008	-3.258077205	0.001121699	0.010921341
c16614_g1_i1	26.08299209	-0.955134402	0.293271635	-3.256825031	0.001126659	0.010961767
c18179_g1_i1	231.9524391	-0.55079674	0.16914557	-3.256347413	0.001128556	0.010970597
c34011_g2_i2	66.45062325	-0.77809432	0.238950914	-3.256293549	0.00112877	0.010970597
c27570_g1_i1	31.04725275	-0.914916276	0.280986817	-3.256082562	0.001129609	0.01097093
c25378_g1_i1	69.17663092	-0.760914378	0.233726823	-3.255571476	0.001131644	0.010986781
c31641_g2_i3	98.292124	-0.652945153	0.200604065	-3.254894933	0.001134343	0.01099732
c23479_g1_i1	15.81877257	-1.251347919	0.384522599	-3.254289666	0.001136763	0.011004814
c29442_g1_i1	38.49789258	-0.783813405	0.240877027	-3.253998171	0.00113793	0.011004814
c10163_g1_i1	16.96970493	-1.146079555	0.352186262	-3.254185864	0.001137179	0.011004814
c27736_g1_i1	476.7692875	-0.495559695	0.152292692	-3.253995234	0.001137942	0.011004814
c32154_g1_i1	85.23213899	-0.716296617	0.220164954	-3.253454297	0.001140111	0.011021878
c25129_g1_i5	15.6946532	-1.325242078	0.40743513	-3.252645586	0.00114336	0.011045458
c30442_g1_i1	90.97697604	-0.710054319	0.218373796	-3.251554599	0.001147757	0.011080085
c29575_g1_i1	1323.194742	-0.409279936	0.125904414	-3.250719506	0.001151134	0.011108746
c29814_g3_i1	52.12049816	-0.710564181	0.218656726	-3.249679053	0.001155353	0.011136511
c7275_g1_i1	7.664472587	-1.595396092	0.490950432	-3.24960727	0.001155645	0.011136511
c29414_g1_i1	12.94346658	-1.332228918	0.410089043	-3.248633291	0.001159609	0.011158931
c27572_g2_i1	252.7844851	-0.558172174	0.171824163	-3.24850803	0.001160119	0.011159906
c16836_g1_i1	6.245548911	-2.054978047	0.632706211	-3.247918245	0.001162527	0.011175187
c29929_g1_i7	30.89232528	-0.926813281	0.285440835	-3.246954069	0.001166472	0.011209152
c5557_g1_i1	8.108441562	-1.782358617	0.548963608	-3.24677008	0.001167226	0.011212448
c22323_g5_i1	450.1422487	-0.463129371	0.142772953	-3.243817284	0.001179394	0.011308227
c25632_g1_i1	42.05635551	-0.832552019	0.256681851	-3.243517279	0.001180636	0.011313361
c29968_g1_i2	54.56947703	-0.665447655	0.205315892	-3.241091808	0.001190728	0.011385944
c23668_g1_i1	63.73872931	-0.72939409	0.22509716	-3.24035225	0.001193821	0.011407625
c31341_g1_i1	46.04948419	-0.730058713	0.22535306	-3.23962192	0.001196883	0.011428869
c26886_g1_i1	349.0470452	-0.610563316	0.188510116	-3.238888867	0.001199963	0.011450261
c28331_g1_i1	42.98599483	-1.026943525	0.317083379	-3.238717618	0.001200684	0.011452808
c27055_g1_i1	61.97379262	-1.44423184	0.446027864	-3.237985688	0.001203768	0.011470513
c3291_g1_i1	51.42156358	-1.913600426	0.591123705	-3.237224985	0.001206982	0.011489088
c30242_g3_i1	75.7960415	-0.625844255	0.193339754	-3.237017945	0.001207858	0.011493413
c24135_g1_i1	11.49573966	-1.325996687	0.409676802	-3.236689706	0.001209248	0.011498613
c29108_g1_i1	36.86752259	-0.877485187	0.271103552	-3.23671594	0.001209137	0.011498613
c33868_g1_i1	236.933541	-0.545204542	0.168462863	-3.236348552	0.001210695	0.011504341
c20343_g1_i1	39.53835952	-0.818303761	0.252858526	-3.236211857	0.001211274	0.011505841
c30494_g1_i1	43.31691485	-0.74126712	0.229166519	-3.234622253	0.001218038	0.011554014
c3311_g1_i1	71.97919626	-0.638068087	0.197274175	-3.234422784	0.001218889	0.011554014
c21475_g1_i1	9.051144787	-1.962046117	0.606553382	-3.234745983	0.00121751	0.011554014
c22173_g3_i1	13.1215786	-1.179947231	0.364786821	-3.234621329	0.001218042	0.011554014
c19363_g1_i1	9.763692649	-1.479653914	0.457457881	-3.234513987	0.0012185	0.011554014
c51929_g1_i1	24.54265827	-0.999548036	0.309049464	-3.234265552	0.00121956	0.011556359
c33524_g4_i1	47.03006953	-0.819999292	0.253628814	-3.233068357	0.001224683	0.011596838
c30771_g1_i2	48.63463531	-0.831349743	0.257253456	-3.23163683	0.001230834	0.011646994
c26331_g1_i3	47.96598286	-0.868533219	0.268799347	-3.231158221	0.001232897	0.011662467
c27754_g1_i1	96.5550585	-0.613162235	0.189773506	-3.23102128	0.001233488	0.011664009
c68528_g1_i1	16.73046572	-1.220664965	0.377819262	-3.230817182	0.001234369	0.011668293
c25936_g1_i1	25.92382002	-1.02039161	0.315915635	-3.229949699	0.00123812	0.011699697
c29931_g1_i6	27.1654949	-0.971441545	0.300845903	-3.229033648	0.001242093	0.011729373
c32144_g2_i1	44.81601015	-0.782322373	0.242371651	-3.227780017	0.001247549	0.011772473
c37825_g1_i1	6.94246187	-1.780445381	0.551626979	-3.227625639	0.001248222	0.011774751
c24207_g1_i2	255.4061343	-1.387956663	0.430097564	-3.227073994	0.001250631	0.011793395
c29721_g1_i2	54.76474699	-0.674567212	0.209054284	-3.226756219	0.001252021	0.011802417
c23652_g2_i1	41.16187372	-0.83188167	0.257909993	-3.225472808	0.001257648	0.011851364
c27151_g5_i2	30.87532415	-0.930188314	0.288497464	-3.224251262	0.001263025	0.011885604
c33146_g2_i1	25.30558342	-1.119342396	0.347312764	-3.222865703	0.00126915	0.011939123
c17716_g1_i1	29.64788716	-0.9280729	0.288104737	-3.221303853	0.001276088	0.011996105
c30043_g1_i2	156.4789122	-0.553371001	0.171796456	-3.221085083	0.001277062	0.012001128
c14560_g1_i1	6.601366149	-1.692580823	0.525942301	-3.21818728	0.001290036	0.012106351
c12976_g1_i1	33.38119662	-0.875383532	0.272451591	-3.212987408	0.00131362	0.012302275
c27819_g1_i2	9.985292096	-1.458960188	0.454175034	-3.21233022	0.001316629	0.01232622
c18062_g1_i1	51.62272114	-0.742754938	0.231265614	-3.211696394	0.001319537	0.012341925
c16835_g1_i1	8.206492101	-1.595114812	0.496662332	-3.211668589	0.001319665	0.012341925
c18834_g2_i1	27.35433128	-0.918530488	0.286063521	-3.210931908	0.001323053	0.012365124
c17230_g1_i2	13.36322727	-1.364947152	0.425136137	-3.21061193	0.001324527	0.012366181
c17953_g1_i1	129.1720563	-0.609302782	0.189772294	-3.21070462	0.0013241	0.012366181
c5272_g1_i2	16.30253761	-1.282248377	0.399677755	-3.208205509	0.00133566	0.012444378
c3870_g1_i1	6.00704007	-1.830523553	0.570592278	-3.208111331	0.001336098	0.012444378
c15157_g1_i1	16.37277971	-1.188345223	0.370432028	-3.207998046	0.001336624	0.012445029
c15292_g1_i1	10.64126036	-1.338455771	0.417433594	-3.206392079	0.001344107	0.01248911
c22664_g1_i1	23.90228749	-0.998291998	0.311338074	-3.206456521	0.001343806	0.01248911
c29211_g1_i1	89.18191653	-0.642954345	0.200513362	-3.206541144	0.001343411	0.01248911
c31177_g1_i2	24.7906258	-1.030050701	0.321405825	-3.204828977	0.001351428	0.012538422
c2718_g1_i1	8.000359557	-1.5152688	0.472884322	-3.204311775	0.001353858	0.012549769
c1488_g1_i1	10.31009024	-1.424497924	0.444714396	-3.20317475	0.001359215	0.012592522
c16518_g1_i1	14.30964525	-1.14617433	0.357910387	-3.202405888	0.001362848	0.012607387
c33535_g1_i1	16.73461156	-1.078128501	0.336856963	-3.200552812	0.001371642	0.012684434
c32267_g1_i1	434.2993755	-0.565612903	0.176751306	-3.200049366	0.001374041	0.012685097
c31688_g1_i1	41.90279425	-0.811029214	0.253426678	-3.200251922	0.001373075	0.012685097
c26405_g1_i1	165.3685379	-0.495799483	0.154918386	-3.20039149	0.00137241	0.012685097
c13774_g1_i1	6.78056072	-1.799367596	0.562277007	-3.200144367	0.001373588	0.012685097
c30852_g1_i1	93.35977863	-0.775654355	0.242457754	-3.199131978	0.001378421	0.01271692
c34094_g2_i1	88.66660053	-0.573282933	0.179219007	-3.198784224	0.001380084	0.012723658
c1978_g1_i1	10.45442555	-1.738339879	0.543495028	-3.198446702	0.001381701	0.012734254
c32011_g2_i1	124.2295124	-0.591089302	0.184831518	-3.197989762	0.001383892	0.012741527
c29440_g3_i1	752.7962652	-0.455347075	0.142394907	-3.197776422	0.001384916	0.012746652
c13133_g1_i1	59.86252057	-0.786814023	0.246084199	-3.19733662	0.00138703	0.012753188
c4380_g1_i1	29.9489105	-0.880183118	0.275318562	-3.1969625	0.00138883	0.012756832
c33264_g1_i4	11.86350163	-1.231518958	0.385302546	-3.19623883	0.001392318	0.012771661
c21189_g1_i1	38.66945848	-0.755429996	0.236342163	-3.196340359	0.001391828	0.012771661
c28679_g1_i1	14.02069048	-1.255545866	0.392816285	-3.196267347	0.001392181	0.012771661
c19147_g1_i1	17.06875145	-1.211543899	0.379230578	-3.194742114	0.001399558	0.012815044
c8686_g1_i1	31.82415195	-0.849840128	0.266033576	-3.19448448	0.001400808	0.012815044
c20237_g1_i1	26.07355835	-0.955808856	0.299246661	-3.194050198	0.001402917	0.012830033
c30436_g4_i1	58.992077	-0.690352765	0.216169625	-3.193569708	0.001405254	0.012847095
c31416_g2_i1	36.58829183	-1.120360811	0.350845031	-3.193321019	0.001406465	0.012849547
c34220_g1_i7	15.56753434	-1.135288994	0.355515295	-3.193361888	0.001406266	0.012849547
c26662_g1_i1	34.10754295	-0.824045575	0.258249524	-3.190889038	0.001418357	0.01292787
c19447_g1_i1	223.7975663	-0.680182242	0.213258654	-3.189470762	0.001425336	0.012978456
c24549_g1_i1	61.30361396	-0.694929081	0.21790684	-3.189110915	0.001427111	0.012990285
c32907_g1_i1	109.517988	-0.690658081	0.216609647	-3.188491788	0.001430171	0.013009448
c24375_g1_i1	39.73879612	-0.880373803	0.276181867	-3.18765968	0.001434292	0.013034901
c27478_g1_i3	30.41811567	-0.845932228	0.265457776	-3.18669221	0.001439098	0.013057465
c16978_g2_i1	26.04116233	-0.978855228	0.307174664	-3.186640507	0.001439356	0.013057465
c25771_g1_i1	28.68837777	-0.941879294	0.295645281	-3.185842478	0.001443332	0.013085503
c25156_g1_i1	46.47675076	-0.71329819	0.223974063	-3.184735684	0.001448863	0.01312432
c33789_g1_i3	7.358797597	-1.626416832	0.510783402	-3.184161479	0.00145174	0.01314425
c66599_g1_i1	7.721094766	-1.665737969	0.523180064	-3.18387126	0.001453196	0.013153067
c14218_g1_i1	12.88178728	-1.218429535	0.383001212	-3.181268089	0.001466319	0.013258634
c24159_g2_i1	94.97063803	-0.70161329	0.220580853	-3.180753364	0.001468926	0.013277808
c24528_g1_i2	38.31089901	-0.922154529	0.290035685	-3.179451966	0.001475538	0.013324992
c29833_g1_i1	335.7086758	-0.446389708	0.140398963	-3.179437349	0.001475613	0.013324992
c26304_g1_i1	14.1805613	-1.193094137	0.375717437	-3.175509091	0.001495738	0.013475485
c6547_g1_i1	9.498128802	-1.549993936	0.48809577	-3.175593873	0.001495301	0.013475485
c22976_g1_i1	15.47687479	-1.186468484	0.373744593	-3.174543544	0.001500724	0.013489196
c27084_g1_i1	54.5683239	-0.740661814	0.233307065	-3.174622309	0.001500316	0.013489196
c24579_g1_i2	69.43696159	-0.773444924	0.243681131	-3.174004167	0.001503515	0.013505382
c6987_g1_i1	26.95282584	-0.985046996	0.31066301	-3.170789455	0.001520253	0.013633268
c21579_g1_i1	45.17452391	-0.858729974	0.27085391	-3.170454415	0.001522007	0.013640026
c26430_g2_i1	94.27873994	-0.652336098	0.205814034	-3.169541386	0.001526797	0.013673963
c12861_g1_i1	5.91502157	-1.870177277	0.590565478	-3.166756857	0.001541491	0.013770592
c25472_g2_i1	97.14612151	-0.557918911	0.176181328	-3.166731207	0.001541627	0.013770592
c8093_g1_i1	24.89575882	-0.909093155	0.287039787	-3.167132908	0.001539499	0.013770592
c19628_g1_i1	84.94886149	-0.618680799	0.195407539	-3.166105061	0.00154495	0.013795749
c27182_g1_i1	196.2122086	-0.509740234	0.16106518	-3.164807159	0.001551858	0.013830253
c15533_g1_i1	26.94729517	-0.853821655	0.269897922	-3.163498443	0.001558852	0.013883508
c19061_g1_i1	9.407491888	-1.426074757	0.45094311	-3.162427203	0.001564598	0.013921046
c30768_g2_i1	33.96759923	-0.883859694	0.279573908	-3.16145273	0.001569843	0.013962808
c17762_g2_i1	5.902922709	-2.274291969	0.719422265	-3.161275483	0.001570799	0.013962808
c31466_g2_i1	41.03489757	-0.805174246	0.25473815	-3.160791766	0.001573409	0.013976633
c17764_g1_i1	141.298457	-0.582622255	0.184333537	-3.160695899	0.001573927	0.013976679
c30773_g2_i1	27.27696246	-0.987629658	0.312759776	-3.157789883	0.001589701	0.01410814
c26293_g1_i1	82.35959504	-0.75742124	0.23986498	-3.157698301	0.0015902	0.01410814
c20166_g1_i1	215.177572	-0.616990233	0.195412443	-3.157374336	0.001591968	0.014115155
c17677_g1_i1	9.279551216	-1.72881608	0.547782761	-3.156024985	0.001599352	0.014170141
c27521_g1_i2	12.22740635	-1.291098735	0.409140677	-3.155635235	0.00160149	0.014184478
c17761_g1_i1	26.32618549	-1.058266364	0.335389827	-3.155332326	0.001603154	0.014194602
c33446_g1_i3	84.0981992	-0.758148871	0.240365507	-3.154150032	0.001609663	0.01423862
c3525_g1_i1	25.17454424	-1.046968505	0.331928352	-3.154200293	0.001609386	0.01423862
c25446_g1_i2	59.60914091	-1.040144641	0.330049946	-3.151476473	0.001624472	0.014360042
c31873_g2_i2	7.141179423	-1.863876967	0.591471941	-3.151251712	0.001625723	0.014364028
c15286_g1_i1	15.97704771	-1.189651756	0.377814174	-3.148774811	0.001639565	0.014468495
c22643_g1_i1	36.92474445	-0.78320381	0.248750033	-3.148557612	0.001640784	0.014468495
c398_g1_i1	5.44919362	-2.073081313	0.658491592	-3.14822746	0.001642638	0.014478371
c29384_g3_i1	646.869786	-0.515277032	0.163764721	-3.146447098	0.001652672	0.014547312
c25258_g1_i1	36.61879395	-0.810948422	0.257826613	-3.145324727	0.001659026	0.014589793
c18849_g1_i1	30.68724423	-0.831120001	0.264294023	-3.144679514	0.001662689	0.014617291
c33631_g1_i1	261.0973449	-0.422419264	0.13434015	-3.14440072	0.001664274	0.014617695
c3580_g1_i1	13.15767727	-1.175494164	0.373849924	-3.144294245	0.001664879	0.014617695
c32544_g1_i1	127.0711726	-0.667242533	0.21223962	-3.143817039	0.001667597	0.014632128
c20827_g1_i1	240.6443442	-0.723920793	0.230352878	-3.142660068	0.001674201	0.014671193
c21199_g1_i1	27.84267573	-0.832924282	0.265057814	-3.14242492	0.001675547	0.014675524
c19450_g1_i1	26.50589469	-0.913484944	0.290697925	-3.142385502	0.001675772	0.014675524
c12588_g1_i1	11.90805766	-1.267626627	0.403520617	-3.141417249	0.001681323	0.014710859
c31201_g4_i1	63.4783963	-0.79461945	0.252958359	-3.141305369	0.001681966	0.014710859
c24257_g1_i1	58.03319444	-0.71210247	0.226708644	-3.141046832	0.001683451	0.014719129
c33784_g2_i1	13.88971699	-1.161244116	0.3697776	-3.140385239	0.001687258	0.014742957
c26867_g1_i1	184.7568439	-0.516361836	0.164448707	-3.139956809	0.001689727	0.01475651
c31157_g2_i1	81.83373109	-0.589397673	0.187946398	-3.135988122	0.001712761	0.014917988
c34096_g1_i4	140.5671366	-0.568180249	0.181201712	-3.135622959	0.001714895	0.014931803
c26405_g2_i1	88.22138146	-0.638431118	0.203683189	-3.134432062	0.001721871	0.014973414
c37131_g1_i1	13.91542022	-1.391528135	0.443963798	-3.134327933	0.001722482	0.014973953
c22854_g2_i1	88.13048053	-0.708782531	0.226151995	-3.134098062	0.001723832	0.014980911
c33085_g5_i1	21.27157282	-0.973890614	0.310811093	-3.13338435	0.00172803	0.01500383
c16387_g1_i1	14.17649717	-1.188688735	0.379364432	-3.133368956	0.001728121	0.01500383
c23527_g1_i1	65.49471797	-0.638336908	0.203753425	-3.132889212	0.001730948	0.015021762
c16770_g1_i1	30.40810308	-0.83739584	0.267296803	-3.132831489	0.001731288	0.015021762
c24643_g1_i1	33.99002455	-0.785839713	0.25093792	-3.131610052	0.001738506	0.015070001
c28692_g2_i3	23.44821755	-1.118872755	0.357485688	-3.129839301	0.00174902	0.015137097
c25709_g1_i1	47.08930688	-0.726336499	0.232068344	-3.129838771	0.001749023	0.015137097
c30236_g1_i1	15.05808205	-1.168599342	0.373404389	-3.129581165	0.001750557	0.015140763
c31338_g1_i1	59.96190042	-0.735137505	0.234896489	-3.129623219	0.001750306	0.015140763
c12681_g1_i1	267.4055331	-0.55308183	0.176737746	-3.129392798	0.00175168	0.015145669
c32339_g3_i1	281.2866508	-0.423264601	0.135281024	-3.128780289	0.001755335	0.015172462
c20268_g1_i1	42.51972687	-1.022498362	0.327043364	-3.126491695	0.001769055	0.01526685
c27935_g1_i3	30.49192632	-1.16626953	0.373047487	-3.126329948	0.001770028	0.015270416
c29193_g3_i1	28.81084348	-0.919162764	0.294036597	-3.126014833	0.001771926	0.015281952
c32320_g4_i1	242.6460413	-0.518274727	0.165817654	-3.125570258	0.001774607	0.01530023
c32377_g1_i1	43.23543574	-0.768531614	0.245907569	-3.125286539	0.001776319	0.015305316
c22056_g1_i1	18.29173815	-0.999422011	0.319806118	-3.125087212	0.001777524	0.015310852
c29517_g1_i2	89.57135685	-0.574696127	0.183988392	-3.123545574	0.001786862	0.015381569
c30988_g1_i1	185.8036418	-0.607904328	0.194693316	-3.122368752	0.001794021	0.015426495
c29153_g1_i1	463.4063369	-0.491450724	0.157399436	-3.122315654	0.001794344	0.015426495
c29195_g1_i1	158.8910067	-0.733188541	0.234872257	-3.12164813	0.001798417	0.015451767
c32634_g1_i1	75.91122059	-0.719365376	0.230468368	-3.121319349	0.001800427	0.015464157
c25520_g1_i1	36.90537647	-0.749958755	0.240454099	-3.118926892	0.00181511	0.015565752
c33203_g4_i2	65.52316379	-0.788062551	0.252780331	-3.117578603	0.001823433	0.015622387
c34143_g1_i1	387.8805018	-0.568854415	0.182511471	-3.116814578	0.001828165	0.01565309
c29367_g4_i1	7.549038796	-1.759413234	0.564836527	-3.11490697	0.001840029	0.015734906
c27606_g1_i1	93.51071257	-0.625011867	0.200724657	-3.113777228	0.001847089	0.015785373
c24221_g1_i1	30.90842339	-0.905464293	0.290941947	-3.11218201	0.0018571	0.015865951
c34232_g2_i2	24.6766016	-0.953622603	0.306435235	-3.111987438	0.001858324	0.015871438
c26718_g1_i1	78.67947901	-0.58392019	0.18765147	-3.111727234	0.001859963	0.015875486
c32084_g2_i1	27.66370909	-0.953832344	0.306580496	-3.111197077	0.001863305	0.01589904
c33727_g2_i1	154.4866759	-0.567466966	0.18244947	-3.110269187	0.001869169	0.015934112
c31014_g1_i1	134.5620504	-0.624354461	0.200746754	-3.110159686	0.001869862	0.015935037
c18545_g1_i1	15.51714463	-1.180389022	0.379671743	-3.108972535	0.001877392	0.015989207
c12055_g1_i1	199.4365959	-0.588742445	0.189402331	-3.108422383	0.00188089	0.016014002
c31470_g2_i1	181.6391241	-0.533635559	0.171720009	-3.107591028	0.001886189	0.016049089
c18532_g1_i1	28.40274613	-0.812274788	0.26141247	-3.1072534	0.001888345	0.016062418
c23960_g1_i1	15.46495209	-1.053786013	0.339281949	-3.105930085	0.001896816	0.016119385
c6909_g1_i1	10.80243239	-1.34294902	0.432439131	-3.105521501	0.001899438	0.016136641
c1823_g1_i1	11.17405595	-1.389274267	0.447383216	-3.105333903	0.001900643	0.01614185
c28275_g2_i1	463.5656368	-0.55720362	0.179464247	-3.104816864	0.001903969	0.016160023
c22662_g1_i1	19.20060936	-0.964787172	0.310777779	-3.104427785	0.001906475	0.016171223
c22791_g1_i1	150.2505224	-0.685503298	0.2208678	-3.103681474	0.00191129	0.016207024
c22833_g1_i1	30.62336899	-0.919005704	0.296140764	-3.103273221	0.001913929	0.016224353
c21645_g1_i1	15.66153722	-1.161832004	0.374439864	-3.1028534	0.001916646	0.016242335
c29893_g1_i1	49.76289051	-0.77310801	0.249191963	-3.102459643	0.001919197	0.016258904
c20205_g1_i1	54.43558565	-0.647948119	0.208882441	-3.101975048	0.001922342	0.016271752
c16294_g1_i1	18.82150834	-0.981119187	0.316291104	-3.101949995	0.001922504	0.016271752
c24527_g1_i1	60.4303257	-0.751484031	0.242283833	-3.101668083	0.001924336	0.016282199
c33264_g1_i1	135.5774036	-0.509484812	0.16429383	-3.101058703	0.001928301	0.016310683
c23616_g1_i1	20.92767448	-1.192501555	0.384715489	-3.099697285	0.001937185	0.016363067
c33620_g1_i2	162.8668562	-0.545116088	0.175863757	-3.099649964	0.001937495	0.016363067
c28677_g1_i2	50.78142576	-0.724333934	0.233713889	-3.099233591	0.00194022	0.016381007
c23393_g1_i1	485.4326238	-0.597221936	0.192742731	-3.098544538	0.001944737	0.016414065
c5292_g1_i2	7.613008005	-1.713392075	0.55306761	-3.097979423	0.00194845	0.016425056
c88200_g1_i1	17.25633889	-1.004001047	0.324075796	-3.098043913	0.001948026	0.016425056
c30032_g2_i1	108.5082187	-0.645188211	0.208301564	-3.097375742	0.001952422	0.016453458
c33808_g2_i2	72.78937238	-0.595686506	0.192482802	-3.09475184	0.001969776	0.016584324
c26653_g1_i2	387.4065759	-0.569027866	0.183994194	-3.092640341	0.001983844	0.016677527
c29047_g1_i3	38.47530474	-0.820016069	0.265142166	-3.092741077	0.001983171	0.016677527
c26429_g1_i2	15.91438563	-1.147481497	0.371114719	-3.091985945	0.001988223	0.016693232
c27432_g1_i1	196.0972904	-0.548921604	0.177523242	-3.092111199	0.001987384	0.016693232
c20843_g1_i1	31.29398045	-0.817311178	0.26453446	-3.089620834	0.002004122	0.016806018
c29568_g1_i1	240.7997218	-0.588642963	0.190539405	-3.089350275	0.002005948	0.016816159
c33950_g1_i2	604.4338592	-0.449159327	0.145396612	-3.089200779	0.002006958	0.016819452
c24029_g2_i3	17.30221595	-1.168102723	0.378141823	-3.089059852	0.00200791	0.016822261
c22234_g2_i1	16.48929864	-0.997779642	0.323131878	-3.087840325	0.002016168	0.016872976
c29225_g1_i1	71.66230002	-0.659802387	0.21368039	-3.087800364	0.002016439	0.016872976
c19380_g1_i1	45.01529113	-0.833067938	0.269931494	-3.086219858	0.002027189	0.016952155
c27066_g3_i1	52.51453437	-0.836774843	0.271140057	-3.086135088	0.002027767	0.016952155
c20425_g1_i1	71.46673985	-0.644925855	0.209051882	-3.085003827	0.002035495	0.017001126
c34228_g2_i1	111.3855506	-0.599335309	0.194449136	-3.082221501	0.002054619	0.017129364
c32267_g1_i2	200.1267405	-0.489261259	0.158744026	-3.082076672	0.002055619	0.017132461
c28603_g5_i2	1148.136112	-0.417965186	0.135633815	-3.081570656	0.002059116	0.017148127
c28965_g1_i2	73.88962423	-0.699121487	0.226874106	-3.081539359	0.002059332	0.017148127
c29924_g1_i1	247.2937093	-0.434591079	0.141061987	-3.080851812	0.002064093	0.017171595
c32074_g2_i1	728.6670633	-0.53926466	0.175051655	-3.080603039	0.002065819	0.017175464
c15760_g1_i1	6.185615074	-1.765550333	0.573330272	-3.079464697	0.002073729	0.017220924
c22581_g1_i1	59.21607528	-0.646861448	0.210052149	-3.079527871	0.00207329	0.017220924
c28773_g3_i1	82.75007976	-1.51367803	0.491555735	-3.079361956	0.002074445	0.017220924
c24244_g1_i1	111.2735755	-0.753944555	0.244927374	-3.078237201	0.002082291	0.017254534
c25789_g1_i2	38.47494786	-0.87290921	0.2835868	-3.0781024	0.002083233	0.017257096
c29514_g1_i1	101.6063826	-0.582012994	0.189139356	-3.077164935	0.002089796	0.01730095
c32716_g1_i1	18.21700586	-1.036022311	0.336724652	-3.076764075	0.002092609	0.017307283
c23558_g1_i1	141.4621558	-0.534123271	0.173602989	-3.076693972	0.002093101	0.017307283
c33159_g1_i7	48.87210023	-0.790745195	0.257048953	-3.076243598	0.002096265	0.017328192
c27315_g2_i1	20.90158577	-0.961643283	0.312613599	-3.076140277	0.002096992	0.017328944
c22167_g1_i1	46.10848504	-0.908233111	0.29528942	-3.075738751	0.002099817	0.017344569
c31987_g2_i1	161.0754132	-0.59161866	0.19237717	-3.075305976	0.002102867	0.017361708
c11370_g1_i1	24.85331696	-0.89122188	0.289840654	-3.074868436	0.002105954	0.017376673
c12679_g1_i1	17.04329247	-1.100138353	0.357813931	-3.074610173	0.002107779	0.017386463
c23145_g1_i1	31.5923539	-0.865089517	0.281480396	-3.073356189	0.002116657	0.017443863
c14234_g1_i1	18.55934359	-1.019680702	0.331779825	-3.0733656	0.00211659	0.017443863
c26714_g1_i2	32.51175722	-0.821881337	0.267469769	-3.072800866	0.002120599	0.017465795
c25511_g1_i3	28.29008426	-0.87941286	0.286187524	-3.072855334	0.002120212	0.017465795
c24429_g1_i1	19.09836803	-1.039765746	0.338588433	-3.070883838	0.002134262	0.017567706
c19926_g1_i1	42.51748404	-0.776428246	0.253035506	-3.068455727	0.002151682	0.017668421
c29820_g1_i1	20.12259614	-0.920205655	0.299998476	-3.067367759	0.00215953	0.017711523
c26923_g1_i1	77.06188976	-0.678484555	0.221253336	-3.066550627	0.002165441	0.017749327
c31960_g1_i1	114.3889887	-0.518193219	0.16902803	-3.065723595	0.00217144	0.017787796
c22263_g1_i1	15.31822198	-1.303448008	0.425332228	-3.064540895	0.002180044	0.017852914
c7449_g1_i1	27.78582419	-0.986529289	0.32199569	-3.063796561	0.002185475	0.017892016
c18458_g1_i1	19.15314478	-1.03503826	0.337911504	-3.063045349	0.002190969	0.017926226
c30405_g1_i1	12.18301946	-1.543559919	0.504306428	-3.060757967	0.002207775	0.018031263
c32575_g1_i1	41.10676589	-0.867036159	0.283285895	-3.060640061	0.002208644	0.018032962
c29634_g1_i1	389.1937304	-0.47359097	0.154756678	-3.060229613	0.002211674	0.018052289
c31560_g1_i7	8.385556745	-1.594379782	0.521073708	-3.059797028	0.00221487	0.018067563
c13513_g1_i1	12.47120009	-1.238683161	0.404995987	-3.058507249	0.002224427	0.018134668
c19710_g1_i2	29.55660745	-0.823824194	0.269476771	-3.057125081	0.00223471	0.018196734
c33335_g1_i1	361.3488757	-0.480821129	0.157321862	-3.056289342	0.002240949	0.018242087
c24210_g1_i1	74.89330246	-0.662005421	0.21661232	-3.056176227	0.002241795	0.018242242
c32468_g2_i1	15.18039013	-1.152285005	0.377215915	-3.054709408	0.002252787	0.018300201
c28886_g6_i1	63.28347037	-0.715317622	0.23426935	-3.053398244	0.002262654	0.018363943
c34058_g1_i2	72.3858797	-0.578806402	0.189699882	-3.051169005	0.002279522	0.018484336
c17350_g1_i1	23.72250431	-0.91466348	0.300031481	-3.048558363	0.002299422	0.018612486
c14995_g1_i1	12.74324349	-1.185250999	0.38882236	-3.048309769	0.002301326	0.018622363
c23312_g1_i1	12.62529885	-1.202273787	0.394461209	-3.047888515	0.002304554	0.018637423
c33999_g2_i2	20.85195388	-1.194815005	0.392128617	-3.046997725	0.002311395	0.0186872
c1445_g1_i1	6.894937069	-1.556130662	0.510774374	-3.046610677	0.002314373	0.018701995
c16375_g1_i1	27.96693842	-0.834280903	0.273841642	-3.046581581	0.002314597	0.018701995
c22747_g1_i1	19.70020212	-0.970589608	0.318606082	-3.046362459	0.002316284	0.018705853
c12220_g1_i1	17.47852135	-1.132747611	0.371893508	-3.045892407	0.002319908	0.018728262
c32814_g2_i1	42.90072578	-0.714731425	0.234758598	-3.0445378	0.002330381	0.018784997
c20933_g1_i1	19.80073479	-0.989087519	0.325004194	-3.043306937	0.002339935	0.018845293
c30840_g2_i1	54.59437267	-0.729098718	0.239622591	-3.042696077	0.00234469	0.018873163
c18396_g1_i1	42.77796895	-0.774209666	0.254502223	-3.042054632	0.002349692	0.018895963
c23789_g1_i1	223.5295908	-0.61084058	0.200825113	-3.041654352	0.002352819	0.018915527
c18664_g1_i1	11.19975732	-1.315182118	0.432410689	-3.041511584	0.002353935	0.01891892
c30897_g1_i1	520.3473602	-0.460883378	0.151543036	-3.041270596	0.00235582	0.01892849
c15025_g1_i1	17.16304423	-1.448279161	0.476350789	-3.040362682	0.002362934	0.018968878
c26300_g1_i2	20.22583312	-0.995752465	0.3276638	-3.038945607	0.002374077	0.019047113
c30219_g4_i2	54.68387749	-0.662454626	0.217998188	-3.038807945	0.002375162	0.019050212
c31633_g1_i2	64.47543276	-0.708346094	0.233127377	-3.038450922	0.002377978	0.019061584
c25977_g1_i1	66.206588	-0.647206138	0.213041295	-3.037937494	0.002382034	0.019082152
c31243_g1_i1	154.1683538	-0.48455048	0.159525973	-3.037439423	0.002385974	0.019103204
c32258_g2_i1	20.43916255	-0.994427941	0.327482298	-3.036585322	0.002392744	0.019151785
c28311_g1_i1	108.1406381	-0.600272254	0.19768593	-3.036494567	0.002393464	0.019151929
c24670_g1_i1	58.44269242	-0.685028725	0.225730629	-3.034717659	0.00240761	0.019236885
c22957_g1_i1	236.3428408	-0.600539987	0.197885323	-3.034787916	0.002407049	0.019236885
c20272_g1_i1	28.95207337	-0.872508567	0.287831913	-3.031312819	0.002434928	0.019432382
c10723_g1_i1	97.19425724	-0.695434242	0.22969244	-3.027675794	0.002464423	0.019604642
c27341_g1_i1	216.1082435	-0.490876441	0.162232693	-3.025755358	0.002480129	0.019718073
c19089_g1_i1	8.148336452	-1.394599168	0.460974093	-3.025330902	0.002483612	0.019728508
[truncated: 4,742 more rows]
