# Supplementary material for: Transcriptomic responses to predator kairomones in embryos of the aquatic snail Radix balthica
Source: Ecol Evol. 2018 Oct 17;8(22):11071–82. doi: 10.1002/ece3.4574 (PMC6262742; doi:10.1002/ece3.4574)
Supplement: Supplementary file 12 [file ECE3-8-11071-s012.csv]

	baseMean	log2FoldChange	lfcSE	stat	pvalue	padj
c32113_g2_i1	331.610158	0.857961236	0.159993494	5.362475774	8.21E-08	0.00223791
c33865_g1_i1	13.34611731	3.024273798	0.687671488	4.397846718	1.09E-05	0.049675974
c33865_g2_i1	11.99118547	2.583667091	0.602988399	4.284770811	1.83E-05	0.062337175
c29648_g1_i1	787.5676912	0.842259936	0.181732148	4.634622696	3.58E-06	0.032495313
c16957_g1_i1	12.74631042	2.72239851	0.627917899	4.335596287	1.45E-05	0.056613642
