# Supplementary material for: Transcriptomic responses to predator kairomones in embryos of the aquatic snail Radix balthica
Source: Ecol Evol. 2018 Oct 17;8(22):11071–82. doi: 10.1002/ece3.4574 (PMC6262742; doi:10.1002/ece3.4574)
Supplement: Supplementary file 13 [file ECE3-8-11071-s013.xlsx]

## Sheet: reads-exon
contig		E8 - Control									E9 - Control									E8 - Predator									E9 - Predator
		#reads	exon
c32113_g2_i1		49	augustus_masked-scaffold904_size325021-processed-gene-0.28-mRNA-1:exon:2199								33	augustus_masked-scaffold904_size325021-processed-gene-0.28-mRNA-1:exon:2199								37	augustus_masked-scaffold904_size325021-processed-gene-0.28-mRNA-1:exon:2199								38	augustus_masked-scaffold904_size325021-processed-gene-0.28-mRNA-1:exon:2199
c32113_g2_i1		13	augustus_masked-scaffold904_size325021-processed-gene-0.28-mRNA-1:exon:2200								10	augustus_masked-scaffold904_size325021-processed-gene-0.28-mRNA-1:exon:2200								21	augustus_masked-scaffold904_size325021-processed-gene-0.28-mRNA-1:exon:2200								5	augustus_masked-scaffold904_size325021-processed-gene-0.28-mRNA-1:exon:2200
c32113_g2_i1		49	augustus_masked-scaffold904_size325021-processed-gene-0.28-mRNA-1:exon:2201								63	augustus_masked-scaffold904_size325021-processed-gene-0.28-mRNA-1:exon:2201								75	augustus_masked-scaffold904_size325021-processed-gene-0.28-mRNA-1:exon:2201								43	augustus_masked-scaffold904_size325021-processed-gene-0.28-mRNA-1:exon:2201
	sum reads		111									106									133									86
c29648_g1_i1		139	maker-scaffold919_size362292-augustus-gene-0.87-mRNA-1:exon:2486								208	maker-scaffold919_size362292-augustus-gene-0.87-mRNA-1:exon:2486								108	maker-scaffold919_size362292-augustus-gene-0.87-mRNA-1:exon:2486								134	maker-scaffold919_size362292-augustus-gene-0.87-mRNA-1:exon:2486
c29648_g1_i1		48	maker-scaffold919_size362292-augustus-gene-0.87-mRNA-1:exon:2485								46	maker-scaffold919_size362292-augustus-gene-0.87-mRNA-1:exon:2485								29	maker-scaffold919_size362292-augustus-gene-0.87-mRNA-1:exon:2485								34	maker-scaffold919_size362292-augustus-gene-0.87-mRNA-1:exon:2485
c29648_g1_i1		48	maker-scaffold919_size362292-augustus-gene-0.87-mRNA-1:exon:2484								59	maker-scaffold919_size362292-augustus-gene-0.87-mRNA-1:exon:2484								36	maker-scaffold919_size362292-augustus-gene-0.87-mRNA-1:exon:2484								30	maker-scaffold919_size362292-augustus-gene-0.87-mRNA-1:exon:2484
c29648_g1_i1		79	maker-scaffold919_size362292-augustus-gene-0.87-mRNA-1:exon:2483								82	maker-scaffold919_size362292-augustus-gene-0.87-mRNA-1:exon:2483								59	maker-scaffold919_size362292-augustus-gene-0.87-mRNA-1:exon:2483								43	maker-scaffold919_size362292-augustus-gene-0.87-mRNA-1:exon:2483
c29648_g1_i1		77	maker-scaffold919_size362292-augustus-gene-0.87-mRNA-1:exon:2482								83	maker-scaffold919_size362292-augustus-gene-0.87-mRNA-1:exon:2482								70	maker-scaffold919_size362292-augustus-gene-0.87-mRNA-1:exon:2482								65	maker-scaffold919_size362292-augustus-gene-0.87-mRNA-1:exon:2482
c29648_g1_i1		46	maker-scaffold919_size362292-augustus-gene-0.87-mRNA-1:exon:2481								46	maker-scaffold919_size362292-augustus-gene-0.87-mRNA-1:exon:2481								42	maker-scaffold919_size362292-augustus-gene-0.87-mRNA-1:exon:2481								30	maker-scaffold919_size362292-augustus-gene-0.87-mRNA-1:exon:2481
c29648_g1_i1		43	maker-scaffold919_size362292-augustus-gene-0.87-mRNA-1:exon:2480								65	maker-scaffold919_size362292-augustus-gene-0.87-mRNA-1:exon:2480								57	maker-scaffold919_size362292-augustus-gene-0.87-mRNA-1:exon:2480								31	maker-scaffold919_size362292-augustus-gene-0.87-mRNA-1:exon:2480
c29648_g1_i1		6	maker-scaffold919_size362292-augustus-gene-0.87-mRNA-1:exon:2479								10	maker-scaffold919_size362292-augustus-gene-0.87-mRNA-1:exon:2479								4	maker-scaffold919_size362292-augustus-gene-0.87-mRNA-1:exon:2479								6	maker-scaffold919_size362292-augustus-gene-0.87-mRNA-1:exon:2479
	sum reads		486									599									405									373
c16957_g1_i1											7	maker-scaffold_26_motu5-augustus-gene-0.175-mRNA-1:exon:115
c16957_g1_i1											13	maker-scaffold_26_motu5-augustus-gene-0.175-mRNA-1:exon:116																	2	maker-scaffold_26_motu5-augustus-gene-0.175-mRNA-1:exon:116
c16957_g1_i1		2	maker-scaffold_26_motu5-augustus-gene-0.175-mRNA-1:exon:117								13	maker-scaffold_26_motu5-augustus-gene-0.175-mRNA-1:exon:117																	3	maker-scaffold_26_motu5-augustus-gene-0.175-mRNA-1:exon:117
c33865_g2_i1											7	maker-scaffold_43_motu5-snap-gene-1.115-mRNA-1:exon:544																	6	maker-scaffold_43_motu5-snap-gene-1.115-mRNA-1:exon:544
c33865_g2_i1		1	maker-scaffold_43_motu5-augustus-gene-1.99-mRNA-1:exon:541								22	maker-scaffold_43_motu5-augustus-gene-1.99-mRNA-1:exon:541																	7	maker-scaffold_43_motu5-augustus-gene-1.99-mRNA-1:exon:541
c33865_g2_i1											2	maker-scaffold_43_motu5-augustus-gene-1.99-mRNA-1:exon:542
