# Supplementary material for: Transcriptomic responses to predator kairomones in embryos of the aquatic snail Radix balthica
Source: Ecol Evol. 2018 Oct 17;8(22):11071–82. doi: 10.1002/ece3.4574 (PMC6262742; doi:10.1002/ece3.4574)
Supplement: Supplementary file 14 [file ECE3-8-11071-s014.csv]

	baseMean	log2FoldChange	lfcSE	stat	pvalue	padj
c32113_g2_i1	331.610158026534	0.857961236253876	0.159993494133377	5.36247577378768	8.20889808391063e-08	0.00223790979563572
c33983_g3_i1	16.1388126969054	-2.56301585023869	0.531363762829625	-4.82346751797693	1.41083751727282e-06	0.0192311261979459
c29648_g1_i1	787.567691164028	0.842259935752337	0.18173214756384	4.63462269633093	3.57589090066092e-06	0.0324953125779393
c27648_g1_i1	53.9958719367553	-2.84462529850845	0.625303978558109	-4.54918790868385	5.38533385080711e-06	0.0367037428601758
c18106_g1_i2	7.06392851380347	-4.31541706114175	0.976480059124157	-4.41936015059275	9.89935567651969e-06	0.0496759738307002
c33865_g1_i1	13.3461173112097	3.02427379826598	0.687671488434763	4.39784671769605	1.0933014561815e-05	0.0496759738307002
c16957_g1_i1	12.7463104242594	2.72239850964453	0.627917898611556	4.33559628681435	1.45365524954602e-05	0.056613642018748
c33865_g2_i1	11.9911854700271	2.58366709098469	0.602988398941223	4.28477081071759	1.82927665153464e-05	0.0623371750926716
c33756_g1_i1	100.817969740049	-0.712486777950712	0.171255468170957	-4.16037388797108	3.17727022687308e-05	0.0962430454722377
c33840_g2_i2	154.129032099563	-2.36692472060436	0.599276995108675	-3.94963387535865	7.82708240648907e-05	0.213381920565705
c33953_g1_i7	52.7219174187597	-1.27158740993137	0.34052870683514	-3.73415628229836	0.000188345518370524	0.427889626818102
c26980_g1_i1	88.5967804980449	-0.804806139608207	0.215151660769098	-3.74064572279519	0.000183548090703877	0.427889626818102
c1710_g1_i1	5.47224537914655	4.4665400776891	1.20970941946397	3.69224212511155	0.000222285686769261	0.466150184054122
c24999_g2_i2	597.442369440259	-0.729664400410774	0.202978530001814	-3.59478611065048	0.000324658188950583	0.618493388633521
c28912_g1_i1	371.280360940655	-0.58630791925479	0.163658299984098	-3.58251258452373	0.000340305217133843	0.618493388633521
c27554_g1_i1	31.5313346396779	0.919529499233421	0.259289009513622	3.54634969279372	0.000390607499203521	0.626396567252141
c17789_g1_i1	15.750775326974	-2.00864317376386	0.566033708649121	-3.54862818781169	0.000387243459021807	0.626396567252141
c9210_g1_i1	35.7808320519037	-0.925876779573883	0.26451552862052	-3.50027381909275	0.000464780472644886	0.703935846958048
c20384_g1_i1	837.699425750489	0.436639244608739	0.127465548506772	3.42554713586425	0.000613562461018736	0.727258252708382
c23660_g1_i2	16.7657868080692	1.14509565138292	0.332246043588523	3.44652908132471	0.000567837445870988	0.727258252708382
c33983_g1_i3	7.55098583541352	-1.95319235242491	0.568527920693198	-3.43552582262523	0.000591405098594708	0.727258252708382
c77973_g1_i1	1497.88066645667	0.498987423488065	0.143760705768373	3.47095835973449	0.000518604413156329	0.727258252708382
c28764_g1_i1	704.094805207149	0.737710835804754	0.214144487636656	3.44492096876407	0.000571226381141326	0.727258252708382
c12322_g1_i1	24.0352305297532	1.31715154721159	0.38846602188566	3.39064801811488	0.000697275900452721	0.792047316589254
c4053_g1_i1	25.3257335230213	1.07499067935948	0.323492205844651	3.3230806181331	0.000890291806911355	0.910724947919647
c28764_g2_i1	27.4925241708087	1.16251596014445	0.35021417562084	3.31944290399899	0.000901972474280334	0.910724947919647
c37384_g1_i1	5.22833791933675	2.13121942763754	0.639898322852611	3.3305594834766	0.000866716433850482	0.910724947919647
c12486_g1_i1	22.3012953901102	1.29988207156264	0.393330034111888	3.30481264797814	0.000950399079408142	0.925349275100884
c26878_g1_i1	69.7779151979057	0.725469486108669	0.221102615607017	3.28114384407873	0.00103387003282335	0.939512161161002
c84328_g1_i1	119.988911396364	0.748359905070757	0.227778805455184	3.28546768684323	0.00101813219751015	0.939512161161002
c25049_g1_i1	322.717404294254	-0.577506666968444	0.177171336570522	-3.25959423317085	0.00111571709823645	0.981183210713619
c39508_g1_i1	5.66096678389564	1.90451091666811	0.703918971034143	2.70558259549412	0.00681846897220194	0.999991707414376
c13257_g1_i1	28.6299981789958	-1.78641555503382	0.657797361787026	-2.71575360256948	0.00661251107921358	0.999991707414376
c13224_g1_i1	154.91869381121	0.494466357514245	0.189635668680213	2.60745439376215	0.00912182210004145	0.999991707414376
c13561_g1_i1	1592.87101609382	0.585522360811286	0.185580113558444	3.15509215715018	0.00160447415999827	0.999991707414376
c48205_g1_i1	21.6730845995085	1.24382873782475	0.435149646241672	2.85839308055869	0.00425792574476548	0.999991707414376
c36795_g1_i1	9.4556345586533	-8.75744180479791	2.95311908001013	-2.96548888396599	0.00302202266376656	0.999991707414376
c32446_g2_i2	15.7814309801332	-1.29732601178872	0.483013214330894	-2.68590169646989	0.00723343671128735	0.999991707414376
c32501_g2_i1	154.849473484255	0.428285002578638	0.162935799393327	2.62855065721166	0.00857495828672804	0.999991707414376
c32267_g1_i2	200.126740485607	0.413967516367516	0.157462821062326	2.62898577311568	0.00856399436574924	0.999991707414376
c32491_g1_i1	159.28847264723	-0.591274924114105	0.193369224284317	-3.05775092340824	0.00223004850498296	0.999991707414376
c35127_g1_i1	13.7117850661259	-1.02611905242645	0.375990397028072	-2.7291097340176	0.00635055678179491	0.999991707414376
c57751_g1_i1	4.97799458379068	2.48374382873918	0.780989051807667	3.18025434926436	0.00147145836647931	0.999991707414376
c5110_g1_i1	17.3729960332419	-1.23691273979082	0.393672579462178	-3.14198347642259	0.00167807505698818	0.999991707414376
c4879_g1_i1	17.9930756857617	-4.54709415185657	1.69782444852706	-2.6781886406462	0.00740215165881278	0.999991707414376
c5388_g1_i1	12.69236540778	1.39681193125962	0.531355603427537	2.62877049239607	0.0085694173777967	0.999991707414376
c18612_g1_i4	111.784916291826	-0.623327788418382	0.234538075075062	-2.65768271620244	0.00786799274524004	0.999991707414376
c18090_g1_i1	430.972746932898	-0.404279842542941	0.154456058689834	-2.61744243619982	0.00885914293065413	0.999991707414376
c18561_g2_i1	13.5772985756994	1.34621845730495	0.428595834536912	3.1409975291979	0.00168373452867032	0.999991707414376
c30795_g1_i1	23.4917149933246	1.10262729640824	0.424709162419593	2.59619380501825	0.00942628796954611	0.999991707414376
c30783_g1_i2	21.4523621067114	0.824177363996378	0.315081657524157	2.61575799261875	0.00890296342287232	0.999991707414376
c30341_g3_i1	101.161712116259	-0.894045350668644	0.295790107626309	-3.02256677156407	0.00250640781196075	0.999991707414376
c30670_g1_i1	8.16272292410833	-1.45850861910874	0.492811852554157	-2.95956481474532	0.00308073889570806	0.999991707414376
c30920_g1_i2	58.5753144372687	-0.60035968362596	0.22777378939558	-2.63577159259225	0.00839462166757938	0.999991707414376
c30083_g1_i1	427.395598164629	-0.427921554591649	0.149203249036461	-2.8680444786231	0.00413017465553587	0.999991707414376
c30465_g4_i1	330.803045822388	0.47937086823896	0.168806580606685	2.83976410467007	0.00451469058203506	0.999991707414376
c6437_g1_i1	5.01118114575766	-1.993665342137	0.685995978817034	-2.9062347356248	0.00365806913793048	0.999991707414376
c23170_g1_i1	374.472930677439	0.428001709540024	0.160084407374467	2.67360023727264	0.00750418462110812	0.999991707414376
c23288_g1_i1	33.5724628031167	0.759282182761567	0.259842833655326	2.92208244530128	0.00347699488708209	0.999991707414376
c23874_g1_i1	13.3273008149161	1.19383647224928	0.391561653764608	3.04891058859141	0.002296728262822	0.999991707414376
c23516_g1_i1	52.2530477740611	2.63035823928862	0.84527681506235	3.11183057717559	0.00185931172083051	0.999991707414376
c23710_g1_i1	20.1909274272084	0.935814156893076	0.35405645475187	2.64312129981902	0.00821456005868666	0.999991707414376
c24002_g1_i1	59.5095260636687	-0.623020498242777	0.20032989565783	-3.10997265883329	0.00187104662222004	0.999991707414376
c61995_g1_i1	7.36384748441997	2.05668845994565	0.664279424715125	3.09611946934479	0.00196071345826995	0.999991707414376
c31186_g4_i1	398.109301379011	0.409219501417352	0.146030554468487	2.80228684268715	0.00507417356623457	0.999991707414376
c31386_g1_i2	18.5432926130909	1.02067301858288	0.376219794747009	2.71297000539071	0.00666831421257207	0.999991707414376
c31437_g1_i1	235.053806495819	-0.535944573212134	0.202419321531629	-2.64769474157333	0.00810426673492661	0.999991707414376
c31938_g2_i1	73.4329717223977	-0.727906383098473	0.227650264123972	-3.19747655861307	0.00138635678782345	0.999991707414376
c32057_g1_i2	49.6568608839675	0.865693059453797	0.291865176393738	2.96607176693783	0.00301630094799723	0.999991707414376
c31470_g4_i1	36.8858945335137	-0.777505248014833	0.28503403554242	-2.72776283202545	0.00637654359624618	0.999991707414376
c32049_g2_i3	205.400281369704	-0.588238655408549	0.188259997659717	-3.12460779093283	0.00178042276559597	0.999991707414376
c33659_g3_i1	106.577087048746	0.499195352086023	0.188017504516267	2.65504721685546	0.00792973082588728	0.999991707414376
c33983_g1_i5	5.74998006217104	-2.66885819853629	0.860300065755088	-3.10224107235633	0.00192061482788467	0.999991707414376
c34041_g3_i2	57.9541409265573	-0.774031843240267	0.268780418702261	-2.87979253465519	0.00397936934604399	0.999991707414376
c34037_g1_i9	19.7954650997019	-1.05954296681107	0.381555369094988	-2.77690488099854	0.00548792367007109	0.999991707414376
c33566_g1_i6	20.7081502207608	1.00110659492001	0.358516520275527	2.79235833860777	0.00523253736980528	0.999991707414376
c33395_g1_i1	573.223827182767	0.419845338800953	0.130168706664284	3.22539379517513	0.00125799500786999	0.999991707414376
c33184_g1_i1	148.841730351702	0.559320584757491	0.186585677881835	2.99766086608057	0.00272060233581703	0.999991707414376
c33413_g1_i3	15.9451536168119	0.973625076632539	0.332643238206416	2.92693482026642	0.00342320614269914	0.999991707414376
c33361_g1_i3	126.057445388158	-0.62575569069674	0.214436175570258	-2.91814424050721	0.00352121425168247	0.999991707414376
c33411_g1_i1	201.408669718728	0.388744707182549	0.145537360383615	2.67109906458297	0.00756033306102117	0.999991707414376
c33919_g1_i4	5.2040230508361	-1.60873979397594	0.586425887687084	-2.7432960033892	0.00608258282447916	0.999991707414376
c33248_g1_i3	126.889927658675	-0.510359147670743	0.167091177570067	-3.05437519259048	0.00225529832476382	0.999991707414376
c77569_g1_i1	7.61832311096979	2.03975969722404	0.660996254122058	3.08588692372133	0.00202945985014385	0.999991707414376
c77851_g1_i1	13.2246779478256	1.52135536609351	0.483631621560233	3.14569043518185	0.00165695284031394	0.999991707414376
c72893_g1_i1	5.04546400656484	1.94151183074367	0.7408460226885	2.62066849424123	0.00877575515918045	0.999991707414376
c15822_g1_i1	329.80676388131	-0.50229678889611	0.170283989744005	-2.94975933821631	0.00318021544785197	0.999991707414376
c15718_g1_i2	11.7884175055825	3.84858242226108	1.31350385876933	2.93001226952387	0.00338948620265691	0.999991707414376
c3570_g1_i1	7.5635973604413	1.855908414114	0.707759935363422	2.62222869843717	0.00873567887037488	0.999991707414376
c88515_g1_i1	5.58544598270531	-3.14622262366398	0.978559731642085	-3.21515644056231	0.00130373450405581	0.999991707414376
c26425_g1_i1	39.4448706729904	0.818499580105151	0.268646817519446	3.04674958617705	0.0023133033967018	0.999991707414376
c24406_g1_i1	59.9558460294206	-0.693126910093587	0.266488936005472	-2.60095942624558	0.00929634481813858	0.999991707414376
c24883_g1_i1	41.1721905251747	-0.707630370957339	0.26079411471826	-2.71336786768292	0.00666031237032424	0.999991707414376
c24137_g1_i1	82.5267969216677	0.511629102359301	0.198002987855225	2.58394637324054	0.00976769804923535	0.999991707414376
c24750_g1_i1	32.1540935211853	-0.931581810629175	0.294067092242174	-3.16792267888985	0.00153532348003045	0.999991707414376
c24516_g1_i1	30.2821490291864	0.678611991618995	0.253000778509167	2.68225258284889	0.00731282228158051	0.999991707414376
c24554_g1_i1	47.8437207351889	-0.767652905176981	0.274612183955157	-2.79540730538866	0.00518343640306426	0.999991707414376
c41111_g1_i1	8.33755722526027	1.83660487947088	0.673043160241127	2.7288069888607	0.00635638955863009	0.999991707414376
c45140_g1_i1	6.07598370442578	2.02772280808577	0.768759916442714	2.63765418138431	0.00834816661528512	0.999991707414376
c21119_g1_i1	443.971290213441	0.417585046722697	0.152977380933491	2.72971758422408	0.0063388603038511	0.999991707414376
c21422_g2_i2	32.2482866016568	0.974296420537222	0.337608380499073	2.88587747465557	0.00390324080514737	0.999991707414376
c21786_g1_i1	76.1684113613075	0.57006601521029	0.189287356740241	3.01164338193274	0.0025983765777228	0.999991707414376
c21377_g1_i1	133.965180966769	0.754167191163342	0.253180268717978	2.97877553800775	0.00289402696216456	0.999991707414376
c22750_g1_i1	29.0446255030932	-0.858996343624785	0.30843910418272	-2.78497872667894	0.00535312349913777	0.999991707414376
c22928_g2_i1	183.545788838327	-0.424172146358406	0.161765739546331	-2.62213833131781	0.00873799562174726	0.999991707414376
c22829_g1_i1	85.0726445178734	-0.548609751563003	0.189288394802184	-2.89827462553279	0.0037522187598257	0.999991707414376
c22980_g2_i1	143.766464130728	0.518752841598589	0.180929614332554	2.86715275170546	0.00414183050224293	0.999991707414376
c22201_g1_i1	31.9867545446785	-0.840913273855814	0.285656186271019	-2.94379507348737	0.00324214597010843	0.999991707414376
c22244_g1_i1	9.88969461153234	-3.60515344380815	1.34942028210944	-2.67163128611978	0.00754835385164782	0.999991707414376
c2559_g1_i1	7.86394830875464	-2.21946007053846	0.769740141338948	-2.88338875854617	0.00393421575057806	0.999991707414376
c2980_g1_i1	21.7284469278906	0.881174170204877	0.299148108778893	2.94561170318537	0.00322316742894175	0.999991707414376
c2838_g1_i1	6.8190981882288	1.31606091749028	0.499914977959677	2.63256948783886	0.00847416863044647	0.999991707414376
c34410_g1_i1	306.086894311819	-0.528395492387077	0.201445737452121	-2.62301649600634	0.00871550526025495	0.999991707414376
c34261_g1_i1	9752.28513520636	-0.591455081487687	0.205924390902679	-2.87219536692577	0.0040763087731903	0.999991707414376
c34070_g1_i1	35.6535559426471	0.761963571765843	0.284058865261387	2.68241433360897	0.00730928694363033	0.999991707414376
c34199_g1_i5	13.9683504321628	-2.98404437519564	1.02033161986691	-2.92458286805311	0.0034491822969789	0.999991707414376
c29358_g1_i3	111.042601438375	-0.801261101660574	0.266067036235836	-3.01150083451283	0.00259959688182084	0.999991707414376
c29297_g1_i1	26.6989416828176	-1.94659872129117	0.622742600081726	-3.12584801655725	0.00177293153500956	0.999991707414376
c29240_g2_i5	19.2939275503912	0.789869934891056	0.306220125170529	2.57941875783373	0.00989667345473266	0.999991707414376
c29704_g1_i1	189.056957207827	0.442536372245441	0.171785842433557	2.57609338450929	0.0099923655113266	0.999991707414376
c29952_g2_i1	23.5554183856181	-0.767614225777271	0.294863550404493	-2.60328624790775	0.00923348250421373	0.999991707414376
c29588_g1_i1	2185.86777566155	-0.421117886289884	0.154727320410667	-2.72167762727475	0.0064951468650118	0.999991707414376
c28709_g1_i2	64.9305356946152	-0.916297043370102	0.299874408993645	-3.05560266527952	0.00224608691320083	0.999991707414376
c28195_g2_i3	60.5521156186902	-0.669372904086855	0.250022582764541	-2.67724977754204	0.00742292745100902	0.999991707414376
c28267_g1_i2	50.3163834312219	0.865748858865882	0.304990842824037	2.83860607370882	0.00453110564605725	0.999991707414376
c28468_g1_i1	13.458897555901	1.11000520253911	0.368806684079764	3.00972094719151	0.00261487812411435	0.999991707414376
c90064_g1_i1	10.4897121922872	1.23619147625398	0.430624134365382	2.87069715234558	0.00409567705775925	0.999991707414376
c25966_g1_i1	264.00902707015	0.503947690903759	0.173076848665412	2.91169902150217	0.00359468824132484	0.999991707414376
c26012_g1_i1	840.161389337148	0.575192229562725	0.20731510752668	2.77448294253569	0.00552895333977392	0.999991707414376
c26043_g1_i1	89.0480558456993	-0.509655002470385	0.179211875711123	-2.84386846824767	0.00445694425853949	0.999991707414376
c25789_g1_i2	38.474947859917	0.909340710059296	0.282640152970421	3.21730900759335	0.00129399149156477	0.999991707414376
c25130_g2_i1	701.804890182442	-0.384101071097914	0.146606041149097	-2.61995391245364	0.00879416510090979	0.999991707414376
c25879_g1_i1	32.1833186447732	-0.760624174636757	0.272754702215521	-2.78867483661469	0.005292417233225	0.999991707414376
c58189_g1_i1	13.7450317214679	1.18656933791935	0.456324234179582	2.60027684055102	0.00931485812013113	0.999991707414376
c12112_g1_i1	26.3524962924785	-0.880178795719648	0.340550614644936	-2.58457556048559	0.00974989383350783	0.999991707414376
c11395_g1_i1	5.6481518825639	-2.89050217665352	0.970152726034043	-2.97943004136041	0.00288785165404008	0.999991707414376
c11448_g1_i1	14.6171871735595	-1.58303604476075	0.542261799309878	-2.91932060634814	0.00350795235820932	0.999991707414376
c19255_g1_i1	24.4711332524236	2.7021132246984	0.930338020714129	2.90444243332574	0.0036790785340322	0.999991707414376
c19239_g1_i1	12.5484891964002	-1.43644769625476	0.538506828420942	-2.66746421854453	0.00764260267359706	0.999991707414376
c19157_g1_i1	387.946736825813	0.516131423103974	0.188308014284003	2.74088930875535	0.00612731458239598	0.999991707414376
c19234_g1_i1	11.5513484774145	1.91889805184775	0.70033362564647	2.73997703605398	0.00614434772220427	0.999991707414376
c19311_g1_i1	15.0237898704902	4.59017948627955	1.42432762034721	3.22269920256169	0.00126988831581231	0.999991707414376
c19791_g1_i1	164.34001785312	-0.625523087286209	0.235473486071125	-2.65644806862574	0.00789686126234574	0.999991707414376
c19135_g1_i1	14.0649225256855	1.44575443800093	0.484497048565261	2.9840314657896	0.00284477515173571	0.999991707414376
c6781_g1_i1	424.318352277707	-0.456034707920748	0.176293647306358	-2.58679036305979	0.0096874510816144	0.999991707414376
c7665_g1_i1	335.554266422957	0.549517819836469	0.201390266019092	2.72862155008213	0.00635996465691218	0.999991707414376
c6845_g1_i1	5.57872928414316	-1.88498932917249	0.724944325179428	-2.60018495724613	0.00931735271822705	0.999991707414376
c7293_g1_i1	8.29047654097566	1.90162174476105	0.705177178122178	2.69665809353742	0.00700391423986512	0.999991707414376
c27567_g1_i1	28.8632694959491	-0.891526781457133	0.325065496125496	-2.74260661953782	0.00609536582313003	0.999991707414376
c27191_g1_i1	81.4057874598369	-0.967556497450092	0.303503485738328	-3.18795843512746	0.00143281131101916	0.999991707414376
c27151_g5_i2	30.8753241524472	-0.726390520089194	0.281500164889552	-2.58042662381458	0.00986783243051091	0.999991707414376
c17965_g1_i1	39.5668975902066	0.648408048015753	0.237597035933849	2.72902414572326	0.00635220526235929	0.999991707414376
c17988_g1_i1	26.69096789836	-3.46311704208847	1.33438077067001	-2.59529897178419	0.00945086707112567	0.999991707414376
c17903_g1_i1	52.8941597200566	0.705001259620569	0.226322529906775	3.11502906896175	0.00183926783056649	0.999991707414376
c17862_g1_i2	64.8366693006359	0.71077979458632	0.230380067763217	3.08524865665399	0.0020338204136549	0.999991707414376
c17072_g1_i1	18.9519002494608	1.01098440989471	0.377852076580644	2.67560898180996	0.00745936168519122	0.999991707414376
c2119_g1_i1	14.1208079621095	-3.64843411633438	1.2701414428938	-2.87246285580765	0.00407285954873794	0.999991707414376
c66873_g1_i1	5.89078625002929	1.99501046499024	0.653104359501067	3.05465801286997	0.00225317287277999	0.999991707414376
c14025_g1_i1	6.79157712020322	-2.01284307893276	0.756403419341652	-2.66107083530198	0.00778925683512211	0.999991707414376
c14115_g1_i2	40.9371346509249	-0.646295348311645	0.237968204790573	-2.7158894982648	0.0066097975422116	0.999991707414376
c14282_g1_i1	280.896352445462	0.378889013542563	0.144605780717573	2.62015122536882	0.00878907823556296	0.999991707414376
c60872_g1_i1	5.17762785159749	2.25139014275304	0.713550686902945	3.15519301442319	0.00160391958173404	0.999991707414376
c79818_g1_i1	9.58005886496469	1.60922932656301	0.610332495934969	2.63664369385712	0.00837307289165254	0.999991707414376
c79154_g1_i1	9.16513892028992	-1.17291746407113	0.445940117111602	-2.6302129345712	0.00853314020352848	0.999991707414376
c16206_g1_i1	10.0140496308959	1.55717828927092	0.603954114715766	2.57830562178347	0.00992861413443959	0.999991707414376
c48637_g1_i1	1.46703955849823	-5.80182218333006	2.07798680260903	-2.79203995715735	0.00523768878168693	NA
c32213_g5_i1	3.04190528532096	-3.03268855375833	1.15914202945369	-2.61632179379058	0.00888827472977951	NA
c32694_g2_i1	2.98829793338391	-2.48564519226522	0.953991251328149	-2.60552199907986	0.00917343824294741	NA
c33019_g1_i3	1.32493175105553	-6.00820387621967	2.18679029844614	-2.74749887105723	0.00600517156324539	NA
c35271_g1_i1	3.32404095069962	-2.6622967144511	0.903898994976836	-2.94534757671606	0.00322592048490444	NA
c40456_g1_i1	1.7548418173127	4.51071248314822	1.65011402766537	2.73357623020157	0.00626506191786725	NA
c56572_g1_i1	2.94046526726485	-3.81639811350301	1.38028553305814	-2.76493379239254	0.00569343502253932	NA
c56332_g1_i1	0.952688771446363	5.79014708049001	2.18696895679802	2.64756710994538	0.00810732663451157	NA
c56739_g1_i1	4.28013724007148	2.42969045899515	0.802144971821712	3.02899169644759	0.00245371426991047	NA
c56477_g1_i1	2.37299614962721	-6.22685626124565	2.09705898189521	-2.96932814718361	0.00298451697774137	NA
c4506_g1_i1	4.17806170970208	-2.49937979967407	0.871767517925016	-2.86702560978998	0.00414349481515751	NA
c64428_g1_i1	2.02388901527282	-5.81282093669542	2.14086719062441	-2.71517119891965	0.00662415174310769	NA
c18797_g1_i1	4.40158598217876	-1.63996112943425	0.632127720103551	-2.5943509156118	0.00947697043974604	NA
c5812_g1_i1	2.92772550709011	3.71097710111167	1.14856705360058	3.2309625193221	0.00123374116771661	NA
c82595_g1_i1	3.6362420290674	2.36926194315855	0.853172039950678	2.77700373689639	0.00548625482094028	NA
c82966_g1_i1	2.42920691695299	-2.81957955952008	1.07229229137427	-2.62948785718346	0.00855135857698583	NA
c61194_g1_i1	3.44201299605604	1.96036622378037	0.752979972183029	2.60347724534679	0.00922833933012127	NA
c31388_g2_i3	3.39162772126389	-1.92043201679642	0.742690569232939	-2.58577676404303	0.0097159834796351	NA
c50951_g1_i1	3.32646557655929	2.96570628846808	0.949486752931687	3.12348358659139	0.00178723833210358	NA
c89014_g1_i1	4.50980281179698	2.07368276047392	0.728296818362717	2.84730443438674	0.00440911754036502	NA
c88652_g1_i1	2.67116854134595	-2.38789082220057	0.891885794834116	-2.67735043660461	0.0074206974993521	NA
c24081_g1_i2	2.40188224767659	-3.7108933451436	1.43301937110655	-2.58956258370613	0.00960979532371032	NA
c46133_g1_i1	4.50180214080454	2.49276209297826	0.770461542222553	3.23541404258463	0.00121466452207666	NA
c45918_g1_i1	1.20742007027933	-5.93603913366731	2.15279877661213	-2.7573590240556	0.00582703335596605	NA
c2242_g1_i2	4.55310279278095	-7.4616250265163	2.53953572704111	-2.9381847032371	0.00330140273284376	NA
c84201_g1_i1	2.5684756935184	2.33280830171927	0.88467994070699	2.63689521416639	0.00836686726859928	NA
c34991_g1_i1	3.95986593990073	2.2806723606751	0.810000801443607	2.81564210382313	0.00486798629772922	NA
c70535_g1_i1	2.76590631523883	2.84614924151921	1.01679392167393	2.79914069198371	0.00512388065988976	NA
c10506_g1_i1	4.67161927955052	-1.78360860277186	0.645120962062632	-2.76476615651918	0.00569636151669042	NA
c11094_g2_i1	2.58932682649724	3.30920469250726	1.112646520309	2.97417430612934	0.00293778141758725	NA
c58332_g1_i1	3.75941916813706	2.40006652779701	0.789363290959065	3.04050942739047	0.00236178297655324	NA
c91248_g1_i1	3.56132411885704	-2.41271619110092	0.891494370130588	-2.70637288572838	0.00680226184155681	NA
c27537_g1_i2	3.61336193792655	2.0181264408203	0.72302221596619	2.79123711036104	0.00525069919270901	NA
c1668_g1_i1	2.10734711207658	-6.29029421620357	2.04248459394553	-3.0797266402154	0.0020719066424191	NA
c66784_g1_i1	2.06761128980504	-6.19289765938552	2.0809845270735	-2.97594603843336	0.00292086251979674	NA
c60425_g1_i1	2.79305094936987	-2.32578922654345	0.893198031390126	-2.60388978122098	0.00921723929869622	NA
c60197_g1_i1	3.83575112158156	2.63639756082942	0.804116170048723	3.27862771453741	0.00104313150447929	NA
c79753_g1_i1	4.7614298267911	2.22540944406677	0.819212800485523	2.71652181551342	0.00659718472656058	NA
c59374_g1_i1	3.17059168380776	-2.30640367465538	0.832003952599081	-2.77210663176593	0.0055694788922602	NA
c37751_g1_i1	4.23685882668577	2.47843329831393	0.869715099838871	2.84970710382411	0.00437595060476539	NA
c38025_g1_i1	4.65741332992072	2.05341461964825	0.794353336674138	2.58501415534509	0.00973749995626648	NA
