# Supplementary material for: Transcriptomic responses to predator kairomones in embryos of the aquatic snail Radix balthica
Source: Ecol Evol. 2018 Oct 17;8(22):11071–82. doi: 10.1002/ece3.4574 (PMC6262742; doi:10.1002/ece3.4574)
Supplement: Supplementary file 15 [file ECE3-8-11071-s015.csv]

file	ontology	GO.ID	Term	Annotated	Significant	Expected	Rank_in_classic	classic	weight
stage	BP	GO:0006412	translation	703	13	3.59	1	4e-05	4e-05
stage	BP	GO:1901687	glutathione derivative biosynthetic proc...	12	2	0.06	2	0.0016	0.0016
stage	BP	GO:0042331	phototaxis	14	2	0.07	3	0.0022	0.0022
stage	BP	GO:0019307	mannose biosynthetic process	1	1	0.01	4	0.005	0.005
stage	BP	GO:1903272	positive regulation of cytoplasmic trans...	1	1	0.01	5	0.005	0.005
stage	BP	GO:0019646	aerobic electron transport chain	1	1	0.01	6	0.005	0.005
stage	BP	GO:2000253	positive regulation of feeding behavior	1	1	0.01	7	0.005	0.005
stage	BP	GO:0048630	skeletal muscle tissue growth	1	1	0.01	8	0.005	0.005
stage	BP	GO:0050905	neuromuscular process	75	3	0.38	9	0.0079	0.0079
stage	BP	GO:0007603	phototransduction, visible light	30	2	0.15	10	0.0099	0.0099
stage	BP	GO:0007430	terminal branching, open tracheal system	2	1	0.01	11	0.01	0.01
stage	BP	GO:0014810	positive regulation of skeletal muscle c...	2	1	0.01	12	0.01	0.01
stage	BP	GO:0006164	purine nucleotide biosynthetic process	185	2	0.94	13	0.015	0.015
stage	BP	GO:0009695	jasmonic acid biosynthetic process	3	1	0.02	14	0.015	0.015
stage	BP	GO:0060316	positive regulation of ryanodine-sensiti...	3	1	0.02	15	0.015	0.015
stage	BP	GO:0009298	GDP-mannose biosynthetic process	3	1	0.02	16	0.015	0.015
stage	BP	GO:1900275	negative regulation of phospholipase C a...	3	1	0.02	17	0.015	0.015
stage	BP	GO:1900276	regulation of proteinase activated recep...	3	1	0.02	18	0.015	0.015
stage	BP	GO:0070267	oncosis	3	1	0.02	19	0.015	0.015
stage	BP	GO:0042413	carnitine catabolic process	3	1	0.02	20	0.015	0.015
stage	BP	GO:1900737	negative regulation of phospholipase C-a...	3	1	0.02	21	0.015	0.015
stage	BP	GO:0072385	minus-end-directed organelle transport a...	3	1	0.02	22	0.015	0.015
stage	BP	GO:0060296	regulation of cilium beat frequency invo...	3	1	0.02	23	0.015	0.015
stage	BP	GO:0071918	urea transmembrane transport	4	1	0.02	24	0.02	0.02
stage	BP	GO:0046952	ketone body catabolic process	4	1	0.02	25	0.02	0.02
stage	BP	GO:0003009	skeletal muscle contraction	8	2	0.04	26	0.0246	0.0246
stage	BP	GO:0030043	actin filament fragmentation	5	1	0.03	27	0.0249	0.0249
stage	BP	GO:0016539	intein-mediated protein splicing	5	1	0.03	28	0.0249	0.0249
stage	BP	GO:0015889	cobalamin transport	5	1	0.03	29	0.0249	0.0249
stage	BP	GO:0000105	histidine biosynthetic process	5	1	0.03	30	0.0249	0.0249
stage	BP	GO:0045948	positive regulation of translational ini...	5	1	0.03	31	0.0249	0.0249
stage	BP	GO:0019254	carnitine metabolic process, CoA-linked	5	1	0.03	32	0.0249	0.0249
stage	BP	GO:0042182	ketone catabolic process	5	1	0.03	33	0.0249	0.0249
stage	BP	GO:0045905	positive regulation of translational ter...	5	1	0.03	34	0.0249	0.0249
stage	BP	GO:0006452	translational frameshifting	5	1	0.03	35	0.0249	0.0249
stage	BP	GO:0042758	long-chain fatty acid catabolic process	5	1	0.03	36	0.0249	0.0249
stage	BP	GO:0001523	retinoid metabolic process	53	2	0.27	37	0.0292	0.0292
stage	BP	GO:0006596	polyamine biosynthetic process	16	2	0.08	38	0.0295	0.0295
stage	BP	GO:1900016	negative regulation of cytokine producti...	6	1	0.03	39	0.0298	0.0298
stage	BP	GO:0035076	ecdysone receptor-mediated signaling pat...	6	1	0.03	40	0.0298	0.0298
stage	BP	GO:0035147	branch fusion, open tracheal system	6	1	0.03	41	0.0298	0.0298
stage	BP	GO:0060588	negative regulation of lipoprotein lipid...	6	1	0.03	42	0.0298	0.0298
stage	BP	GO:0007630	jump response	6	1	0.03	43	0.0298	0.0298
stage	BP	GO:2000098	negative regulation of smooth muscle cel...	6	1	0.03	44	0.0298	0.0298
stage	BP	GO:2000405	negative regulation of T cell migration	6	1	0.03	45	0.0298	0.0298
stage	BP	GO:0072393	microtubule anchoring at microtubule org...	6	1	0.03	46	0.0298	0.0298
stage	BP	GO:0071638	negative regulation of monocyte chemotac...	6	1	0.03	47	0.0298	0.0298
stage	BP	GO:0006685	sphingomyelin catabolic process	6	1	0.03	48	0.0298	0.0298
stage	BP	GO:0042766	nucleosome mobilization	6	1	0.03	49	0.0298	0.0298
stage	BP	GO:0046061	dATP catabolic process	7	1	0.04	50	0.0347	0.0347
stage	BP	GO:0033539	fatty acid beta-oxidation using acyl-CoA...	7	1	0.04	51	0.0347	0.0347
stage	BP	GO:0006203	dGTP catabolic process	7	1	0.04	52	0.0347	0.0347
stage	BP	GO:0051014	actin filament severing	7	1	0.04	53	0.0347	0.0347
stage	BP	GO:0031408	oxylipin biosynthetic process	7	1	0.04	54	0.0347	0.0347
stage	BP	GO:0008612	peptidyl-lysine modification to peptidyl...	7	1	0.04	55	0.0347	0.0347
stage	BP	GO:0046322	negative regulation of fatty acid oxidat...	7	1	0.04	56	0.0347	0.0347
stage	BP	GO:0033387	putrescine biosynthetic process from orn...	7	1	0.04	57	0.0347	0.0347
stage	BP	GO:0035158	regulation of tube diameter, open trache...	8	1	0.04	58	0.0396	0.0396
stage	BP	GO:0014012	peripheral nervous system axon regenerat...	8	1	0.04	59	0.0396	0.0396
stage	BP	GO:0060439	trachea morphogenesis	8	1	0.04	60	0.0396	0.0396
stage	BP	GO:2000270	negative regulation of fibroblast apopto...	8	1	0.04	61	0.0396	0.0396
stage	BP	GO:0060315	negative regulation of ryanodine-sensiti...	9	1	0.05	62	0.0444	0.0444
stage	BP	GO:0035774	positive regulation of insulin secretion...	9	1	0.05	63	0.0444	0.0444
stage	BP	GO:0090394	negative regulation of excitatory postsy...	9	1	0.05	64	0.0444	0.0444
stage	BP	GO:0018095	protein polyglutamylation	9	1	0.05	65	0.0444	0.0444
stage	BP	GO:0003360	brainstem development	10	1	0.05	66	0.0492	0.0492
stage	BP	GO:0016246	RNA interference	10	1	0.05	67	0.0492	0.0492
stage	BP	GO:0050884	neuromuscular process controlling postur...	10	1	0.05	68	0.0492	0.0492
stage	BP	GO:0043052	thermotaxis	10	1	0.05	69	0.0492	0.0492
stage	BP	GO:0071243	cellular response to arsenic-containing ...	10	1	0.05	70	0.0492	0.0492
stage	BP	GO:0035155	negative regulation of terminal cell fat...	11	1	0.06	71	0.054	0.054
stage	BP	GO:0000028	ribosomal small subunit assembly	11	1	0.06	72	0.054	0.054
stage	BP	GO:0051895	negative regulation of focal adhesion as...	11	1	0.06	73	0.054	0.054
stage	BP	GO:0070050	neuron cellular homeostasis	12	1	0.06	74	0.0588	0.0588
stage	BP	GO:0045717	negative regulation of fatty acid biosyn...	12	1	0.06	75	0.0588	0.0588
stage	BP	GO:0008535	respiratory chain complex IV assembly	12	1	0.06	76	0.0588	0.0588
stage	BP	GO:0006817	phosphate ion transport	12	1	0.06	77	0.0588	0.0588
stage	BP	GO:0009396	folic acid-containing compound biosynthe...	12	1	0.06	78	0.0588	0.0588
stage	BP	GO:0035999	tetrahydrofolate interconversion	12	1	0.06	79	0.0588	0.0588
stage	BP	GO:0046599	regulation of centriole replication	12	1	0.06	80	0.0588	0.0588
stage	BP	GO:0006898	receptor-mediated endocytosis	113	3	0.58	81	0.059	0.059
stage	BP	GO:0042359	vitamin D metabolic process	13	1	0.07	82	0.0635	0.0635
stage	BP	GO:0010881	regulation of cardiac muscle contraction...	13	1	0.07	83	0.0635	0.0635
stage	BP	GO:0034063	stress granule assembly	13	1	0.07	84	0.0635	0.0635
stage	BP	GO:0071625	vocalization behavior	13	1	0.07	85	0.0635	0.0635
stage	BP	GO:0007420	brain development	536	5	2.73	86	0.0652	0.0652
stage	BP	GO:0042127	regulation of cell proliferation	703	7	3.59	87	0.0666	0.0666
stage	BP	GO:0035071	salivary gland cell autophagic cell deat...	14	1	0.07	88	0.0683	0.0683
stage	BP	GO:0042178	xenobiotic catabolic process	14	1	0.07	89	0.0683	0.0683
stage	BP	GO:0008298	intracellular mRNA localization	14	1	0.07	90	0.0683	0.0683
stage	BP	GO:0019852	L-ascorbic acid metabolic process	14	1	0.07	91	0.0683	0.0683
stage	BP	GO:0051298	centrosome duplication	53	2	0.27	92	0.0722	0.0722
stage	BP	GO:0016540	protein autoprocessing	15	1	0.08	93	0.0729	0.0729
stage	BP	GO:0007367	segment polarity determination	15	1	0.08	94	0.0729	0.0729
stage	BP	GO:0035307	positive regulation of protein dephospho...	15	1	0.08	95	0.0729	0.0729
stage	BP	GO:0000022	mitotic spindle elongation	16	1	0.08	96	0.0776	0.0776
stage	BP	GO:0045599	negative regulation of fat cell differen...	16	1	0.08	97	0.0776	0.0776
stage	BP	GO:0010642	negative regulation of platelet-derived ...	16	1	0.08	98	0.0776	0.0776
stage	BP	GO:0006689	ganglioside catabolic process	16	1	0.08	99	0.0776	0.0776
stage	BP	GO:0090181	regulation of cholesterol metabolic proc...	17	1	0.09	100	0.0823	0.0823
stage	CC	GO:0022625	cytosolic large ribosomal subunit	49	4	0.24	1	8.5e-05	8.5e-05
stage	CC	GO:0009507	chloroplast	39	3	0.19	2	0.00084	0.00084
stage	CC	GO:0005615	extracellular space	500	8	2.41	3	0.00255	0.00255
stage	CC	GO:0022626	cytosolic ribosome	129	9	0.62	4	0.00275	0.00275
stage	CC	GO:0022627	cytosolic small ribosomal subunit	62	3	0.3	5	0.0032	0.0032
stage	CC	GO:0005581	collagen trimer	65	3	0.31	6	0.00365	0.00365
stage	CC	GO:0005618	cell wall	28	2	0.13	7	0.00779	0.00779
stage	CC	GO:0032010	phagolysosome	2	1	0.01	8	0.00948	0.00948
stage	CC	GO:0005796	Golgi lumen	33	2	0.16	9	0.01071	0.01071
stage	CC	GO:0043202	lysosomal lumen	34	2	0.16	10	0.01134	0.01134
stage	CC	GO:0001891	phagocytic cup	38	2	0.18	11	0.01404	0.01404
stage	CC	GO:0072517	host cell viral assembly compartment	3	1	0.01	12	0.01419	0.01419
stage	CC	GO:0015934	large ribosomal subunit	91	6	0.44	13	0.0155	0.0155
stage	CC	GO:0002081	outer acrosomal membrane	4	1	0.02	14	0.01888	0.01888
stage	CC	GO:0002079	inner acrosomal membrane	4	1	0.02	15	0.01888	0.01888
stage	CC	GO:0005840	ribosome	469	15	2.26	16	0.02179	0.02179
stage	CC	GO:0032009	early phagosome	5	1	0.02	17	0.02354	0.02354
stage	CC	GO:0009986	cell surface	344	5	1.66	18	0.03742	0.03742
stage	CC	GO:0000138	Golgi trans cisterna	9	1	0.04	19	0.04199	0.04199
stage	CC	GO:0045277	respiratory chain complex IV	9	1	0.04	20	0.04199	0.04199
stage	CC	GO:0031410	cytoplasmic vesicle	935	7	4.5	21	0.04283	0.04283
stage	CC	GO:0005886	plasma membrane	3092	21	14.88	22	0.04344	0.04344
stage	CC	GO:0060187	cell pole	10	1	0.05	23	0.04654	0.04654
stage	CC	GO:0016589	NURF complex	13	1	0.06	24	0.06008	0.06008
stage	CC	GO:0030139	endocytic vesicle	190	3	0.91	25	0.06116	0.06116
stage	CC	GO:0042599	lamellar body	14	1	0.07	26	0.06455	0.06455
stage	CC	GO:0060076	excitatory synapse	15	1	0.07	27	0.069	0.069
stage	CC	GO:0005890	sodium:potassium-exchanging ATPase compl...	15	1	0.07	28	0.069	0.069
stage	CC	GO:0005773	vacuole	610	8	2.94	29	0.06959	0.06959
stage	CC	GO:0005814	centriole	93	2	0.45	30	0.07235	0.07235
stage	CC	GO:0016235	aggresome	18	1	0.09	31	0.08223	0.08223
stage	CC	GO:0031143	pseudopodium	19	1	0.09	32	0.0866	0.0866
stage	CC	GO:0005856	cytoskeleton	2031	10	9.77	33	0.09187	0.09187
stage	CC	GO:0005605	basal lamina	22	1	0.11	34	0.09958	0.09958
stage	CC	GO:0005892	acetylcholine-gated channel complex	23	1	0.11	35	0.10386	0.10386
stage	CC	GO:0000407	pre-autophagosomal structure	24	1	0.12	36	0.10813	0.10813
stage	CC	GO:0009506	plasmodesma	30	1	0.14	37	0.1333	0.1333
stage	CC	GO:0005743	mitochondrial inner membrane	421	4	2.03	38	0.14034	0.14034
stage	CC	GO:0005801	cis-Golgi network	35	1	0.17	39	0.15375	0.15375
stage	CC	GO:0070062	extracellular vesicular exosome	1474	10	7.09	40	0.16018	0.16018
stage	CC	GO:0031526	brush border membrane	38	1	0.18	41	0.16578	0.16578
stage	CC	GO:0005776	autophagic vacuole	44	1	0.21	42	0.18935	0.18935
stage	CC	GO:0030864	cortical actin cytoskeleton	44	1	0.21	43	0.18935	0.18935
stage	CC	GO:0005918	septate junction	46	1	0.22	44	0.19706	0.19706
stage	CC	GO:0005884	actin filament	47	1	0.23	45	0.20089	0.20089
stage	CC	GO:0016324	apical plasma membrane	175	2	0.84	46	0.20222	0.20222
stage	CC	GO:0031594	neuromuscular junction	50	1	0.24	47	0.21226	0.21226
stage	CC	GO:0005758	mitochondrial intermembrane space	62	1	0.3	48	0.25618	0.25618
stage	CC	GO:0005764	lysosome	490	6	2.36	49	0.26277	0.26277
stage	CC	GO:0045211	postsynaptic membrane	215	2	1.03	50	0.27238	0.27238
stage	CC	GO:0000932	cytoplasmic mRNA processing body	68	1	0.33	51	0.27722	0.27722
stage	CC	GO:0045111	intermediate filament cytoskeleton	70	1	0.34	52	0.2841	0.2841
stage	CC	GO:0031966	mitochondrial membrane	608	5	2.93	53	0.28634	0.28634
stage	CC	GO:0036064	ciliary basal body	73	1	0.35	54	0.29431	0.29431
stage	CC	GO:0005905	coated pit	75	1	0.36	55	0.30103	0.30103
stage	CC	GO:0009897	external side of plasma membrane	77	1	0.37	56	0.30769	0.30769
stage	CC	GO:0005783	endoplasmic reticulum	1354	4	6.52	57	0.32199	0.32199
stage	CC	GO:0032580	Golgi cisterna membrane	83	1	0.4	58	0.32729	0.32729
stage	CC	GO:0005774	vacuolar membrane	333	2	1.6	59	0.32794	0.32794
stage	CC	GO:0016605	PML body	84	1	0.4	60	0.3305	0.3305
stage	CC	GO:0031225	anchored component of membrane	100	1	0.48	61	0.37991	0.37991
stage	CC	GO:0016021	integral component of membrane	4216	21	20.29	62	0.41191	0.41191
stage	CC	GO:0048471	perinuclear region of cytoplasm	491	3	2.36	63	0.41443	0.41443
stage	CC	GO:0005759	mitochondrial matrix	307	2	1.48	64	0.43025	0.43025
stage	CC	GO:0030425	dendrite	313	2	1.51	65	0.44001	0.44001
stage	CC	GO:0005737	cytoplasm	10180	56	48.99	66	0.44021	0.44021
stage	CC	GO:0005802	trans-Golgi network	135	1	0.65	67	0.47577	0.47577
stage	CC	GO:0005741	mitochondrial outer membrane	145	1	0.7	68	0.50036	0.50036
stage	CC	GO:0014069	postsynaptic density	145	1	0.7	69	0.50036	0.50036
stage	CC	GO:0043235	receptor complex	175	2	0.84	70	0.51295	0.51295
stage	CC	GO:0005768	endosome	568	3	2.73	71	0.5472	0.5472
stage	CC	GO:0016323	basolateral plasma membrane	179	1	0.86	72	0.57575	0.57575
stage	CC	GO:0030054	cell junction	976	5	4.7	73	0.57916	0.57916
stage	CC	GO:0005770	late endosome	184	1	0.89	74	0.58585	0.58585
stage	CC	GO:0016020	membrane	7211	39	34.71	75	0.59633	0.59633
stage	CC	GO:0005777	peroxisome	198	1	0.95	76	0.61287	0.61287
stage	CC	GO:0005730	nucleolus	661	3	3.18	77	0.61332	0.61332
stage	CC	GO:0005925	focal adhesion	205	1	0.99	78	0.62572	0.62572
stage	CC	GO:0005578	proteinaceous extracellular matrix	334	2	1.61	79	0.64473	0.64473
stage	CC	GO:0005794	Golgi apparatus	1214	7	5.84	80	0.65721	0.65721
stage	CC	GO:0005765	lysosomal membrane	250	1	1.2	81	0.69884	0.69884
stage	CC	GO:0043025	neuronal cell body	272	1	1.31	82	0.72926	0.72926
stage	CC	GO:0005576	extracellular region	2633	17	12.67	83	0.73074	0.73074
stage	CC	GO:0031252	cell leading edge	337	1	1.62	84	0.8025	0.8025
stage	CC	GO:0005635	nuclear envelope	346	1	1.67	85	0.81096	0.81096
stage	CC	GO:0005829	cytosol	1798	14	8.65	86	0.82308	0.82308
stage	CC	GO:0000139	Golgi membrane	576	2	2.77	87	0.90616	0.90616
stage	CC	GO:0005874	microtubule	531	1	2.56	88	0.92353	0.92353
stage	CC	GO:0005887	integral component of plasma membrane	628	3	3.02	89	0.93897	0.93897
stage	CC	GO:0005634	nucleus	5805	18	27.94	90	0.96226	0.96226
stage	CC	GO:0005789	endoplasmic reticulum membrane	802	1	3.86	91	0.98007	0.98007
stage	CC	GO:0001669	acrosomal vesicle	40	1	0.19	92	1	1
stage	CC	GO:0033646	host intracellular part	9	1	0.04	93	1	1
stage	CC	GO:0044420	extracellular matrix part	144	1	0.69	94	1	1
stage	CC	GO:0033647	host intracellular organelle	6	1	0.03	95	1	1
stage	CC	GO:0044421	extracellular region part	2052	15	9.88	96	1	1
stage	CC	GO:0033648	host intracellular membrane-bounded orga...	6	1	0.03	97	1	1
stage	CC	GO:0044422	organelle part	6781	33	32.64	98	1	1
stage	CC	GO:0043226	organelle	11854	56	57.05	99	1	1
stage	CC	GO:0044424	intracellular part	13020	63	62.66	100	1	1
stage	MF	GO:0003735	structural constituent of ribosome	383	12	2.07	1	6.1e-07	6.1e-07
stage	MF	GO:0004364	glutathione transferase activity	45	4	0.24	2	8.5e-05	8.5e-05
stage	MF	GO:0032440	2-alkenal reductase [NAD(P)] activity	6	2	0.03	3	0.00039	0.00039
stage	MF	GO:0047522	15-oxoprostaglandin 13-oxidase activity	8	2	0.04	4	0.00073	0.00073
stage	MF	GO:0036132	13-prostaglandin reductase activity	8	2	0.04	5	0.00073	0.00073
stage	MF	GO:0004615	phosphomannomutase activity	1	1	0.01	6	0.00520	0.00520
stage	MF	GO:0019843	rRNA binding	74	3	0.4	7	0.00671	0.00671
stage	MF	GO:0042803	protein homodimerization activity	333	6	1.8	8	0.00767	0.00767
stage	MF	GO:0008073	ornithine decarboxylase inhibitor activi...	2	1	0.01	9	0.01036	0.01036
stage	MF	GO:0004466	long-chain-acyl-CoA dehydrogenase activi...	3	1	0.02	10	0.01551	0.01551
stage	MF	GO:0004040	amidase activity	3	1	0.02	11	0.01551	0.01551
stage	MF	GO:0004486	methylenetetrahydrofolate dehydrogenase ...	3	1	0.02	12	0.01551	0.01551
stage	MF	GO:0004321	fatty-acyl-CoA synthase activity	3	1	0.02	13	0.01551	0.01551
stage	MF	GO:0015204	urea transmembrane transporter activity	4	1	0.02	14	0.02062	0.02062
stage	MF	GO:0016401	palmitoyl-CoA oxidase activity	4	1	0.02	15	0.02062	0.02062
stage	MF	GO:0016531	copper chaperone activity	4	1	0.02	16	0.02062	0.02062
stage	MF	GO:0004488	methylenetetrahydrofolate dehydrogenase ...	4	1	0.02	17	0.02062	0.02062
stage	MF	GO:0004477	methenyltetrahydrofolate cyclohydrolase ...	4	1	0.02	18	0.02062	0.02062
stage	MF	GO:0004329	formate-tetrahydrofolate ligase activity	4	1	0.02	19	0.02062	0.02062
stage	MF	GO:0050610	methylarsonate reductase activity	4	1	0.02	20	0.02062	0.02062
stage	MF	GO:0008832	dGTPase activity	5	1	0.03	21	0.02571	0.02571
stage	MF	GO:0031871	proteinase activated receptor binding	5	1	0.03	22	0.02571	0.02571
stage	MF	GO:0032567	dGTP binding	5	1	0.03	23	0.02571	0.02571
stage	MF	GO:0008260	3-oxoacid CoA-transferase activity	5	1	0.03	24	0.02571	0.02571
stage	MF	GO:0045174	glutathione dehydrogenase (ascorbate) ac...	5	1	0.03	25	0.02571	0.02571
stage	MF	GO:0045735	nutrient reservoir activity	6	1	0.03	26	0.03078	0.03078
stage	MF	GO:0034452	dynactin binding	6	1	0.03	27	0.03078	0.03078
stage	MF	GO:0004586	ornithine decarboxylase activity	6	1	0.03	28	0.03078	0.03078
stage	MF	GO:0003755	peptidyl-prolyl cis-trans isomerase acti...	57	2	0.31	29	0.03538	0.03538
stage	MF	GO:0052723	inositol hexakisphosphate 1-kinase activ...	7	1	0.04	30	0.03581	0.03581
stage	MF	GO:0052724	inositol hexakisphosphate 3-kinase activ...	7	1	0.04	31	0.03581	0.03581
stage	MF	GO:0000832	inositol hexakisphosphate 5-kinase activ...	7	1	0.04	32	0.03581	0.03581
stage	MF	GO:0008093	cytoskeletal adaptor activity	8	1	0.04	33	0.04083	0.04083
stage	MF	GO:0042169	SH2 domain binding	8	1	0.04	34	0.04083	0.04083
stage	MF	GO:0004767	sphingomyelin phosphodiesterase activity	8	1	0.04	35	0.04083	0.04083
stage	MF	GO:0008440	inositol-1,4,5-trisphosphate 3-kinase ac...	8	1	0.04	36	0.04083	0.04083
stage	MF	GO:0034450	ubiquitin-ubiquitin ligase activity	9	1	0.05	37	0.04581	0.04581
stage	MF	GO:0004427	inorganic diphosphatase activity	10	1	0.05	38	0.05077	0.05077
stage	MF	GO:0004784	superoxide dismutase activity	10	1	0.05	39	0.05077	0.05077
stage	MF	GO:0042043	neurexin family protein binding	11	1	0.06	40	0.05571	0.05571
stage	MF	GO:0005391	sodium:potassium-exchanging ATPase activ...	11	1	0.06	41	0.05571	0.05571
stage	MF	GO:0005212	structural constituent of eye lens	12	1	0.06	42	0.06062	0.06062
stage	MF	GO:0008107	galactoside 2-alpha-L-fucosyltransferase...	13	1	0.07	43	0.06550	0.06550
stage	MF	GO:0017153	sodium:dicarboxylate symporter activity	13	1	0.07	44	0.06550	0.06550
stage	MF	GO:0045502	dynein binding	14	1	0.08	45	0.07036	0.07036
stage	MF	GO:0031404	chloride ion binding	14	1	0.08	46	0.07036	0.07036
stage	MF	GO:0050431	transforming growth factor beta binding	15	1	0.08	47	0.07519	0.07519
stage	MF	GO:0005080	protein kinase C binding	15	1	0.08	48	0.07519	0.07519
stage	MF	GO:0004602	glutathione peroxidase activity	16	1	0.09	49	0.08000	0.08000
stage	MF	GO:0000062	fatty-acyl-CoA binding	17	1	0.09	50	0.08479	0.08479
stage	MF	GO:0008171	O-methyltransferase activity	20	1	0.11	51	0.09900	0.09900
stage	MF	GO:0016884	carbon-nitrogen ligase activity, with gl...	21	1	0.11	52	0.10368	0.10368
stage	MF	GO:0004129	cytochrome-c oxidase activity	21	1	0.11	53	0.10368	0.10368
stage	MF	GO:0005200	structural constituent of cytoskeleton	107	2	0.58	54	0.10672	0.10672
stage	MF	GO:0004563	beta-N-acetylhexosaminidase activity	23	1	0.12	55	0.11299	0.11299
stage	MF	GO:0004143	diacylglycerol kinase activity	23	1	0.12	56	0.11299	0.11299
stage	MF	GO:0045182	translation regulator activity	25	1	0.13	57	0.12219	0.12219
stage	MF	GO:0003951	NAD+ kinase activity	26	1	0.14	58	0.12676	0.12676
stage	MF	GO:0015485	cholesterol binding	28	1	0.15	59	0.13583	0.13583
stage	MF	GO:0043022	ribosome binding	31	1	0.17	60	0.14925	0.14925
stage	MF	GO:0004889	acetylcholine-activated cation-selective...	33	1	0.18	61	0.15809	0.15809
stage	MF	GO:0005215	transporter activity	1298	9	7	62	0.16469	0.16469
stage	MF	GO:0022891	substrate-specific transmembrane transpo...	821	6	4.43	63	0.16495	0.16495
stage	MF	GO:0017022	myosin binding	35	1	0.19	64	0.16684	0.16684
stage	MF	GO:0016798	hydrolase activity, acting on glycosyl b...	242	2	1.31	65	0.17991	0.17991
stage	MF	GO:0017137	Rab GTPase binding	49	1	0.26	66	0.22559	0.22559
stage	MF	GO:0043130	ubiquitin binding	53	1	0.29	67	0.24161	0.24161
stage	MF	GO:0003746	translation elongation factor activity	55	1	0.3	68	0.24950	0.24950
stage	MF	GO:0004867	serine-type endopeptidase inhibitor acti...	57	1	0.31	69	0.25731	0.25731
stage	MF	GO:0005097	Rab GTPase activator activity	59	1	0.32	70	0.26503	0.26503
stage	MF	GO:0003743	translation initiation factor activity	68	1	0.37	71	0.29883	0.29883
stage	MF	GO:0005319	lipid transporter activity	75	1	0.4	72	0.32406	0.32406
stage	MF	GO:0004857	enzyme inhibitor activity	193	3	1.04	73	0.33986	0.33986
stage	MF	GO:0008022	protein C-terminus binding	80	1	0.43	74	0.34152	0.34152
stage	MF	GO:0016787	hydrolase activity	3196	11	17.24	75	0.34201	0.34201
stage	MF	GO:0050839	cell adhesion molecule binding	89	1	0.48	76	0.37185	0.37185
stage	MF	GO:0016881	acid-amino acid ligase activity	104	1	0.56	77	0.41935	0.41935
stage	MF	GO:0051015	actin filament binding	107	1	0.58	78	0.42842	0.42842
stage	MF	GO:0015293	symporter activity	207	2	1.12	79	0.43234	0.43234
stage	MF	GO:0008047	enzyme activator activity	345	2	1.86	80	0.43536	0.43536
stage	MF	GO:0003779	actin binding	217	2	1.17	81	0.43549	0.43549
stage	MF	GO:0042277	peptide binding	114	1	0.62	82	0.44903	0.44903
stage	MF	GO:0008026	ATP-dependent helicase activity	124	1	0.67	83	0.47722	0.47722
stage	MF	GO:0046982	protein heterodimerization activity	136	1	0.73	84	0.50916	0.50916
stage	MF	GO:0050660	flavin adenine dinucleotide binding	150	1	0.81	85	0.54400	0.54400
stage	MF	GO:0003723	RNA binding	1645	9	8.88	86	0.57391	0.57391
stage	MF	GO:0042802	identical protein binding	508	7	2.74	87	0.57919	0.57919
stage	MF	GO:0003713	transcription coactivator activity	166	1	0.9	88	0.58084	0.58084
stage	MF	GO:0004872	receptor activity	692	2	3.73	89	0.60217	0.60217
stage	MF	GO:0008270	zinc ion binding	1232	6	6.65	90	0.62588	0.62588
stage	MF	GO:0000287	magnesium ion binding	188	1	1.01	91	0.62673	0.62673
stage	MF	GO:0020037	heme binding	203	1	1.1	92	0.65515	0.65515
stage	MF	GO:0016874	ligase activity	628	5	3.39	93	0.66046	0.66046
stage	MF	GO:0004930	G-protein coupled receptor activity	219	1	1.18	94	0.68310	0.68310
stage	MF	GO:0030246	carbohydrate binding	273	1	1.47	95	0.76192	0.76192
stage	MF	GO:0004842	ubiquitin-protein transferase activity	325	2	1.75	96	0.77317	0.77317
stage	MF	GO:0005524	ATP binding	2224	9	12	97	0.83549	0.83549
stage	MF	GO:0044822	poly(A) RNA binding	899	3	4.85	98	0.85375	0.85375
stage	MF	GO:0046872	metal ion binding	4547	18	24.53	99	0.86046	0.86046
stage	MF	GO:0005525	GTP binding	498	1	2.69	100	0.92851	0.92851
