# Supplementary material for: Transcriptomic responses to predator kairomones in embryos of the aquatic snail Radix balthica
Source: Ecol Evol. 2018 Oct 17;8(22):11071–82. doi: 10.1002/ece3.4574 (PMC6262742; doi:10.1002/ece3.4574)
Supplement: Supplementary file 16 [file ECE3-8-11071-s016.csv]

Transcript	Target	AccessNo	GeneName	PercentageID	AlignmentLength	NumMismatches	NumGapOpens	StartPosInQuery	EndPosInQuery	StartPosInTarget	EndPosInTarget	Evalue
c32776_g1_i1	gi|225906403|gb|ACO36046.1|	ACO36046.1	C-type lectin 2	28.06	139	82	6	6146	5781	20	157	2.00E-10
c32776_g1_i1	gi|2073146|dbj|BAA19863.1|	BAA19863.1	Incilarin C	30	150	99	5	5765	5328	4	151	1.00E-11
c28198_g1_i1	gi|209921945|gb|ACI96106.1|	ACI96106.1	calcineurin A subunit	90.74	486	39	1	184	1623	1	486	0
c45158_g1_i1	gi|29378317|gb|AAO83840.1|AF484081_1	AAO83840.1	voltage-dependent L-type calcium channel alpha-1 subunit isoform c	89.47	171	16	1	2	514	312	480	3.00E-111
c20619_g1_i1	gi|347800228|dbj|BAK86420.1|	BAK86420.1	BMSP	33.58	402	237	6	5	1189	722	1100	3.00E-67
c30010_g1_i2	gi|317376180|sp|P86785.1|GIGA2_CRAGI	P86785.1	IMSP-2	45.45	66	28	1	1458	1631	32	97	3.00E-12
c45629_g1_i1	gi|152205944|dbj|BAF73720.1|	BAF73720.1	Chitin synthase/PfCHS1	74.88	422	102	1	1274	9	1516	1933	0
c45629_g1_i1	gi|68159936|gb|AAY86556.1|	AAY86556.1	chitin synthase	75.18	419	99	2	1274	21	1517	1931	0
c25096_g1_i2	gi|261498717|gb|ACX84672.1|	ACX84672.1	homeobox protein 4	67.16	67	22	0	723	523	1	67	1.00E-25
c33952_g1_i2	gi|71063306|gb|AAZ22321.1|	AAZ22321.1	PFMG12	45.95	37	20	0	2087	2197	101	137	7.00E-08
c29792_g3_i1	gi|119351137|gb|ABL63470.1|	ABL63470.1	Plasma membrane calcium ATPase	66.16	1191	351	15	7566	4051	5	1162	0
c32874_g1_i1	gi|75003550|sp|Q5GIS3.1|GBB_PINFU	Q5GIS3.1	pfGbeta1	93.84	341	21	0	4366	3344	1	341	0
c34263_g1_i4	gi|9309336|dbj|BAB03232.1|	BAB03232.1	lectin	22.56	195	127	5	880	1443	4	181	7.00E-10
c12256_g1_i1	gi|88660228|gb|ABD47938.1|	ABD47938.1	Veliger mantle 1	25.33	150	102	4	80	505	6	153	1.00E-07
c29062_g1_i1	gi|34304719|gb|AAQ63463.1|	AAQ63463.1	EP protein precursor	34.85	132	78	4	771	1148	107	236	5.00E-16
c32776_g1_i1	gi|25090912|sp|P82596.3|PLC_HALLA	P82596.3	Perlucin	36.75	117	70	3	5675	5337	13	129	7.00E-17
c31093_g1_i3	gi|256252203|dbj|BAH97338.1|	BAH97338.1	Pif177 Pif97	32.13	277	152	6	429	1163	254	526	5.00E-40
c25188_g1_i1	gi|161110488|gb|ABX57736.1|	ABX57736.1	TFG beta signaling pathway factor	84.93	418	54	4	2343	1093	4	413	0
c31864_g1_i1	gi|152003983|gb|ABS19815.1|	ABS19815.1	Sarco/endoplasmic reticulum calcium ATPase isoform A	86.35	1004	135	1	5593	2582	1	1002	0
c29145_g2_i1	gi|164454482|dbj|BAF96783.1|	BAF96783.1	DPP	78.38	518	106	3	1713	166	76	589	0
c33337_g1_i1	gi|60266933|gb|AAX16122.1|	AAX16122.1	Carbonic anhydrase precursor	38.01	592	317	16	3985	2318	16	593	2.00E-112
c25586_g1_i2	gi|317376184|sp|P86789.1|GIGA6_CRAGI	P86789.1	IMSP-6	29.96	257	173	4	142	894	27	282	4.00E-35
c32566_g1_i1	gi|73427346|gb|AAZ76256.1|	AAZ76256.1	PFMG2	53.48	187	75	4	182	739	5	180	5.00E-55
c22540_g1_i1	gi|196049296|dbj|BAG68617.1|	BAG68617.1	engrailed	70.1	97	29	0	2103	2393	94	190	1.00E-28
c13215_g1_i1	gi|21388594|emb|CAD20574.1|	CAD20574.1	bone morphogenic protein type 2	41.07	879	379	25	4473	1888	175	931	3.00E-164
c31357_g2_i2	gi|29378343|gb|AAO83853.1|AF484096_1	AAO83853.1	calcium/calmodulin-dependent serine protein kinase	89.71	476	39	2	136	1563	450	915	0
c31864_g1_i1	gi|4165020|dbj|BAA37143.1|	BAA37143.1	calcium-ATPase	85.1	993	147	1	5593	2615	1	992	0
c30907_g1_i1	gi|72132971|gb|AAZ66340.1|	AAZ66340.1	tyrosinase	37.13	334	170	15	2087	1182	95	420	7.00E-48
c22540_g1_i1	gi|83271052|gb|ABC00198.1|	ABC00198.1	engrailed	60.95	105	33	2	2091	2393	95	195	5.00E-27
c17241_g1_i1	gi|254810493|sp|A0ZSF3.1|MAM_PINMA	A0ZSF3.1	Nacrein like protein M	33.81	139	83	6	1094	699	23	159	1.00E-13
c17241_g1_i1	gi|119507910|dbj|BAF42329.1|	BAF42329.1	Nacrein-like protein F	33.81	139	83	6	1094	699	23	159	7.00E-14
c17241_g1_i1	gi|254810526|sp|A0ZSF5.1|MAP2_MIZYE	A0ZSF5.1	Nacrein like protein P2	33.81	139	83	6	1094	699	23	159	1.00E-13
c17241_g1_i1	gi|254810483|sp|A0ZSF7.1|MAC2_CRANI	A0ZSF7.1	Nacrein like protein C2	33.81	139	83	6	1094	699	23	159	1.00E-13
c17241_g1_i1	gi|1480031|dbj|BAA11940.1|	BAA11940.1	Nacrein	33.81	139	83	6	1094	699	40	176	1.00E-13
c9157_g1_i1	gi|33333949|gb|AAQ12076.1|	AAQ12076.1	ferritin like protein	67.77	211	59	1	722	90	1	202	2.00E-98
c29760_g1_i1	gi|114152133|sp|P84811.1|PWAP_HALLA	P84811.1	Perlwapin	43.84	73	32	4	1652	1458	60	131	1.00E-07
c17241_g1_i1	gi|254810525|sp|A0ZSF4.1|MAP1_MIZYE	A0ZSF4.1	Nacrein like protein P1	35.71	98	59	3	986	699	1	96	1.00E-11
c28527_g1_i1	gi|254810482|sp|A0ZSF6.1|MAC1_CRANI	A0ZSF6.1	Nacrein like protein C1	48.57	70	30	3	1296	1105	268	337	2.00E-11
c32944_g1_i1	gi|209921947|gb|ACI96107.1|	ACI96107.1	calcineurin B subunit	94.34	159	9	0	131	607	1	159	3.00E-97
c47449_g1_i1	gi|20372975|dbj|BAB91157.1|	BAB91157.1	Nacrein	32.53	83	55	1	76	324	454	535	7.00E-10
c29145_g2_i1	gi|196049298|dbj|BAG68618.1|	BAG68618.1	BMP2/4	38.74	253	117	7	1386	673	37	266	4.00E-46
c19239_g1_i1	gi|317376181|sp|P86786.1|GIGA3_CRAGI	P86786.1	IMSP-3	37.5	224	114	6	645	1268	11	224	2.00E-33
c51451_g1_i1	gi|225906401|gb|ACO36045.1|	ACO36045.1	C-type lectin 1	31.43	140	83	5	143	553	52	181	5.00E-15
c34139_g1_i1	gi|55979206|gb|AAV69062.1|	AAV69062.1	alkaline phosphatase	50.28	531	246	11	358	1935	10	527	9.00E-156
c21250_g1_i1	gi|6692814|dbj|BAA89420.1|	BAA89420.1	sarcoplasmic calcium-binding protein	26.67	105	68	3	929	636	53	155	5.00E-06
c19461_g2_i1	gi|206814475|gb|ACI22622.1|	ACI22622.1	Calmodulin	97.99	149	3	0	195	641	1	149	4.00E-102
c19461_g2_i1	gi|46517823|gb|AAQ20043.1|	AAQ20043.1	CaM	97.99	149	3	0	195	641	1	149	2.00E-102
c22014_g1_i1	gi|150404776|gb|ABR68546.1|	ABR68546.1	calreticulin	76.97	356	79	3	1488	427	1	355	6.00E-170
c22230_g1_i1	gi|83288255|sp|Q4KTY1.1|KPSH1_PINFU	Q4KTY1.1	Serine threonine protein-kinase H1 homolog	75.06	429	89	5	273	1547	1	415	0
c29145_g2_i1	gi|46518286|dbj|BAD16731.1|	BAD16731.1	BMP 2	35.27	292	149	9	1491	673	17	287	2.00E-43
c18145_g1_i2	gi|161345057|gb|AAZ66779.2|	AAZ66779.2	neuronal calcium sensor-1	98.95	191	2	0	212	784	1	191	8.00E-137
c91599_g1_i1	gi|73427350|gb|AAZ76258.1|	AAZ76258.1	PFMG4	35.65	115	68	3	81	416	17	128	4.00E-15
c2467_g1_i1	gi|316998101|dbj|BAJ52887.1|	BAJ52887.1	CA like	58.43	166	68	1	2	496	92	257	4.00E-69
c29827_g1_i2	gi|119852229|dbj|BAF42772.1|	BAF42772.1	Pfty2	34.43	305	163	10	417	1250	106	400	4.00E-45
c29827_g1_i2	gi|119852227|dbj|BAF42771.1|	BAF42771.1	Pfty1	36.03	297	165	10	417	1250	107	397	2.00E-44
c15112_g1_i1	gi|47115650|sp|P83553.1|DERM_BIOGL	P83553.1	Dermatopontin	51.02	147	72	0	117	557	2	148	5.00E-52
c28527_g1_i1	gi|6899836|dbj|BAA90540.1|	BAA90540.1	N66	36.45	107	62	3	1326	1024	457	563	6.00E-11
c2690_g1_i1	gi|126362082|gb|ABO10190.1|	ABO10190.1	67kD laminin receptor precursor	72.44	283	72	4	1052	213	1	280	4.00E-129
c28068_g1_i3	gi|254034418|gb|ACT55367.1|	ACT55367.1	N45	30	140	89	6	1012	614	55	192	7.00E-11
c21742_g1_i1	gi|308154327|sp|P86734.1|EPDR1_HALAI	P86734.1	Ependymin related protein 1	20.91	220	132	9	1494	898	1	199	7.00E-08
c33931_g2_i1	gi|71063300|gb|AAZ22318.1|	AAZ22318.1	PFMG9	27.03	185	111	7	1957	2472	19	192	9.00E-10
c22540_g1_i1	gi|4249752|gb|AAD13787.1|	AAD13787.1	engrailed	85.71	42	6	0	2268	2393	1	42	5.00E-19
c28275_g1_i1	gi|322518378|sp|P86856.1|MANL_MYTCA	P86856.1	Nacrein like protein	27.24	301	136	11	1305	628	2	294	8.00E-20
c89044_g1_i1	gi|126697374|gb|ABO26644.1|	ABO26644.1	Dermatopontin	43.03	165	92	2	940	449	5	168	2.00E-40
c32776_g1_i1	gi|126697278|gb|ABO26596.1|	ABO26596.1	Perlucin-7 Haliotis	27.81	151	88	7	5732	5340	2	151	5.00E-10
c79421_g1_i1	gi|94961054|gb|ABF48089.1|	ABF48089.1	EF hand CBP	35.48	62	30	1	302	117	73	124	8.00E-06
c17969_g1_i1	gi|53801337|gb|AAU93878.1|	AAU93878.1	calcium-dependent protein kinase	47.9	167	86	1	486	986	55	220	1.00E-48
c19461_g2_i1	gi|56118073|gb|AAV73912.1|	AAV73912.1	CaLP	71.14	149	43	0	195	641	1	149	4.00E-70
c22633_g1_i2	gi|93359257|gb|ABF13208.1|	ABF13208.1	ACCBP 1	31.9	210	136	4	1860	1243	30	236	5.00E-28
c28527_g1_i1	gi|240265528|gb|ACS50182.1|	ACS50182.1	N36	44.16	77	37	3	1296	1084	242	318	3.00E-11
c30943_g1_i2	gi|289707893|gb|ADD16957.1|	ADD16957.1	Perlucin	30.77	130	74	6	627	250	33	150	4.00E-14
c30943_g1_i2	gi|2073142|dbj|BAA19861.1|	BAA19861.1	Incilarin A	33.08	130	75	6	636	250	26	144	3.00E-11
c33336_g1_i1	gi|193248438|dbj|BAG50305.1|	BAG50305.1	Putative uncharacterized protein F18	57.41	54	23	0	6618	6457	11	64	4.00E-14
c24307_g1_i1	gi|41353576|gb|AAS01355.1|	AAS01355.1	Calmodulin	100	17	0	0	10	60	1	17	1.00E-06
