# Supplementary material for: Transcriptomic responses to predator kairomones in embryos of the aquatic snail Radix balthica
Source: Ecol Evol. 2018 Oct 17;8(22):11071–82. doi: 10.1002/ece3.4574 (PMC6262742; doi:10.1002/ece3.4574)
Supplement: Supplementary file 17 [file ECE3-8-11071-s017.csv]

FunctionalCategory	X.gene_id	transcript_id	Top_BLASTX_hit	RNAMMER	prot_id	prot_coords	Top_BLASTP_hit	Pfam	SignalP	TmHMM	eggnog	gene_ontology	X
AnatomicalStructureDevelopment	c12486_g1	c12486_g1_i1	sp|P98164|LRP2_HUMAN^P98164^Q:31-1191,H:2700-3063^39.85%ID^E:7e-71^RecName: Full=Low-density lipoprotein receptor-related protein 2;^Eukaryota; Metazoa; Chordata; Craniata; Vertebrata; Euteleostomi; Mammalia; Eutheria; Euarchontoglires; Primates; Haplorrhini; Catarrhini; Hominidae; Homo	.	cds.c12486_g1_i1|m.431	2-430[+]	.	.	.	.	.	.
AnatomicalStructureDevelopment	c12486_g1	c12486_g1_i1	sp|P98164|LRP2_HUMAN^P98164^Q:31-1191,H:2700-3063^39.85%ID^E:7e-71^RecName: Full=Low-density lipoprotein receptor-related protein 2;^Eukaryota; Metazoa; Chordata; Craniata; Vertebrata; Euteleostomi; Mammalia; Eutheria; Euarchontoglires; Primates; Haplorrhini; Catarrhini; Hominidae; Homo	.	cds.c12486_g1_i1|m.430	1-1365[+]	sp|P98164|LRP2_HUMAN^P98164^Q:10-397,H:2699-3063^40.98%ID^E:5e-64^RecName: Full=Low-density lipoprotein receptor-related protein 2;^Eukaryota; Metazoa; Chordata; Craniata; Vertebrata; Euteleostomi; Mammalia; Eutheria; Euarchontoglires; Primates; Haplorrhini; Catarrhini; Hominidae; Homo	PF00057.13^Ldl_recept_a^Low-density lipoprotein receptor domain class A^10-45^E:1.5e-09`PF00057.13^Ldl_recept_a^Low-density lipoprotein receptor domain class A^67-102^E:3.8e-12`PF00057.13^Ldl_recept_a^Low-density lipoprotein receptor domain class A^105-141^E:1e-07`PF00057.13^Ldl_recept_a^Low-density lipoprotein receptor domain class A^146-180^E:7.2e-09`PF00057.13^Ldl_recept_a^Low-density lipoprot…	.	.	NOG235850^Transposase	GO:0016324^cellular_component^apical plasma membrane`GO:0031526^cellular_component^brush border membrane`GO:0005905^cellular_component^coated pit`GO:0030139^cellular_component^endocytic vesicle`GO:0005783^cellular_component^endoplasmic reticulum`GO:0005768^cellular_component^endosome`GO:0005615^cellular_component^extracellular space`GO:0005794^cellular_component^Golgi apparatus`GO:0016021^cellula…
AnatomicalStructureDevelopment	c32360_g1	c32360_g1_i1	sp|Q24248|ARA_DROME^Q24248^Q:1942-1400,H:132-326^57.5%ID^E:7e-53^RecName: Full=Homeobox protein araucan;^Eukaryota; Metazoa; Ecdysozoa; Arthropoda; Hexapoda; Insecta; Pterygota; Neoptera; Endopterygota; Diptera; Brachycera; Muscomorpha; Ephydroidea; Drosophilidae; Drosophila; Sophophora	.	cds.c32360_g1_i1|m.1722	1182-1535[+]	.	.	.	ExpAA=32.70^PredHel=2^Topology=o70-92i99-116o	.	.
AnatomicalStructureDevelopment	c32360_g1	c32360_g1_i1	sp|Q24248|ARA_DROME^Q24248^Q:1942-1400,H:132-326^57.5%ID^E:7e-53^RecName: Full=Homeobox protein araucan;^Eukaryota; Metazoa; Ecdysozoa; Arthropoda; Hexapoda; Insecta; Pterygota; Neoptera; Endopterygota; Diptera; Brachycera; Muscomorpha; Ephydroidea; Drosophilidae; Drosophila; Sophophora	.	cds.c32360_g1_i1|m.1720	302-2068[-]	sp|Q24248|ARA_DROME^Q24248^Q:43-261,H:132-375^50.2%ID^E:2e-55^RecName: Full=Homeobox protein araucan;^Eukaryota; Metazoa; Ecdysozoa; Arthropoda; Hexapoda; Insecta; Pterygota; Neoptera; Endopterygota; Diptera; Brachycera; Muscomorpha; Ephydroidea; Drosophilidae; Drosophila; Sophophora	PF00046.24^Homeobox^Homeobox domain^155-212^E:2e-07`PF05920.6^Homeobox_KN^Homeobox KN domain^170-209^E:1.2e-14	.	.	.	GO:0005634^cellular_component^nucleus`GO:0003705^molecular_function^RNA polymerase II distal enhancer sequence-specific DNA binding transcription factor activity`GO:0043565^molecular_function^sequence-specific DNA binding`GO:0045317^biological_process^equator specification`GO:0007474^biological_process^imaginal disc-derived wing vein specification`GO:0042693^biological_process^muscle cell fate co…
AnatomicalStructureDevelopment	c32360_g1	c32360_g1_i1	sp|Q24248|ARA_DROME^Q24248^Q:1942-1400,H:132-326^57.5%ID^E:7e-53^RecName: Full=Homeobox protein araucan;^Eukaryota; Metazoa; Ecdysozoa; Arthropoda; Hexapoda; Insecta; Pterygota; Neoptera; Endopterygota; Diptera; Brachycera; Muscomorpha; Ephydroidea; Drosophilidae; Drosophila; Sophophora	.	cds.c32360_g1_i1|m.1723	1069-1386[-]	.	.	.	.	.	.
AnatomicalStructureDevelopment	c32360_g1	c32360_g1_i1	sp|Q24248|ARA_DROME^Q24248^Q:1942-1400,H:132-326^57.5%ID^E:7e-53^RecName: Full=Homeobox protein araucan;^Eukaryota; Metazoa; Ecdysozoa; Arthropoda; Hexapoda; Insecta; Pterygota; Neoptera; Endopterygota; Diptera; Brachycera; Muscomorpha; Ephydroidea; Drosophilidae; Drosophila; Sophophora	.	cds.c32360_g1_i1|m.1721	428-1180[+]	.	.	.	.	.	.
AnatomicalStructureDevelopment	c32420_g1	c32420_g1_i2	sp|Q28247|CO4A5_CANFA^Q28247^Q:3-2831,H:722-1689^47.01%ID^E:0^RecName: Full=Collagen alpha-5(IV) chain;^Eukaryota; Metazoa; Chordata; Craniata; Vertebrata; Euteleostomi; Mammalia; Eutheria; Laurasiatheria; Carnivora; Caniformia; Canidae; Canis	.	cds.c32420_g1_i2|m.1898	3-2873[+]	sp|P17139|CO4A1_CAEEL^P17139^Q:19-944,H:829-1758^48.69%ID^E:0^RecName: Full=Collagen alpha-1(IV) chain;^Eukaryota; Metazoa; Ecdysozoa; Nematoda; Chromadorea; Rhabditida; Rhabditoidea; Rhabditidae; Peloderinae; Caenorhabditis	PF01391.13^Collagen^Collagen triple helix repeat (20 copies)^305-360^E:6.8e-08`PF01391.13^Collagen^Collagen triple helix repeat (20 copies)^660-715^E:3.7e-09`PF01413.14^C4^C-terminal tandem repeated domain in type 4 procollagen^721-829^E:1.6e-41`PF01413.14^C4^C-terminal tandem repeated domain in type 4 procollagen^833-943^E:2.2e-46	.	.	NOG12793^Calcium ion binding protein	GO:0005604^cellular_component^basement membrane`GO:0005581^cellular_component^collagen`GO:0005201^molecular_function^extracellular matrix structural constituent`GO:0008340^biological_process^determination of adult lifespan`GO:0009792^biological_process^embryo development ending in birth or egg hatching`GO:0030198^biological_process^extracellular matrix organization`GO:0040007^biological_process^g…
AnatomicalStructureDevelopment	c32420_g1	c32420_g1_i3	sp|Q28247|CO4A5_CANFA^Q28247^Q:3-2831,H:722-1689^47.01%ID^E:0^RecName: Full=Collagen alpha-5(IV) chain;^Eukaryota; Metazoa; Chordata; Craniata; Vertebrata; Euteleostomi; Mammalia; Eutheria; Laurasiatheria; Carnivora; Caniformia; Canidae; Canis	.	cds.c32420_g1_i3|m.1899	3-2873[+]	sp|P17139|CO4A1_CAEEL^P17139^Q:19-944,H:829-1758^48.69%ID^E:0^RecName: Full=Collagen alpha-1(IV) chain;^Eukaryota; Metazoa; Ecdysozoa; Nematoda; Chromadorea; Rhabditida; Rhabditoidea; Rhabditidae; Peloderinae; Caenorhabditis	PF01391.13^Collagen^Collagen triple helix repeat (20 copies)^305-360^E:6.8e-08`PF01391.13^Collagen^Collagen triple helix repeat (20 copies)^660-715^E:3.7e-09`PF01413.14^C4^C-terminal tandem repeated domain in type 4 procollagen^721-829^E:1.6e-41`PF01413.14^C4^C-terminal tandem repeated domain in type 4 procollagen^833-943^E:2.2e-46	.	.	NOG12793^Calcium ion binding protein	GO:0005604^cellular_component^basement membrane`GO:0005581^cellular_component^collagen`GO:0005201^molecular_function^extracellular matrix structural constituent`GO:0008340^biological_process^determination of adult lifespan`GO:0009792^biological_process^embryo development ending in birth or egg hatching`GO:0030198^biological_process^extracellular matrix organization`GO:0040007^biological_process^g…
AnatomicalStructureDevelopment	c32420_g2	c32420_g2_i1	sp|P17139|CO4A1_CAEEL^P17139^Q:2390-12,H:30-824^43.24%ID^E:6e-113^RecName: Full=Collagen alpha-1(IV) chain;^Eukaryota; Metazoa; Ecdysozoa; Nematoda; Chromadorea; Rhabditida; Rhabditoidea; Rhabditidae; Peloderinae; Caenorhabditis	.	cds.c32420_g2_i1|m.1902	1045-1431[+]	sp|Q8CQD9|PLS_STAES^Q8CQD9^Q:9-128,H:1283-1404^39.52%ID^E:4e-07^RecName: Full=Accumulation-associated protein;^Bacteria; Firmicutes; Bacilli; Bacillales; Staphylococcus	.	.	.	NOG12793^Calcium ion binding protein	GO:0005618^cellular_component^cell wall`GO:0005576^cellular_component^extracellular region`GO:0016020^cellular_component^membrane
AnatomicalStructureDevelopment	c32420_g2	c32420_g2_i1	sp|P17139|CO4A1_CAEEL^P17139^Q:2390-12,H:30-824^43.24%ID^E:6e-113^RecName: Full=Collagen alpha-1(IV) chain;^Eukaryota; Metazoa; Ecdysozoa; Nematoda; Chromadorea; Rhabditida; Rhabditoidea; Rhabditidae; Peloderinae; Caenorhabditis	.	cds.c32420_g2_i1|m.1901	1070-1672[-]	.	.	.	.	.	.
AnatomicalStructureDevelopment	c32420_g2	c32420_g2_i1	sp|P17139|CO4A1_CAEEL^P17139^Q:2390-12,H:30-824^43.24%ID^E:6e-113^RecName: Full=Collagen alpha-1(IV) chain;^Eukaryota; Metazoa; Ecdysozoa; Nematoda; Chromadorea; Rhabditida; Rhabditoidea; Rhabditidae; Peloderinae; Caenorhabditis	.	cds.c32420_g2_i1|m.1900	3-2474[-]	sp|P17139|CO4A1_CAEEL^P17139^Q:14-824,H:10-868^42.86%ID^E:8e-100^RecName: Full=Collagen alpha-1(IV) chain;^Eukaryota; Metazoa; Ecdysozoa; Nematoda; Chromadorea; Rhabditida; Rhabditoidea; Rhabditidae; Peloderinae; Caenorhabditis	PF01391.13^Collagen^Collagen triple helix repeat (20 copies)^60-108^E:1.6e-07`PF01391.13^Collagen^Collagen triple helix repeat (20 copies)^105-160^E:3.4e-09`PF01391.13^Collagen^Collagen triple helix repeat (20 copies)^167-221^E:1.5e-08`PF01391.13^Collagen^Collagen triple helix repeat (20 copies)^254-311^E:2.2e-10`PF01391.13^Collagen^Collagen triple helix repeat (20 copies)^302-357^E:8.3e-09`PF013…	sigP:1^29^0.834^YES	.	NOG12793^Calcium ion binding protein	GO:0005604^cellular_component^basement membrane`GO:0005581^cellular_component^collagen`GO:0005201^molecular_function^extracellular matrix structural constituent`GO:0008340^biological_process^determination of adult lifespan`GO:0009792^biological_process^embryo development ending in birth or egg hatching`GO:0030198^biological_process^extracellular matrix organization`GO:0040007^biological_process^g…
AnatomicalStructureDevelopment	c32592_g1	c32592_g1_i1	sp|Q03164|MLL1_HUMAN^Q03164^Q:335-1462,H:1705-2092^46.43%ID^E:5e-97^RecName: Full=Histone-lysine N-methyltransferase MLL;^Eukaryota; Metazoa; Chordata; Craniata; Vertebrata; Euteleostomi; Mammalia; Eutheria; Euarchontoglires; Primates; Haplorrhini; Catarrhini; Hominidae; Homo	.	cds.c32592_g1_i1|m.2251	2-6814[+]	sp|Q03164|MLL1_HUMAN^Q03164^Q:112-469,H:1705-2076^47.45%ID^E:5e-104^RecName: Full=Histone-lysine N-methyltransferase MLL;^Eukaryota; Metazoa; Chordata; Craniata; Vertebrata; Euteleostomi; Mammalia; Eutheria; Euarchontoglires; Primates; Haplorrhini; Catarrhini; Hominidae; Homo	PF13832.1^zf-HC5HC2H_2^PHD-zinc-finger like domain^277-362^E:1.1e-09`PF13771.1^zf-HC5HC2H^PHD-like zinc-binding domain^292-370^E:1.8e-16`PF05964.9^FYRN^F/Y-rich N-terminus^415-465^E:6.9e-13	.	.	COG2940^Proteins containing SET domain	GO:0071339^cellular_component^MLL1 complex`GO:0003680^molecular_function^AT DNA binding`GO:0070577^molecular_function^histone acetyl-lysine binding`GO:0042800^molecular_function^histone methyltransferase activity (H3-K4 specific)`GO:0046872^molecular_function^metal ion binding`GO:0042803^molecular_function^protein homodimerization activity`GO:0003700^molecular_function^sequence-specific DNA bindi…
AnatomicalStructureDevelopment	c32592_g1	c32592_g1_i1	sp|Q03164|MLL1_HUMAN^Q03164^Q:335-1462,H:1705-2092^46.43%ID^E:5e-97^RecName: Full=Histone-lysine N-methyltransferase MLL;^Eukaryota; Metazoa; Chordata; Craniata; Vertebrata; Euteleostomi; Mammalia; Eutheria; Euarchontoglires; Primates; Haplorrhini; Catarrhini; Hominidae; Homo	.	cds.c32592_g1_i1|m.2253	819-1235[+]	.	.	.	.	.	.
AnatomicalStructureDevelopment	c32592_g1	c32592_g1_i1	sp|Q03164|MLL1_HUMAN^Q03164^Q:335-1462,H:1705-2092^46.43%ID^E:5e-97^RecName: Full=Histone-lysine N-methyltransferase MLL;^Eukaryota; Metazoa; Chordata; Craniata; Vertebrata; Euteleostomi; Mammalia; Eutheria; Euarchontoglires; Primates; Haplorrhini; Catarrhini; Hominidae; Homo	.	cds.c32592_g1_i1|m.2254	1450-1794[-]	.	.	.	.	.	.
AnatomicalStructureDevelopment	c32592_g1	c32592_g1_i1	sp|Q03164|MLL1_HUMAN^Q03164^Q:335-1462,H:1705-2092^46.43%ID^E:5e-97^RecName: Full=Histone-lysine N-methyltransferase MLL;^Eukaryota; Metazoa; Chordata; Craniata; Vertebrata; Euteleostomi; Mammalia; Eutheria; Euarchontoglires; Primates; Haplorrhini; Catarrhini; Hominidae; Homo	.	cds.c32592_g1_i1|m.2252	5098-5520[-]	.	.	.	.	.	.
AnatomicalStructureDevelopment	c32834_g2	c32834_g2_i1	sp|P48430|SOX2_CHICK^P48430^Q:51-926,H:36-315^48.49%ID^E:7e-67^RecName: Full=Transcription factor SOX-2;^Eukaryota; Metazoa; Chordata; Craniata; Vertebrata; Euteleostomi; Archosauria; Dinosauria; Saurischia; Theropoda; Coelurosauria; Aves; Neognathae; Galliformes; Phasianidae; Phasianinae; Gallus	.	cds.c32834_g2_i1|m.2755	3-929[+]	sp|Q6P0E1|SOX2_DANRE^Q6P0E1^Q:4-308,H:23-315^44.72%ID^E:2e-65^RecName: Full=Transcription factor Sox-2;^Eukaryota; Metazoa; Chordata; Craniata; Vertebrata; Euteleostomi; Actinopterygii; Neopterygii; Teleostei; Ostariophysi; Cypriniformes; Cyprinidae; Danio	PF09011.5^DUF1898^Domain of unknown function (DUF1898)^17-79^E:6.5e-12`PF00505.14^HMG_box^HMG (high mobility group) box^20-88^E:1.2e-26`PF12336.3^SOXp^SOX transcription factor^89-150^E:9.5e-15	.	.	.	GO:0005737^cellular_component^cytoplasm`GO:0005667^cellular_component^transcription factor complex`GO:0003677^molecular_function^DNA binding`GO:0048592^biological_process^eye morphogenesis`GO:0031101^biological_process^fin regeneration`GO:0051091^biological_process^positive regulation of sequence-specific DNA binding transcription factor activity`GO:0006351^biological_process^transcription, DNA-d…
AnatomicalStructureDevelopment	c32834_g2	c32834_g2_i1	sp|P48430|SOX2_CHICK^P48430^Q:51-926,H:36-315^48.49%ID^E:7e-67^RecName: Full=Transcription factor SOX-2;^Eukaryota; Metazoa; Chordata; Craniata; Vertebrata; Euteleostomi; Archosauria; Dinosauria; Saurischia; Theropoda; Coelurosauria; Aves; Neognathae; Galliformes; Phasianidae; Phasianinae; Gallus	.	cds.c32834_g2_i1|m.2756	183-695[-]	.	.	.	.	.	.
AnatomicalStructureDevelopment	c32792_g1	c32792_g1_i1	sp|P02460|CO2A1_CHICK^P02460^Q:2402-1758,H:141-368^43.48%ID^E:6e-46^RecName: Full=Collagen alpha-1(II) chain;^Eukaryota; Metazoa; Chordata; Craniata; Vertebrata; Euteleostomi; Archosauria; Dinosauria; Saurischia; Theropoda; Coelurosauria; Aves; Neognathae; Galliformes; Phasianidae; Phasianinae; Gallus	.	cds.c32792_g1_i1|m.3433	4431-5108[+]	.	.	.	.	.	.
AnatomicalStructureDevelopment	c32792_g1	c32792_g1_i1	sp|P02460|CO2A1_CHICK^P02460^Q:2402-1758,H:141-368^43.48%ID^E:6e-46^RecName: Full=Collagen alpha-1(II) chain;^Eukaryota; Metazoa; Chordata; Craniata; Vertebrata; Euteleostomi; Archosauria; Dinosauria; Saurischia; Theropoda; Coelurosauria; Aves; Neognathae; Galliformes; Phasianidae; Phasianinae; Gallus	.	cds.c32792_g1_i1|m.3435	3881-4330[-]	.	.	.	.	.	.
AnatomicalStructureDevelopment	c32792_g1	c32792_g1_i1	sp|P02460|CO2A1_CHICK^P02460^Q:2402-1758,H:141-368^43.48%ID^E:6e-46^RecName: Full=Collagen alpha-1(II) chain;^Eukaryota; Metazoa; Chordata; Craniata; Vertebrata; Euteleostomi; Archosauria; Dinosauria; Saurischia; Theropoda; Coelurosauria; Aves; Neognathae; Galliformes; Phasianidae; Phasianinae; Gallus	.	cds.c32792_g1_i1|m.3432	1752-6851[-]	sp|P02466|CO1A2_RAT^P02466^Q:515-1699,H:97-1372^39.09%ID^E:1e-149^RecName: Full=Collagen alpha-2(I) chain;^Eukaryota; Metazoa; Chordata; Craniata; Vertebrata; Euteleostomi; Mammalia; Eutheria; Euarchontoglires; Glires; Rodentia; Sciurognathi; Muroidea; Muridae; Murinae; Rattus	PF13385.1^Laminin_G_3^Concanavalin A-like lectin/glucanases superfamily^108-241^E:2.9e-07`PF02210.19^Laminin_G_2^Laminin G domain^127-240^E:1.8e-08`PF01391.13^Collagen^Collagen triple helix repeat (20 copies)^323-362^E:1.9e-05`PF01391.13^Collagen^Collagen triple helix repeat (20 copies)^394-450^E:8.7e-09`PF01391.13^Collagen^Collagen triple helix repeat (20 copies)^437-485^E:2.5e-05`PF01391.13^Col…	sigP:1^34^0.76^YES	.	NOG12793^Calcium ion binding protein	GO:0005584^cellular_component^collagen type I`GO:0005615^cellular_component^extracellular space`GO:0005201^molecular_function^extracellular matrix structural constituent`GO:0046872^molecular_function^metal ion binding`GO:0001568^biological_process^blood vessel development`GO:0071230^biological_process^cellular response to amino acid stimulus`GO:0030199^biological_process^collagen fibril organizat…
AnatomicalStructureDevelopment	c32792_g1	c32792_g1_i1	sp|P02460|CO2A1_CHICK^P02460^Q:2402-1758,H:141-368^43.48%ID^E:6e-46^RecName: Full=Collagen alpha-1(II) chain;^Eukaryota; Metazoa; Chordata; Craniata; Vertebrata; Euteleostomi; Archosauria; Dinosauria; Saurischia; Theropoda; Coelurosauria; Aves; Neognathae; Galliformes; Phasianidae; Phasianinae; Gallus	.	cds.c32792_g1_i1|m.3438	2435-2755[-]	.	.	.	.	.	.
AnatomicalStructureDevelopment	c32792_g1	c32792_g1_i1	sp|P02460|CO2A1_CHICK^P02460^Q:2402-1758,H:141-368^43.48%ID^E:6e-46^RecName: Full=Collagen alpha-1(II) chain;^Eukaryota; Metazoa; Chordata; Craniata; Vertebrata; Euteleostomi; Archosauria; Dinosauria; Saurischia; Theropoda; Coelurosauria; Aves; Neognathae; Galliformes; Phasianidae; Phasianinae; Gallus	.	cds.c32792_g1_i1|m.3436	6496-6915[+]	.	.	.	ExpAA=22.70^PredHel=1^Topology=i104-126o	.	.
AnatomicalStructureDevelopment	c32792_g1	c32792_g1_i1	sp|P02460|CO2A1_CHICK^P02460^Q:2402-1758,H:141-368^43.48%ID^E:6e-46^RecName: Full=Collagen alpha-1(II) chain;^Eukaryota; Metazoa; Chordata; Craniata; Vertebrata; Euteleostomi; Archosauria; Dinosauria; Saurischia; Theropoda; Coelurosauria; Aves; Neognathae; Galliformes; Phasianidae; Phasianinae; Gallus	.	cds.c32792_g1_i1|m.3434	4961-5500[-]	.	.	.	.	.	.
AnatomicalStructureDevelopment	c32792_g1	c32792_g1_i1	sp|P02460|CO2A1_CHICK^P02460^Q:2402-1758,H:141-368^43.48%ID^E:6e-46^RecName: Full=Collagen alpha-1(II) chain;^Eukaryota; Metazoa; Chordata; Craniata; Vertebrata; Euteleostomi; Archosauria; Dinosauria; Saurischia; Theropoda; Coelurosauria; Aves; Neognathae; Galliformes; Phasianidae; Phasianinae; Gallus	.	cds.c32792_g1_i1|m.3437	1908-2315[+]	.	.	.	.	.	.
AnatomicalStructureDevelopment	c5383_g1	c5383_g1_i1	sp|Q15063|POSTN_HUMAN^Q15063^Q:247-999,H:120-367^26.62%ID^E:5e-15^RecName: Full=Periostin;^Eukaryota; Metazoa; Chordata; Craniata; Vertebrata; Euteleostomi; Mammalia; Eutheria; Euarchontoglires; Primates; Haplorrhini; Catarrhini; Hominidae; Homo	.	cds.c5383_g1_i1|m.4478	115-1005[+]	sp|Q15063|POSTN_HUMAN^Q15063^Q:45-295,H:120-367^26.62%ID^E:2e-13^RecName: Full=Periostin;^Eukaryota; Metazoa; Chordata; Craniata; Vertebrata; Euteleostomi; Mammalia; Eutheria; Euarchontoglires; Primates; Haplorrhini; Catarrhini; Hominidae; Homo	PF02469.17^Fasciclin^Fasciclin domain^34-157^E:4.6e-20`PF02469.17^Fasciclin^Fasciclin domain^171-295^E:2.9e-24	sigP:1^19^0.922^YES	.	COG2335^Secreted and surface protein containing fasciclin-like repeats	GO:0005578^cellular_component^proteinaceous extracellular matrix`GO:0008201^molecular_function^heparin binding`GO:0007155^biological_process^cell adhesion`GO:0030198^biological_process^extracellular matrix organization`GO:0008593^biological_process^regulation of Notch signaling pathway`GO:0001501^biological_process^skeletal system development`GO:0009888^biological_process^tissue development
AnatomicalStructureDevelopment	c18374_g1	c18374_g1_i1	sp|Q8NBQ7|AQP11_HUMAN^Q8NBQ7^Q:1388-747,H:42-256^26.58%ID^E:1e-12^RecName: Full=Aquaporin-11;^Eukaryota; Metazoa; Chordata; Craniata; Vertebrata; Euteleostomi; Mammalia; Eutheria; Euarchontoglires; Primates; Haplorrhini; Catarrhini; Hominidae; Homo	.	cds.c18374_g1_i1|m.4808	681-1544[-]	sp|Q8NBQ7|AQP11_HUMAN^Q8NBQ7^Q:53-266,H:42-256^27.35%ID^E:3e-11^RecName: Full=Aquaporin-11;^Eukaryota; Metazoa; Chordata; Craniata; Vertebrata; Euteleostomi; Mammalia; Eutheria; Euarchontoglires; Primates; Haplorrhini; Catarrhini; Hominidae; Homo	.	.	ExpAA=101.21^PredHel=5^Topology=o26-48i81-103o169-191i204-226o246-268i	NOG41656^Aquaporin 11 protein	GO:0009986^cellular_component^cell surface`GO:0005829^cellular_component^cytosol`GO:0030425^cellular_component^dendrite`GO:0005783^cellular_component^endoplasmic reticulum`GO:0016021^cellular_component^integral to membrane`GO:0005886^cellular_component^plasma membrane`GO:0005215^molecular_function^transporter activity`GO:0048388^biological_process^endosomal lumen acidification`GO:0001822^biologic…
AnatomicalStructureDevelopment	c18033_g1	c18033_g1_i1	sp|Q8R0G9|NU133_MOUSE^Q8R0G9^Q:793-89,H:7-263^31.15%ID^E:2e-22^RecName: Full=Nuclear pore complex protein Nup133;^Eukaryota; Metazoa; Chordata; Craniata; Vertebrata; Euteleostomi; Mammalia; Eutheria; Euarchontoglires; Glires; Rodentia; Sciurognathi; Muroidea; Muridae; Murinae; Mus; Mus	.	cds.c18033_g1_i1|m.5090	2-799[-]	sp|Q8R0G9|NU133_MOUSE^Q8R0G9^Q:10-237,H:37-263^34.19%ID^E:1e-25^RecName: Full=Nuclear pore complex protein Nup133;^Eukaryota; Metazoa; Chordata; Craniata; Vertebrata; Euteleostomi; Mammalia; Eutheria; Euarchontoglires; Glires; Rodentia; Sciurognathi; Muroidea; Muridae; Murinae; Mus; Mus	PF08801.6^Nucleoporin_N^Nup133 N terminal like^63-227^E:2.4e-11	.	.	.	GO:0000940^cellular_component^condensed chromosome outer kinetochore`GO:0031080^cellular_component^nuclear pore outer ring`GO:0005487^molecular_function^nucleocytoplasmic transporter activity`GO:0006406^biological_process^mRNA export from nucleus`GO:0006999^biological_process^nuclear pore organization`GO:0048339^biological_process^paraxial mesoderm development`GO:0015031^biological_process^protei…
AnatomicalStructureDevelopment	c18414_g1	c18414_g1_i1	sp|Q63886|UD11_MOUSE^Q63886^Q:1053-1,H:12-371^26.74%ID^E:8e-27^RecName: Full=UDP-glucuronosyltransferase 1-1;^Eukaryota; Metazoa; Chordata; Craniata; Vertebrata; Euteleostomi; Mammalia; Eutheria; Euarchontoglires; Glires; Rodentia; Sciurognathi; Muroidea; Muridae; Murinae; Mus; Mus	.	cds.c18414_g1_i1|m.5175	1-1068[-]	sp|Q63886|UD11_MOUSE^Q63886^Q:25-356,H:31-371^27.04%ID^E:7e-28^RecName: Full=UDP-glucuronosyltransferase 1-1;^Eukaryota; Metazoa; Chordata; Craniata; Vertebrata; Euteleostomi; Mammalia; Eutheria; Euarchontoglires; Glires; Rodentia; Sciurognathi; Muroidea; Muridae; Murinae; Mus; Mus	PF00201.13^UDPGT^UDP-glucoronosyl and UDP-glucosyl transferase^26-356^E:1.3e-33	sigP:1^23^0.779^YES	.	COG1819^Glycosyl transferases, related to UDP-glucuronosyltransferase	GO:0070069^cellular_component^cytochrome complex`GO:0005789^cellular_component^endoplasmic reticulum membrane`GO:0005887^cellular_component^integral to plasma membrane`GO:0004857^molecular_function^enzyme inhibitor activity`GO:0015020^molecular_function^glucuronosyltransferase activity`GO:0001972^molecular_function^retinoic acid binding`GO:0005496^molecular_function^steroid binding`GO:0070980^bio…
AnatomicalStructureDevelopment	c18414_g1	c18414_g1_i1	sp|Q63886|UD11_MOUSE^Q63886^Q:1053-1,H:12-371^26.74%ID^E:8e-27^RecName: Full=UDP-glucuronosyltransferase 1-1;^Eukaryota; Metazoa; Chordata; Craniata; Vertebrata; Euteleostomi; Mammalia; Eutheria; Euarchontoglires; Glires; Rodentia; Sciurognathi; Muroidea; Muridae; Murinae; Mus; Mus	.	cds.c18414_g1_i1|m.5176	611-916[+]	.	.	.	ExpAA=25.26^PredHel=1^Topology=i70-92o	.	.
AnatomicalStructureDevelopment	c18796_g1	c18796_g1_i1	sp|Q9UHI7|S23A1_HUMAN^Q9UHI7^Q:317-1984,H:33-566^36.38%ID^E:4e-101^RecName: Full=Solute carrier family 23 member 1;^Eukaryota; Metazoa; Chordata; Craniata; Vertebrata; Euteleostomi; Mammalia; Eutheria; Euarchontoglires; Primates; Haplorrhini; Catarrhini; Hominidae; Homo	.	cds.c18796_g1_i1|m.5214	164-2047[+]	sp|Q9Z2J0|S23A1_MOUSE^Q9Z2J0^Q:28-624,H:17-590^35.38%ID^E:3e-109^RecName: Full=Solute carrier family 23 member 1;^Eukaryota; Metazoa; Chordata; Craniata; Vertebrata; Euteleostomi; Mammalia; Eutheria; Euarchontoglires; Glires; Rodentia; Sciurognathi; Muroidea; Muridae; Murinae; Mus; Mus	PF00860.15^Xan_ur_permease^Permease family^63-513^E:7.8e-69	.	ExpAA=216.33^PredHel=8^Topology=i194-216o220-242i249-266o288-310i437-459o464-486i499-521o531-550i	COG2233^Xanthine/uracil permeases	GO:0016324^cellular_component^apical plasma membrane`GO:0009925^cellular_component^basal plasma membrane`GO:0005903^cellular_component^brush border`GO:0005737^cellular_component^cytoplasm`GO:0016021^cellular_component^integral to membrane`GO:0043229^cellular_component^intracellular organelle`GO:0033300^molecular_function^dehydroascorbic acid transporter activity`GO:0008520^molecular_function^L-as…
AnatomicalStructureDevelopment	c18796_g1	c18796_g1_i1	sp|Q9UHI7|S23A1_HUMAN^Q9UHI7^Q:317-1984,H:33-566^36.38%ID^E:4e-101^RecName: Full=Solute carrier family 23 member 1;^Eukaryota; Metazoa; Chordata; Craniata; Vertebrata; Euteleostomi; Mammalia; Eutheria; Euarchontoglires; Primates; Haplorrhini; Catarrhini; Hominidae; Homo	.	cds.c18796_g1_i1|m.5215	1423-1806[-]	.	.	.	ExpAA=15.11^PredHel=1^Topology=o10-32i	.	.
AnatomicalStructureDevelopment	c30099_g1	c30099_g1_i2	sp|Q61555|FBN2_MOUSE^Q61555^Q:4-5370,H:1138-2872^47.19%ID^E:0^RecName: Full=Fibrillin-2;^Eukaryota; Metazoa; Chordata; Craniata; Vertebrata; Euteleostomi; Mammalia; Eutheria; Euarchontoglires; Glires; Rodentia; Sciurognathi; Muroidea; Muridae; Murinae; Mus; Mus	.	cds.c30099_g1_i2|m.6848	2129-2530[+]	.	.	sigP:1^27^0.815^YES	ExpAA=25.05^PredHel=1^Topology=i7-29o	.	.
AnatomicalStructureDevelopment	c30099_g1	c30099_g1_i2	sp|Q61555|FBN2_MOUSE^Q61555^Q:4-5370,H:1138-2872^47.19%ID^E:0^RecName: Full=Fibrillin-2;^Eukaryota; Metazoa; Chordata; Craniata; Vertebrata; Euteleostomi; Mammalia; Eutheria; Euarchontoglires; Glires; Rodentia; Sciurognathi; Muroidea; Muridae; Murinae; Mus; Mus	.	cds.c30099_g1_i2|m.6846	3236-3793[+]	.	.	sigP:1^21^0.463^YES	ExpAA=31.81^PredHel=1^Topology=i7-29o	.	.
AnatomicalStructureDevelopment	c30099_g1	c30099_g1_i2	sp|Q61555|FBN2_MOUSE^Q61555^Q:4-5370,H:1138-2872^47.19%ID^E:0^RecName: Full=Fibrillin-2;^Eukaryota; Metazoa; Chordata; Craniata; Vertebrata; Euteleostomi; Mammalia; Eutheria; Euarchontoglires; Glires; Rodentia; Sciurognathi; Muroidea; Muridae; Murinae; Mus; Mus	.	cds.c30099_g1_i2|m.6849	2281-2625[-]	.	.	.	.	.	.
AnatomicalStructureDevelopment	c30099_g1	c30099_g1_i2	sp|Q61555|FBN2_MOUSE^Q61555^Q:4-5370,H:1138-2872^47.19%ID^E:0^RecName: Full=Fibrillin-2;^Eukaryota; Metazoa; Chordata; Craniata; Vertebrata; Euteleostomi; Mammalia; Eutheria; Euarchontoglires; Glires; Rodentia; Sciurognathi; Muroidea; Muridae; Murinae; Mus; Mus	.	cds.c30099_g1_i2|m.6845	1-5466[+]	sp|Q61555|FBN2_MOUSE^Q61555^Q:2-1810,H:1138-2893^46.72%ID^E:0^RecName: Full=Fibrillin-2;^Eukaryota; Metazoa; Chordata; Craniata; Vertebrata; Euteleostomi; Mammalia; Eutheria; Euarchontoglires; Glires; Rodentia; Sciurognathi; Muroidea; Muridae; Murinae; Mus; Mus	PF07645.10^EGF_CA^Calcium-binding EGF domain^14-54^E:1.8e-08`PF12662.2^cEGF^Complement Clr-like EGF-like^36-59^E:2.5e-07`PF07645.10^EGF_CA^Calcium-binding EGF domain^56-96^E:2.4e-09`PF12662.2^cEGF^Complement Clr-like EGF-like^119-142^E:6.2e-09`PF07645.10^EGF_CA^Calcium-binding EGF domain^139-179^E:1.9e-08`PF07645.10^EGF_CA^Calcium-binding EGF domain^181-216^E:4.8e-08`PF07645.10^EGF_CA^Calcium-bin…	.	.	NOG12793^Calcium ion binding protein	GO:0001527^cellular_component^microfibril`GO:0005509^molecular_function^calcium ion binding`GO:0005201^molecular_function^extracellular matrix structural constituent`GO:0060346^biological_process^bone trabecula formation`GO:0030326^biological_process^embryonic limb morphogenesis`GO:0030501^biological_process^positive regulation of bone mineralization`GO:0045669^biological_process^positive regulat…
AnatomicalStructureDevelopment	c30099_g1	c30099_g1_i2	sp|Q61555|FBN2_MOUSE^Q61555^Q:4-5370,H:1138-2872^47.19%ID^E:0^RecName: Full=Fibrillin-2;^Eukaryota; Metazoa; Chordata; Craniata; Vertebrata; Euteleostomi; Mammalia; Eutheria; Euarchontoglires; Glires; Rodentia; Sciurognathi; Muroidea; Muridae; Murinae; Mus; Mus	.	cds.c30099_g1_i2|m.6847	3025-3468[-]	.	.	.	.	.	.
AnatomicalStructureDevelopment	c30784_g1	c30784_g1_i1	sp|Q8C8N3|VWC2_MOUSE^Q8C8N3^Q:1496-1044,H:151-301^36.71%ID^E:4e-12^RecName: Full=Brorin;^Eukaryota; Metazoa; Chordata; Craniata; Vertebrata; Euteleostomi; Mammalia; Eutheria; Euarchontoglires; Glires; Rodentia; Sciurognathi; Muroidea; Muridae; Murinae; Mus; Mus	.	cds.c30784_g1_i1|m.6913	984-1562[-]	sp|Q8C8N3|VWC2_MOUSE^Q8C8N3^Q:23-170,H:151-297^35.95%ID^E:3e-13^RecName: Full=Brorin;^Eukaryota; Metazoa; Chordata; Craniata; Vertebrata; Euteleostomi; Mammalia; Eutheria; Euarchontoglires; Glires; Rodentia; Sciurognathi; Muroidea; Muridae; Murinae; Mus; Mus	.	sigP:1^19^0.841^YES	.	NOG83498^Von Willebrand factor C domain-containing	GO:0005604^cellular_component^basement membrane`GO:0030054^cellular_component^cell junction`GO:0005615^cellular_component^extracellular space`GO:0005614^cellular_component^interstitial matrix`GO:0045202^cellular_component^synapse`GO:0030514^biological_process^negative regulation of BMP signaling pathway`GO:0010811^biological_process^positive regulation of cell-substrate adhesion`GO:0045666^biolog…
AnatomicalStructureDevelopment	c30260_g1	c30260_g1_i1	sp|P10079|FBP1_STRPU^P10079^Q:216-2075,H:316-941^33.98%ID^E:2e-103^RecName: Full=Fibropellin-1;^Eukaryota; Metazoa; Echinodermata; Eleutherozoa; Echinozoa; Echinoidea; Euechinoidea; Echinacea; Echinoida; Strongylocentrotidae; Strongylocentrotus	.	cds.c30260_g1_i1|m.7346	42-2297[+]	sp|P07207|NOTCH_DROME^P07207^Q:86-675,H:647-1223^34.52%ID^E:8e-64^RecName: Full=Neurogenic locus Notch protein;^Eukaryota; Metazoa; Ecdysozoa; Arthropoda; Hexapoda; Insecta; Pterygota; Neoptera; Endopterygota; Diptera; Brachycera; Muscomorpha; Ephydroidea; Drosophilidae; Drosophila; Sophophora	PF12661.2^hEGF^Human growth factor-like EGF^99-111^E:0.012`PF07645.10^EGF_CA^Calcium-binding EGF domain^114-147^E:2.1e-08`PF07645.10^EGF_CA^Calcium-binding EGF domain^154-192^E:3.5e-07`PF07645.10^EGF_CA^Calcium-binding EGF domain^194-234^E:3.3e-07`PF00008.22^EGF^EGF-like domain^368-398^E:1e-07`PF12661.2^hEGF^Human growth factor-like EGF^426-438^E:0.0038`PF12661.2^hEGF^Human growth factor-like EGF…	sigP:1^19^0.72^YES	.	COG0666^FOG: Ankyrin repeat	GO:0005912^cellular_component^adherens junction`GO:0009986^cellular_component^cell surface`GO:0005829^cellular_component^cytosol`GO:0005788^cellular_component^endoplasmic reticulum lumen`GO:0005768^cellular_component^endosome`GO:0005796^cellular_component^Golgi lumen`GO:0016021^cellular_component^integral to membrane`GO:0005654^cellular_component^nucleoplasm`GO:0043234^cellular_component^protein …
AnatomicalStructureDevelopment	c30260_g1	c30260_g1_i1	sp|P10079|FBP1_STRPU^P10079^Q:216-2075,H:316-941^33.98%ID^E:2e-103^RecName: Full=Fibropellin-1;^Eukaryota; Metazoa; Echinodermata; Eleutherozoa; Echinozoa; Echinoidea; Euechinoidea; Echinacea; Echinoida; Strongylocentrotidae; Strongylocentrotus	.	cds.c30260_g1_i1|m.7348	1618-1998[+]	.	.	.	.	.	.
AnatomicalStructureDevelopment	c30260_g1	c30260_g1_i1	sp|P10079|FBP1_STRPU^P10079^Q:216-2075,H:316-941^33.98%ID^E:2e-103^RecName: Full=Fibropellin-1;^Eukaryota; Metazoa; Echinodermata; Eleutherozoa; Echinozoa; Echinoidea; Euechinoidea; Echinacea; Echinoida; Strongylocentrotidae; Strongylocentrotus	.	cds.c30260_g1_i1|m.7347	628-1128[+]	.	.	.	.	.	.
AnatomicalStructureDevelopment	c30080_g1	c30080_g1_i1	sp|Q8VDU0|GPSM2_MOUSE^Q8VDU0^Q:1954-167,H:14-647^57.46%ID^E:0^RecName: Full=G-protein-signaling modulator 2;^Eukaryota; Metazoa; Chordata; Craniata; Vertebrata; Euteleostomi; Mammalia; Eutheria; Euarchontoglires; Glires; Rodentia; Sciurognathi; Muroidea; Muridae; Murinae; Mus; Mus	.	cds.c30080_g1_i1|m.7458	98-1936[-]	sp|Q8VDU0|GPSM2_MOUSE^Q8VDU0^Q:1-598,H:20-654^57.66%ID^E:0^RecName: Full=G-protein-signaling modulator 2;^Eukaryota; Metazoa; Chordata; Craniata; Vertebrata; Euteleostomi; Mammalia; Eutheria; Euarchontoglires; Glires; Rodentia; Sciurognathi; Muroidea; Muridae; Murinae; Mus; Mus	PF13374.1^TPR_10^Tetratricopeptide repeat^43-68^E:0.18`PF00515.23^TPR_1^Tetratricopeptide repeat^45-66^E:0.00084`PF07719.12^TPR_2^Tetratricopeptide repeat^45-68^E:0.0015`PF13176.1^TPR_7^Tetratricopeptide repeat^46-78^E:0.00016`PF00515.23^TPR_1^Tetratricopeptide repeat^83-113^E:5.6e-05`PF13424.1^TPR_12^Tetratricopeptide repeat^85-139^E:1.3e-08`PF00515.23^TPR_1^Tetratricopeptide repeat^123-139^E:0.…	.	.	COG0457^FOG: TPR repeat	GO:0045177^cellular_component^apical part of cell`GO:0005938^cellular_component^cell cortex`GO:0005634^cellular_component^nucleus`GO:0005092^molecular_function^GDP-dissociation inhibitor activity`GO:0000132^biological_process^establishment of mitotic spindle orientation`GO:0060487^biological_process^lung epithelial cell differentiation`GO:0008277^biological_process^regulation of G-protein coupled…
AnatomicalStructureDevelopment	c30080_g1	c30080_g1_i1	sp|Q8VDU0|GPSM2_MOUSE^Q8VDU0^Q:1954-167,H:14-647^57.46%ID^E:0^RecName: Full=G-protein-signaling modulator 2;^Eukaryota; Metazoa; Chordata; Craniata; Vertebrata; Euteleostomi; Mammalia; Eutheria; Euarchontoglires; Glires; Rodentia; Sciurognathi; Muroidea; Muridae; Murinae; Mus; Mus	.	cds.c30080_g1_i1|m.7459	1508-1963[+]	.	.	.	.	.	.
AnatomicalStructureDevelopment	c30080_g1	c30080_g1_i1	sp|Q8VDU0|GPSM2_MOUSE^Q8VDU0^Q:1954-167,H:14-647^57.46%ID^E:0^RecName: Full=G-protein-signaling modulator 2;^Eukaryota; Metazoa; Chordata; Craniata; Vertebrata; Euteleostomi; Mammalia; Eutheria; Euarchontoglires; Glires; Rodentia; Sciurognathi; Muroidea; Muridae; Murinae; Mus; Mus	.	cds.c30080_g1_i1|m.7460	201-617[+]	.	.	.	.	.	.
AnatomicalStructureDevelopment	c20861_g1	c20861_g1_i1	sp|P98060|NAS35_CAEEL^P98060^Q:2267-852,H:98-591^35.43%ID^E:1e-82^RecName: Full=Zinc metalloproteinase dpy-31;^Eukaryota; Metazoa; Ecdysozoa; Nematoda; Chromadorea; Rhabditida; Rhabditoidea; Rhabditidae; Peloderinae; Caenorhabditis	.	cds.c20861_g1_i1|m.7908	508-807[+]	.	.	.	.	.	.
AnatomicalStructureDevelopment	c20861_g1	c20861_g1_i1	sp|P98060|NAS35_CAEEL^P98060^Q:2267-852,H:98-591^35.43%ID^E:1e-82^RecName: Full=Zinc metalloproteinase dpy-31;^Eukaryota; Metazoa; Ecdysozoa; Nematoda; Chromadorea; Rhabditida; Rhabditoidea; Rhabditidae; Peloderinae; Caenorhabditis	.	cds.c20861_g1_i1|m.7907	411-2525[-]	sp|P98060|NAS35_CAEEL^P98060^Q:86-501,H:97-508^38.06%ID^E:1e-82^RecName: Full=Zinc metalloproteinase dpy-31;^Eukaryota; Metazoa; Ecdysozoa; Nematoda; Chromadorea; Rhabditida; Rhabditoidea; Rhabditidae; Peloderinae; Caenorhabditis	PF01400.19^Astacin^Astacin (Peptidase family M12A)^120-313^E:7.9e-57`PF00431.15^CUB^CUB domain^369-468^E:9.1e-08`PF00090.14^TSP_1^Thrombospondin type 1 domain^596-642^E:1.9e-06	sigP:1^35^0.81^YES	.	.	GO:0005576^cellular_component^extracellular region`GO:0046872^molecular_function^metal ion binding`GO:0004222^molecular_function^metalloendopeptidase activity`GO:0008270^molecular_function^zinc ion binding`GO:0042338^biological_process^cuticle development involved in collagen and cuticulin-based cuticle molting cycle`GO:0009792^biological_process^embryo development ending in birth or egg hatching…
AnatomicalStructureDevelopment	c20801_g1	c20801_g1_i3	sp|Q4GZT3|PKD2_BOVIN^Q4GZT3^Q:276-1859,H:219-728^24.91%ID^E:2e-36^RecName: Full=Polycystin-2;^Eukaryota; Metazoa; Chordata; Craniata; Vertebrata; Euteleostomi; Mammalia; Eutheria; Laurasiatheria; Cetartiodactyla; Ruminantia; Pecora; Bovidae; Bovinae; Bos	.	cds.c20801_g1_i3|m.8243	3-2084[+]	sp|Q4GZT3|PKD2_BOVIN^Q4GZT3^Q:92-568,H:219-684^25.93%ID^E:6e-38^RecName: Full=Polycystin-2;^Eukaryota; Metazoa; Chordata; Craniata; Vertebrata; Euteleostomi; Mammalia; Eutheria; Laurasiatheria; Cetartiodactyla; Ruminantia; Pecora; Bovidae; Bovinae; Bos	PF08016.7^PKD_channel^Polycystin cation channel^140-571^E:1.5e-67`PF00520.26^Ion_trans^Ion transport protein^360-566^E:3.1e-13	.	ExpAA=185.68^PredHel=7^Topology=o99-116i319-341o354-376i389-411o436-458i481-503o541-563i	.	GO:0045180^cellular_component^basal cortex`GO:0009925^cellular_component^basal plasma membrane`GO:0005911^cellular_component^cell-cell junction`GO:0044441^cellular_component^cilium part`GO:0031941^cellular_component^filamentous actin`GO:0071458^cellular_component^integral to cytosolic side of endoplasmic reticulum membrane`GO:0071556^cellular_component^integral to lumenal side of endoplasmic reti…
AnatomicalStructureDevelopment	c5985_g1	c5985_g1_i1	sp|P13466|GELA_DICDI^P13466^Q:16-822,H:573-833^42.86%ID^E:1e-58^RecName: Full=Gelation factor;^Eukaryota; Amoebozoa; Mycetozoa; Dictyosteliida; Dictyostelium	.	cds.c5985_g1_i1|m.8547	1-840[+]	sp|P13466|GELA_DICDI^P13466^Q:19-278,H:586-837^43.94%ID^E:5e-53^RecName: Full=Gelation factor;^Eukaryota; Amoebozoa; Mycetozoa; Dictyosteliida; Dictyostelium	PF00630.14^Filamin^Filamin/ABP280 repeat^6-77^E:2.3e-15`PF00630.14^Filamin^Filamin/ABP280 repeat^85-178^E:1.5e-12`PF00630.14^Filamin^Filamin/ABP280 repeat^197-274^E:2.1e-17	.	.	COG5069^Ca2+-binding actin-bundling protein fimbrin/plastin (EF-Hand superfamily)	GO:0030864^cellular_component^cortical actin cytoskeleton`GO:0001891^cellular_component^phagocytic cup`GO:0051015^molecular_function^actin filament binding`GO:0042803^molecular_function^protein homodimerization activity`GO:0030036^biological_process^actin cytoskeleton organization`GO:0006972^biological_process^hyperosmotic response`GO:0042331^biological_process^phototaxis`GO:0030587^biological_pr…
AnatomicalStructureDevelopment	c5985_g1	c5985_g1_i1	sp|P13466|GELA_DICDI^P13466^Q:16-822,H:573-833^42.86%ID^E:1e-58^RecName: Full=Gelation factor;^Eukaryota; Amoebozoa; Mycetozoa; Dictyosteliida; Dictyostelium	.	cds.c5985_g1_i1|m.8549	362-793[+]	.	.	.	ExpAA=20.40^PredHel=1^Topology=o15-37i	.	.
AnatomicalStructureDevelopment	c5985_g1	c5985_g1_i1	sp|P13466|GELA_DICDI^P13466^Q:16-822,H:573-833^42.86%ID^E:1e-58^RecName: Full=Gelation factor;^Eukaryota; Amoebozoa; Mycetozoa; Dictyosteliida; Dictyostelium	.	cds.c5985_g1_i1|m.8548	1-669[-]	.	.	.	.	.	.
AnatomicalStructureDevelopment	c23409_g1	c23409_g1_i1	sp|Q6NTY6|EGR1B_XENLA^Q6NTY6^Q:2781-1891,H:117-374^42.76%ID^E:1e-60^RecName: Full=Early growth response protein 1-B;^Eukaryota; Metazoa; Chordata; Craniata; Vertebrata; Euteleostomi; Amphibia; Batrachia; Anura; Pipoidea; Pipidae; Xenopodinae; Xenopus; Xenopus	.	cds.c23409_g1_i1|m.9328	2613-2927[-]	.	.	.	.	.	.
AnatomicalStructureDevelopment	c23409_g1	c23409_g1_i1	sp|Q6NTY6|EGR1B_XENLA^Q6NTY6^Q:2781-1891,H:117-374^42.76%ID^E:1e-60^RecName: Full=Early growth response protein 1-B;^Eukaryota; Metazoa; Chordata; Craniata; Vertebrata; Euteleostomi; Amphibia; Batrachia; Anura; Pipoidea; Pipidae; Xenopodinae; Xenopus; Xenopus	.	cds.c23409_g1_i1|m.9327	1744-3432[-]	sp|P43300|EGR3_MOUSE^P43300^Q:397-514,H:248-365^77.97%ID^E:2e-59^RecName: Full=Early growth response protein 3;^Eukaryota; Metazoa; Chordata; Craniata; Vertebrata; Euteleostomi; Mammalia; Eutheria; Euarchontoglires; Glires; Rodentia; Sciurognathi; Muroidea; Muridae; Murinae; Mus; Mus	PF00096.21^zf-C2H2^Zinc finger, C2H2 type^424-448^E:1.2e-05`PF13894.1^zf-C2H2_4^C2H2-type zinc finger^424-448^E:0.00031`PF13912.1^zf-C2H2_6^C2H2-type zinc finger^429-446^E:20`PF13465.1^zf-H2C2_2^Zinc-finger double domain^441-465^E:2.7e-10`PF00096.21^zf-C2H2^Zinc finger, C2H2 type^454-476^E:7.2e-07`PF13894.1^zf-C2H2_4^C2H2-type zinc finger^454-476^E:1.1e-05`PF13912.1^zf-C2H2_6^C2H2-type zinc finge…	.	.	COG5048^FOG: Zn-finger	GO:0005634^cellular_component^nucleus`GO:0003677^molecular_function^DNA binding`GO:0046872^molecular_function^metal ion binding`GO:0008270^molecular_function^zinc ion binding`GO:0002042^biological_process^cell migration involved in sprouting angiogenesis`GO:0044344^biological_process^cellular response to fibroblast growth factor stimulus`GO:0035924^biological_process^cellular response to vascular…
AnatomicalStructureDevelopment	c9402_g1	c9402_g1_i1	sp|P70701|WN10A_MOUSE^P70701^Q:67-1140,H:15-417^45.91%ID^E:1e-130^RecName: Full=Protein Wnt-10a;^Eukaryota; Metazoa; Chordata; Craniata; Vertebrata; Euteleostomi; Mammalia; Eutheria; Euarchontoglires; Glires; Rodentia; Sciurognathi; Muroidea; Muridae; Murinae; Mus; Mus	.	cds.c9402_g1_i1|m.9850	698-997[+]	.	.	.	.	.	.
AnatomicalStructureDevelopment	c9402_g1	c9402_g1_i1	sp|P70701|WN10A_MOUSE^P70701^Q:67-1140,H:15-417^45.91%ID^E:1e-130^RecName: Full=Protein Wnt-10a;^Eukaryota; Metazoa; Chordata; Craniata; Vertebrata; Euteleostomi; Mammalia; Eutheria; Euarchontoglires; Glires; Rodentia; Sciurognathi; Muroidea; Muridae; Murinae; Mus; Mus	.	cds.c9402_g1_i1|m.9849	1-1143[+]	sp|P70701|WN10A_MOUSE^P70701^Q:46-380,H:40-417^47.09%ID^E:4e-120^RecName: Full=Protein Wnt-10a;^Eukaryota; Metazoa; Chordata; Craniata; Vertebrata; Euteleostomi; Mammalia; Eutheria; Euarchontoglires; Glires; Rodentia; Sciurognathi; Muroidea; Muridae; Murinae; Mus; Mus	PF00110.14^wnt^wnt family^66-380^E:1.3e-117	.	ExpAA=18.20^PredHel=1^Topology=i28-47o	.	GO:0005615^cellular_component^extracellular space`GO:0005886^cellular_component^plasma membrane`GO:0005578^cellular_component^proteinaceous extracellular matrix`GO:0001664^molecular_function^G-protein coupled receptor binding`GO:0009952^biological_process^anterior/posterior pattern specification`GO:0009798^biological_process^axis specification`GO:0060070^biological_process^canonical Wnt receptor …
AnatomicalStructureDevelopment	c9709_g1	c9709_g1_i1	sp|O96028|NSD2_HUMAN^O96028^Q:209-1261,H:642-970^38.87%ID^E:1e-88^RecName: Full=Histone-lysine N-methyltransferase NSD2;^Eukaryota; Metazoa; Chordata; Craniata; Vertebrata; Euteleostomi; Mammalia; Eutheria; Euarchontoglires; Primates; Haplorrhini; Catarrhini; Hominidae; Homo	.	cds.c9709_g1_i1|m.9999	623-1051[-]	.	.	.	.	.	.
AnatomicalStructureDevelopment	c9709_g1	c9709_g1_i1	sp|O96028|NSD2_HUMAN^O96028^Q:209-1261,H:642-970^38.87%ID^E:1e-88^RecName: Full=Histone-lysine N-methyltransferase NSD2;^Eukaryota; Metazoa; Chordata; Craniata; Vertebrata; Euteleostomi; Mammalia; Eutheria; Euarchontoglires; Primates; Haplorrhini; Catarrhini; Hominidae; Homo	.	cds.c9709_g1_i1|m.9998	2-1336[+]	sp|O96028|NSD2_HUMAN^O96028^Q:70-420,H:642-970^38.87%ID^E:5e-83^RecName: Full=Histone-lysine N-methyltransferase NSD2;^Eukaryota; Metazoa; Chordata; Craniata; Vertebrata; Euteleostomi; Mammalia; Eutheria; Euarchontoglires; Primates; Haplorrhini; Catarrhini; Hominidae; Homo	PF00855.12^PWWP^PWWP domain^330-389^E:1.8e-16	.	.	COG2940^Proteins containing SET domain	GO:0005694^cellular_component^chromosome`GO:0005737^cellular_component^cytoplasm`GO:0031965^cellular_component^nuclear membrane`GO:0005730^cellular_component^nucleolus`GO:0003682^molecular_function^chromatin binding`GO:0003677^molecular_function^DNA binding`GO:0018024^molecular_function^histone-lysine N-methyltransferase activity`GO:0046872^molecular_function^metal ion binding`GO:0008270^molecula…
AnatomicalStructureDevelopment	c31251_g1	c31251_g1_i2	sp|Q90Z12|HES4A_XENLA^Q90Z12^Q:3522-3199,H:36-146^47.32%ID^E:1e-20^RecName: Full=Transcription factor HES-4-A;^Eukaryota; Metazoa; Chordata; Craniata; Vertebrata; Euteleostomi; Amphibia; Batrachia; Anura; Pipoidea; Pipidae; Xenopodinae; Xenopus; Xenopus	.	cds.c31251_g1_i2|m.10502	190-3567[-]	sp|Q90Z12|HES4A_XENLA^Q90Z12^Q:16-148,H:36-175^43.26%ID^E:8e-22^RecName: Full=Transcription factor HES-4-A;^Eukaryota; Metazoa; Chordata; Craniata; Vertebrata; Euteleostomi; Amphibia; Batrachia; Anura; Pipoidea; Pipidae; Xenopodinae; Xenopus; Xenopus	PF00010.21^HLH^Helix-loop-helix DNA-binding domain^16-72^E:3.1e-17`PF07527.8^Hairy_orange^Hairy Orange^87-125^E:6.8e-06	.	.	.	GO:0005634^cellular_component^nucleus`GO:0043565^molecular_function^sequence-specific DNA binding`GO:0030509^biological_process^BMP signaling pathway`GO:0008283^biological_process^cell proliferation`GO:0033504^biological_process^floor plate development`GO:0002088^biological_process^lens development in camera-type eye`GO:0043066^biological_process^negative regulation of apoptotic process`GO:000012…
AnatomicalStructureDevelopment	c32018_g1	c32018_g1_i1	sp|P49025|CTRO_MOUSE^P49025^Q:113-3394,H:39-1156^30.95%ID^E:2e-133^RecName: Full=Citron Rho-interacting kinase;^Eukaryota; Metazoa; Chordata; Craniata; Vertebrata; Euteleostomi; Mammalia; Eutheria; Euarchontoglires; Glires; Rodentia; Sciurognathi; Muroidea; Muridae; Murinae; Mus; Mus	.	cds.c32018_g1_i1|m.10504	2890-3267[-]	.	.	.	.	.	.
AnatomicalStructureDevelopment	c32018_g1	c32018_g1_i1	sp|P49025|CTRO_MOUSE^P49025^Q:113-3394,H:39-1156^30.95%ID^E:2e-133^RecName: Full=Citron Rho-interacting kinase;^Eukaryota; Metazoa; Chordata; Craniata; Vertebrata; Euteleostomi; Mammalia; Eutheria; Euarchontoglires; Glires; Rodentia; Sciurognathi; Muroidea; Muridae; Murinae; Mus; Mus	.	cds.c32018_g1_i1|m.10503	65-3493[+]	sp|O14578|CTRO_HUMAN^O14578^Q:17-432,H:39-452^48.2%ID^E:5e-127^RecName: Full=Citron Rho-interacting kinase;^Eukaryota; Metazoa; Chordata; Craniata; Vertebrata; Euteleostomi; Mammalia; Eutheria; Euarchontoglires; Primates; Haplorrhini; Catarrhini; Hominidae; Homo	PF00069.20^Pkinase^Protein kinase domain^75-341^E:6.9e-60`PF07714.12^Pkinase_Tyr^Protein tyrosine kinase^77-323^E:4.9e-29`PF00433.19^Pkinase_C^Protein kinase C terminal domain^362-404^E:2.3e-06	.	.	COG0515^Serine/threonine protein kinase	GO:0015629^cellular_component^actin cytoskeleton`GO:0001726^cellular_component^ruffle`GO:0005773^cellular_component^vacuole`GO:0005524^molecular_function^ATP binding`GO:0046872^molecular_function^metal ion binding`GO:0005543^molecular_function^phospholipid binding`GO:0004674^molecular_function^protein serine/threonine kinase activity`GO:0005083^molecular_function^small GTPase regulator activity`G…
AnatomicalStructureDevelopment	c31519_g1	c31519_g1_i2	sp|O46036|CTBP_DROME^O46036^Q:280-1482,H:8-388^73.57%ID^E:6e-178^RecName: Full=C-terminal-binding protein;^Eukaryota; Metazoa; Ecdysozoa; Arthropoda; Hexapoda; Insecta; Pterygota; Neoptera; Endopterygota; Diptera; Brachycera; Muscomorpha; Ephydroidea; Drosophilidae; Drosophila; Sophophora	.	cds.c31519_g1_i2|m.10782	268-1362[+]	sp|O46036|CTBP_DROME^O46036^Q:5-361,H:8-359^79.27%ID^E:0^RecName: Full=C-terminal-binding protein;^Eukaryota; Metazoa; Ecdysozoa; Arthropoda; Hexapoda; Insecta; Pterygota; Neoptera; Endopterygota; Diptera; Brachycera; Muscomorpha; Ephydroidea; Drosophilidae; Drosophila; Sophophora	PF00389.25^2-Hacid_dh^D-isomer specific 2-hydroxyacid dehydrogenase, catalytic domain^40-354^E:5.4e-29`PF02826.14^2-Hacid_dh_C^D-isomer specific 2-hydroxyacid dehydrogenase, NAD binding domain^136-319^E:3.4e-56`PF03446.10^NAD_binding_2^NAD binding domain of 6-phosphogluconate dehydrogenase^178-286^E:0.00021	.	.	COG0111^Phosphoglycerate dehydrogenase and related dehydrogenases	GO:0005634^cellular_component^nucleus`GO:0051287^molecular_function^NAD binding`GO:0016616^molecular_function^oxidoreductase activity, acting on the CH-OH group of donors, NAD or NADP as acceptor`GO:0042803^molecular_function^protein homodimerization activity`GO:0003713^molecular_function^transcription coactivator activity`GO:0003714^molecular_function^transcription corepressor activity`GO:002241…
AnatomicalStructureDevelopment	c31571_g1	c31571_g1_i1	sp|Q26499|IM23_SCHHA^Q26499^Q:195-668,H:73-208^30.38%ID^E:2e-11^RecName: Full=23 kDa integral membrane protein;^Eukaryota; Metazoa; Platyhelminthes; Trematoda; Digenea; Strigeidida; Schistosomatoidea; Schistosomatidae; Schistosoma	.	cds.c31571_g1_i1|m.11479	3-704[+]	sp|P40241|CD9_RAT^P40241^Q:1-231,H:27-226^23.38%ID^E:9e-18^RecName: Full=CD9 antigen;^Eukaryota; Metazoa; Chordata; Craniata; Vertebrata; Euteleostomi; Mammalia; Eutheria; Euarchontoglires; Glires; Rodentia; Sciurognathi; Muroidea; Muridae; Murinae; Rattus	PF00335.15^Tetraspannin^Tetraspanin family^1-221^E:6.7e-36	.	ExpAA=68.25^PredHel=3^Topology=o46-68i75-97o202-224i	.	GO:0016324^cellular_component^apical plasma membrane`GO:0009986^cellular_component^cell surface`GO:0009897^cellular_component^external side of plasma membrane`GO:0016021^cellular_component^integral to membrane`GO:0007420^biological_process^brain development`GO:0007155^biological_process^cell adhesion`GO:0006928^biological_process^cellular component movement`GO:0007342^biological_process^fusion of…
AnatomicalStructureDevelopment	c32005_g1	c32005_g1_i1	sp|P02460|CO2A1_CHICK^P02460^Q:2378-1689,H:141-368^34.03%ID^E:1e-39^RecName: Full=Collagen alpha-1(II) chain;^Eukaryota; Metazoa; Chordata; Craniata; Vertebrata; Euteleostomi; Archosauria; Dinosauria; Saurischia; Theropoda; Coelurosauria; Aves; Neognathae; Galliformes; Phasianidae; Phasianinae; Gallus	.	cds.c32005_g1_i1|m.11588	2009-2416[-]	.	.	.	.	.	.
AnatomicalStructureDevelopment	c32005_g1	c32005_g1_i1	sp|P02460|CO2A1_CHICK^P02460^Q:2378-1689,H:141-368^34.03%ID^E:1e-39^RecName: Full=Collagen alpha-1(II) chain;^Eukaryota; Metazoa; Chordata; Craniata; Vertebrata; Euteleostomi; Archosauria; Dinosauria; Saurischia; Theropoda; Coelurosauria; Aves; Neognathae; Galliformes; Phasianidae; Phasianinae; Gallus	.	cds.c32005_g1_i1|m.11585	3662-4543[-]	.	.	.	.	.	.
AnatomicalStructureDevelopment	c32005_g1	c32005_g1_i1	sp|P02460|CO2A1_CHICK^P02460^Q:2378-1689,H:141-368^34.03%ID^E:1e-39^RecName: Full=Collagen alpha-1(II) chain;^Eukaryota; Metazoa; Chordata; Craniata; Vertebrata; Euteleostomi; Archosauria; Dinosauria; Saurischia; Theropoda; Coelurosauria; Aves; Neognathae; Galliformes; Phasianidae; Phasianinae; Gallus	.	cds.c32005_g1_i1|m.11589	1711-2034[+]	.	.	.	ExpAA=46.93^PredHel=2^Topology=i19-41o78-100i	.	.
AnatomicalStructureDevelopment	c32005_g1	c32005_g1_i1	sp|P02460|CO2A1_CHICK^P02460^Q:2378-1689,H:141-368^34.03%ID^E:1e-39^RecName: Full=Collagen alpha-1(II) chain;^Eukaryota; Metazoa; Chordata; Craniata; Vertebrata; Euteleostomi; Archosauria; Dinosauria; Saurischia; Theropoda; Coelurosauria; Aves; Neognathae; Galliformes; Phasianidae; Phasianinae; Gallus	.	cds.c32005_g1_i1|m.11584	1680-6023[-]	sp|P02466|CO1A2_RAT^P02466^Q:167-1446,H:99-1372^44.71%ID^E:2e-176^RecName: Full=Collagen alpha-2(I) chain;^Eukaryota; Metazoa; Chordata; Craniata; Vertebrata; Euteleostomi; Mammalia; Eutheria; Euarchontoglires; Glires; Rodentia; Sciurognathi; Muroidea; Muridae; Murinae; Rattus	PF01391.13^Collagen^Collagen triple helix repeat (20 copies)^94-133^E:6.4e-06`PF01391.13^Collagen^Collagen triple helix repeat (20 copies)^168-227^E:2.7e-09`PF01391.13^Collagen^Collagen triple helix repeat (20 copies)^222-280^E:1.3e-09`PF01391.13^Collagen^Collagen triple helix repeat (20 copies)^276-334^E:2.8e-08`PF01391.13^Collagen^Collagen triple helix repeat (20 copies)^315-370^E:6.5e-06`PF013…	sigP:1^24^0.881^YES	.	NOG12793^Calcium ion binding protein	GO:0005584^cellular_component^collagen type I`GO:0005615^cellular_component^extracellular space`GO:0005201^molecular_function^extracellular matrix structural constituent`GO:0046872^molecular_function^metal ion binding`GO:0001568^biological_process^blood vessel development`GO:0071230^biological_process^cellular response to amino acid stimulus`GO:0030199^biological_process^collagen fibril organizat…
AnatomicalStructureDevelopment	c32005_g1	c32005_g1_i1	sp|P02460|CO2A1_CHICK^P02460^Q:2378-1689,H:141-368^34.03%ID^E:1e-39^RecName: Full=Collagen alpha-1(II) chain;^Eukaryota; Metazoa; Chordata; Craniata; Vertebrata; Euteleostomi; Archosauria; Dinosauria; Saurischia; Theropoda; Coelurosauria; Aves; Neognathae; Galliformes; Phasianidae; Phasianinae; Gallus	.	cds.c32005_g1_i1|m.11587	2426-2836[+]	.	.	.	.	.	.
AnatomicalStructureDevelopment	c32005_g1	c32005_g1_i1	sp|P02460|CO2A1_CHICK^P02460^Q:2378-1689,H:141-368^34.03%ID^E:1e-39^RecName: Full=Collagen alpha-1(II) chain;^Eukaryota; Metazoa; Chordata; Craniata; Vertebrata; Euteleostomi; Archosauria; Dinosauria; Saurischia; Theropoda; Coelurosauria; Aves; Neognathae; Galliformes; Phasianidae; Phasianinae; Gallus	.	cds.c32005_g1_i1|m.11586	2462-3328[-]	.	.	.	.	.	.
AnatomicalStructureDevelopment	c31358_g1	c31358_g1_i3	sp|Q9VN14|CONT_DROME^Q9VN14^Q:321-4022,H:132-1387^28.14%ID^E:2e-150^RecName: Full=Contactin;^Eukaryota; Metazoa; Ecdysozoa; Arthropoda; Hexapoda; Insecta; Pterygota; Neoptera; Endopterygota; Diptera; Brachycera; Muscomorpha; Ephydroidea; Drosophilidae; Drosophila; Sophophora	.	cds.c31358_g1_i3|m.12792	252-4034[+]	sp|Q9VN14|CONT_DROME^Q9VN14^Q:31-1216,H:139-1355^28.7%ID^E:1e-149^RecName: Full=Contactin;^Eukaryota; Metazoa; Ecdysozoa; Arthropoda; Hexapoda; Insecta; Pterygota; Neoptera; Endopterygota; Diptera; Brachycera; Muscomorpha; Ephydroidea; Drosophilidae; Drosophila; Sophophora	PF05473.7^Herpes_UL45^UL45 protein^8-74^E:0.00016`PF00059.16^Lectin_C^Lectin C-type domain^51-123^E:6.2e-05`PF13927.1^Ig_3^Immunoglobulin domain^215-284^E:0.0021`PF13895.1^Ig_2^Immunoglobulin domain^218-297^E:5.3e-08`PF07679.11^I-set^Immunoglobulin I-set domain^219-289^E:8.3e-07`PF00047.20^ig^Immunoglobulin domain^219-282^E:0.00014`PF13895.1^Ig_2^Immunoglobulin domain^320-378^E:2e-05`PF07679.11^I…	sigP:1^25^0.577^YES	.	.	GO:0031225^cellular_component^anchored to membrane`GO:0005886^cellular_component^plasma membrane`GO:0005918^cellular_component^septate junction`GO:0030246^molecular_function^carbohydrate binding`GO:0008366^biological_process^axon ensheathment`GO:0007155^biological_process^cell adhesion`GO:0060857^biological_process^establishment of glial blood-brain barrier`GO:0045197^biological_process^establish…
AnatomicalStructureDevelopment	c33580_g1	c33580_g1_i2	sp|P98160|PGBM_HUMAN^P98160^Q:3595-10977,H:289-2793^36.84%ID^E:0^RecName: Full=Basement membrane-specific heparan sulfate proteoglycan core protein;^Eukaryota; Metazoa; Chordata; Craniata; Vertebrata; Euteleostomi; Mammalia; Eutheria; Euarchontoglires; Primates; Haplorrhini; Catarrhini; Hominidae; Homo	.	cds.c33580_g1_i2|m.13303	175-13200[+]	sp|P98160|PGBM_HUMAN^P98160^Q:1134-3601,H:282-2793^37.1%ID^E:0^RecName: Full=Basement membrane-specific heparan sulfate proteoglycan core protein;^Eukaryota; Metazoa; Chordata; Craniata; Vertebrata; Euteleostomi; Mammalia; Eutheria; Euarchontoglires; Primates; Haplorrhini; Catarrhini; Hominidae; Homo	PF01390.15^SEA^SEA domain^115-187^E:8.3e-09`PF00057.13^Ldl_recept_a^Low-density lipoprotein receptor domain class A^399-433^E:5e-08`PF00057.13^Ldl_recept_a^Low-density lipoprotein receptor domain class A^441-475^E:2.3e-08`PF00057.13^Ldl_recept_a^Low-density lipoprotein receptor domain class A^477-512^E:5.3e-10`PF00057.13^Ldl_recept_a^Low-density lipoprotein receptor domain class A^515-550^E:7e-10…	sigP:1^34^0.658^YES	ExpAA=20.49^PredHel=1^Topology=i13-35o	.	GO:0005605^cellular_component^basal lamina`GO:0005615^cellular_component^extracellular space`GO:0070062^cellular_component^extracellular vesicular exosome`GO:0005796^cellular_component^Golgi lumen`GO:0043202^cellular_component^lysosomal lumen`GO:0005886^cellular_component^plasma membrane`GO:0046872^molecular_function^metal ion binding`GO:0001525^biological_process^angiogenesis`GO:0007420^biologic…
AnatomicalStructureDevelopment	c33580_g1	c33580_g1_i2	sp|P98160|PGBM_HUMAN^P98160^Q:3595-10977,H:289-2793^36.84%ID^E:0^RecName: Full=Basement membrane-specific heparan sulfate proteoglycan core protein;^Eukaryota; Metazoa; Chordata; Craniata; Vertebrata; Euteleostomi; Mammalia; Eutheria; Euarchontoglires; Primates; Haplorrhini; Catarrhini; Hominidae; Homo	.	cds.c33580_g1_i2|m.13306	761-1159[+]	.	.	.	ExpAA=41.59^PredHel=2^Topology=i13-35o50-72i	.	.
AnatomicalStructureDevelopment	c33580_g1	c33580_g1_i2	sp|P98160|PGBM_HUMAN^P98160^Q:3595-10977,H:289-2793^36.84%ID^E:0^RecName: Full=Basement membrane-specific heparan sulfate proteoglycan core protein;^Eukaryota; Metazoa; Chordata; Craniata; Vertebrata; Euteleostomi; Mammalia; Eutheria; Euarchontoglires; Primates; Haplorrhini; Catarrhini; Hominidae; Homo	.	cds.c33580_g1_i2|m.13305	6041-6556[+]	.	.	.	.	.	.
AnatomicalStructureDevelopment	c33580_g1	c33580_g1_i2	sp|P98160|PGBM_HUMAN^P98160^Q:3595-10977,H:289-2793^36.84%ID^E:0^RecName: Full=Basement membrane-specific heparan sulfate proteoglycan core protein;^Eukaryota; Metazoa; Chordata; Craniata; Vertebrata; Euteleostomi; Mammalia; Eutheria; Euarchontoglires; Primates; Haplorrhini; Catarrhini; Hominidae; Homo	.	cds.c33580_g1_i2|m.13304	2321-3241[+]	.	.	.	.	.	.
AnatomicalStructureDevelopment	c33580_g1	c33580_g1_i2	sp|P98160|PGBM_HUMAN^P98160^Q:3595-10977,H:289-2793^36.84%ID^E:0^RecName: Full=Basement membrane-specific heparan sulfate proteoglycan core protein;^Eukaryota; Metazoa; Chordata; Craniata; Vertebrata; Euteleostomi; Mammalia; Eutheria; Euarchontoglires; Primates; Haplorrhini; Catarrhini; Hominidae; Homo	.	cds.c33580_g1_i2|m.13309	2976-3278[-]	.	.	.	.	.	.
AnatomicalStructureDevelopment	c33580_g1	c33580_g1_i2	sp|P98160|PGBM_HUMAN^P98160^Q:3595-10977,H:289-2793^36.84%ID^E:0^RecName: Full=Basement membrane-specific heparan sulfate proteoglycan core protein;^Eukaryota; Metazoa; Chordata; Craniata; Vertebrata; Euteleostomi; Mammalia; Eutheria; Euarchontoglires; Primates; Haplorrhini; Catarrhini; Hominidae; Homo	.	cds.c33580_g1_i2|m.13308	6496-6804[-]	.	.	.	ExpAA=23.73^PredHel=1^Topology=i46-68o	.	.
AnatomicalStructureDevelopment	c33580_g1	c33580_g1_i2	sp|P98160|PGBM_HUMAN^P98160^Q:3595-10977,H:289-2793^36.84%ID^E:0^RecName: Full=Basement membrane-specific heparan sulfate proteoglycan core protein;^Eukaryota; Metazoa; Chordata; Craniata; Vertebrata; Euteleostomi; Mammalia; Eutheria; Euarchontoglires; Primates; Haplorrhini; Catarrhini; Hominidae; Homo	.	cds.c33580_g1_i2|m.13307	1743-2057[-]	.	.	.	.	.	.
AnatomicalStructureDevelopment	c33247_g2	c33247_g2_i1	sp|Q62165|DAG1_MOUSE^Q62165^Q:486-1364,H:65-332^27.72%ID^E:6e-11^RecName: Full=Dystroglycan;^Eukaryota; Metazoa; Chordata; Craniata; Vertebrata; Euteleostomi; Mammalia; Eutheria; Euarchontoglires; Glires; Rodentia; Sciurognathi; Muroidea; Muridae; Murinae; Mus; Mus	.	cds.c33247_g2_i1|m.13524	1388-1735[-]	.	.	.	.	.	.
AnatomicalStructureDevelopment	c33247_g2	c33247_g2_i1	sp|Q62165|DAG1_MOUSE^Q62165^Q:486-1364,H:65-332^27.72%ID^E:6e-11^RecName: Full=Dystroglycan;^Eukaryota; Metazoa; Chordata; Craniata; Vertebrata; Euteleostomi; Mammalia; Eutheria; Euarchontoglires; Glires; Rodentia; Sciurognathi; Muroidea; Muridae; Murinae; Mus; Mus	.	cds.c33247_g2_i1|m.13523	366-1736[+]	sp|Q62165|DAG1_MOUSE^Q62165^Q:39-418,H:63-413^26.46%ID^E:1e-10^RecName: Full=Dystroglycan;^Eukaryota; Metazoa; Chordata; Craniata; Vertebrata; Euteleostomi; Mammalia; Eutheria; Euarchontoglires; Glires; Rodentia; Sciurognathi; Muroidea; Muridae; Murinae; Mus; Mus	.	.	.	.	GO:0005604^cellular_component^basement membrane`GO:0009279^cellular_component^cell outer membrane`GO:0005913^cellular_component^cell-cell adherens junction`GO:0070938^cellular_component^contractile ring`GO:0043034^cellular_component^costamere`GO:0005856^cellular_component^cytoskeleton`GO:0016011^cellular_component^dystroglycan complex`GO:0005615^cellular_component^extracellular space`GO:0030175^c…
AnatomicalStructureDevelopment	c33314_g1	c33314_g1_i1	sp|Q9NRZ9|HELLS_HUMAN^Q9NRZ9^Q:2911-434,H:25-813^47.99%ID^E:0^RecName: Full=Lymphoid-specific helicase;^Eukaryota; Metazoa; Chordata; Craniata; Vertebrata; Euteleostomi; Mammalia; Eutheria; Euarchontoglires; Primates; Haplorrhini; Catarrhini; Hominidae; Homo	.	cds.c33314_g1_i1|m.14011	227-3094[-]	sp|Q60848|HELLS_MOUSE^Q60848^Q:62-887,H:9-796^48.46%ID^E:0^RecName: Full=Lymphocyte-specific helicase;^Eukaryota; Metazoa; Chordata; Craniata; Vertebrata; Euteleostomi; Mammalia; Eutheria; Euarchontoglires; Glires; Rodentia; Sciurognathi; Muroidea; Muridae; Murinae; Mus; Mus	PF04851.10^ResIII^Type III restriction enzyme, res subunit^269-434^E:0.0001`PF00176.18^SNF2_N^SNF2 family N-terminal domain^272-652^E:6.8e-76`PF00271.26^Helicase_C^Helicase conserved C-terminal domain^713-789^E:1.4e-12	.	.	COG0553^Superfamily II DNA/RNA helicases, SNF2 family	GO:0005721^cellular_component^centromeric heterochromatin`GO:0005634^cellular_component^nucleus`GO:0005524^molecular_function^ATP binding`GO:0003682^molecular_function^chromatin binding`GO:0003677^molecular_function^DNA binding`GO:0004386^molecular_function^helicase activity`GO:0051301^biological_process^cell division`GO:0031508^biological_process^centromeric heterochromatin assembly`GO:0030098^b…
AnatomicalStructureDevelopment	c33610_g1	c33610_g1_i2	sp|Q5H8C1|FREM1_HUMAN^Q5H8C1^Q:1115-3043,H:37-709^40.24%ID^E:3e-150^RecName: Full=FRAS1-related extracellular matrix protein 1;^Eukaryota; Metazoa; Chordata; Craniata; Vertebrata; Euteleostomi; Mammalia; Eutheria; Euarchontoglires; Primates; Haplorrhini; Catarrhini; Hominidae; Homo	.	cds.c33610_g1_i2|m.14529	1871-3046[-]	.	.	.	.	.	.
AnatomicalStructureDevelopment	c33610_g1	c33610_g1_i2	sp|Q5H8C1|FREM1_HUMAN^Q5H8C1^Q:1115-3043,H:37-709^40.24%ID^E:3e-150^RecName: Full=FRAS1-related extracellular matrix protein 1;^Eukaryota; Metazoa; Chordata; Craniata; Vertebrata; Euteleostomi; Mammalia; Eutheria; Euarchontoglires; Primates; Haplorrhini; Catarrhini; Hominidae; Homo	.	cds.c33610_g1_i2|m.14528	983-3046[+]	sp|Q5H8C1|FREM1_HUMAN^Q5H8C1^Q:45-687,H:37-709^40.32%ID^E:3e-166^RecName: Full=FRAS1-related extracellular matrix protein 1;^Eukaryota; Metazoa; Chordata; Craniata; Vertebrata; Euteleostomi; Mammalia; Eutheria; Euarchontoglires; Primates; Haplorrhini; Catarrhini; Hominidae; Homo	.	sigP:1^31^0.734^YES	.	NOG12793^Calcium ion binding protein	GO:0005604^cellular_component^basement membrane`GO:0016021^cellular_component^integral to membrane`GO:0030246^molecular_function^carbohydrate binding`GO:0046872^molecular_function^metal ion binding`GO:0007154^biological_process^cell communication`GO:0007160^biological_process^cell-matrix adhesion`GO:0097094^biological_process^craniofacial suture morphogenesis
AnatomicalStructureDevelopment	c33068_g2	c33068_g2_i1	sp|Q3SZB4|ACADM_BOVIN^Q3SZB4^Q:2323-1193,H:38-414^72.94%ID^E:0^RecName: Full=Medium-chain specific acyl-CoA dehydrogenase, mitochondrial;^Eukaryota; Metazoa; Chordata; Craniata; Vertebrata; Euteleostomi; Mammalia; Eutheria; Laurasiatheria; Cetartiodactyla; Ruminantia; Pecora; Bovidae; Bovinae; Bos	.	cds.c33068_g2_i1|m.14692	40-378[-]	.	.	.	.	.	.
AnatomicalStructureDevelopment	c33068_g2	c33068_g2_i1	sp|Q3SZB4|ACADM_BOVIN^Q3SZB4^Q:2323-1193,H:38-414^72.94%ID^E:0^RecName: Full=Medium-chain specific acyl-CoA dehydrogenase, mitochondrial;^Eukaryota; Metazoa; Chordata; Craniata; Vertebrata; Euteleostomi; Mammalia; Eutheria; Laurasiatheria; Cetartiodactyla; Ruminantia; Pecora; Bovidae; Bovinae; Bos	.	cds.c33068_g2_i1|m.14690	2-439[+]	.	.	.	.	.	.
AnatomicalStructureDevelopment	c33068_g2	c33068_g2_i1	sp|Q3SZB4|ACADM_BOVIN^Q3SZB4^Q:2323-1193,H:38-414^72.94%ID^E:0^RecName: Full=Medium-chain specific acyl-CoA dehydrogenase, mitochondrial;^Eukaryota; Metazoa; Chordata; Craniata; Vertebrata; Euteleostomi; Mammalia; Eutheria; Laurasiatheria; Cetartiodactyla; Ruminantia; Pecora; Bovidae; Bovinae; Bos	.	cds.c33068_g2_i1|m.14689	1166-2443[-]	sp|Q3SZB4|ACADM_BOVIN^Q3SZB4^Q:28-417,H:25-414^71.54%ID^E:0^RecName: Full=Medium-chain specific acyl-CoA dehydrogenase, mitochondrial;^Eukaryota; Metazoa; Chordata; Craniata; Vertebrata; Euteleostomi; Mammalia; Eutheria; Laurasiatheria; Cetartiodactyla; Ruminantia; Pecora; Bovidae; Bovinae; Bos	PF02771.11^Acyl-CoA_dh_N^Acyl-CoA dehydrogenase, N-terminal domain^45-153^E:6.6e-22`PF02770.14^Acyl-CoA_dh_M^Acyl-CoA dehydrogenase, middle domain^160-210^E:2.1e-22`PF00441.19^Acyl-CoA_dh_1^Acyl-CoA dehydrogenase, C-terminal domain^270-419^E:5.6e-53`PF08028.6^Acyl-CoA_dh_2^Acyl-CoA dehydrogenase, C-terminal domain^287-407^E:1.2e-21	.	.	COG1960^Acyl-CoA dehydrogenases	GO:0030424^cellular_component^axon`GO:0005759^cellular_component^mitochondrial matrix`GO:0003995^molecular_function^acyl-CoA dehydrogenase activity`GO:0050660^molecular_function^flavin adenine dinucleotide binding`GO:0070991^molecular_function^medium-chain-acyl-CoA dehydrogenase activity`GO:0055007^biological_process^cardiac muscle cell differentiation`GO:0045329^biological_process^carnitine bios…
AnatomicalStructureDevelopment	c33068_g2	c33068_g2_i1	sp|Q3SZB4|ACADM_BOVIN^Q3SZB4^Q:2323-1193,H:38-414^72.94%ID^E:0^RecName: Full=Medium-chain specific acyl-CoA dehydrogenase, mitochondrial;^Eukaryota; Metazoa; Chordata; Craniata; Vertebrata; Euteleostomi; Mammalia; Eutheria; Laurasiatheria; Cetartiodactyla; Ruminantia; Pecora; Bovidae; Bovinae; Bos	.	cds.c33068_g2_i1|m.14691	1497-1874[+]	.	.	sigP:1^22^0.511^YES	.	.	.
AnatomicalStructureDevelopment	c33166_g1	c33166_g1_i2	sp|Q10751|ACE_CHICK^Q10751^Q:4665-2926,H:537-1119^56.09%ID^E:0^RecName: Full=Angiotensin-converting enzyme;^Eukaryota; Metazoa; Chordata; Craniata; Vertebrata; Euteleostomi; Archosauria; Dinosauria; Saurischia; Theropoda; Coelurosauria; Aves; Neognathae; Galliformes; Phasianidae; Phasianinae; Gallus	.	cds.c33166_g1_i2|m.14748	271-903[+]	sp|P14381|YTX2_XENLA^P14381^Q:48-190,H:438-575^29.37%ID^E:1e-10^RecName: Full=Transposon TX1 uncharacterized 149 kDa protein;^Eukaryota; Metazoa; Chordata; Craniata; Vertebrata; Euteleostomi; Amphibia; Batrachia; Anura; Pipoidea; Pipidae; Xenopodinae; Xenopus; Xenopus	PF00078.22^RVT_1^Reverse transcriptase (RNA-dependent DNA polymerase)^129-184^E:0.00018	.	.	.	GO:0003723^molecular_function^RNA binding`GO:0003964^molecular_function^RNA-directed DNA polymerase activity`GO:0006278^biological_process^RNA-dependent DNA replication
AnatomicalStructureDevelopment	c33166_g1	c33166_g1_i2	sp|Q10751|ACE_CHICK^Q10751^Q:4665-2926,H:537-1119^56.09%ID^E:0^RecName: Full=Angiotensin-converting enzyme;^Eukaryota; Metazoa; Chordata; Craniata; Vertebrata; Euteleostomi; Archosauria; Dinosauria; Saurischia; Theropoda; Coelurosauria; Aves; Neognathae; Galliformes; Phasianidae; Phasianinae; Gallus	.	cds.c33166_g1_i2|m.14750	465-860[-]	.	.	sigP:1^15^0.501^YES	.	.	.
AnatomicalStructureDevelopment	c33166_g1	c33166_g1_i2	sp|Q10751|ACE_CHICK^Q10751^Q:4665-2926,H:537-1119^56.09%ID^E:0^RecName: Full=Angiotensin-converting enzyme;^Eukaryota; Metazoa; Chordata; Craniata; Vertebrata; Euteleostomi; Archosauria; Dinosauria; Saurischia; Theropoda; Coelurosauria; Aves; Neognathae; Galliformes; Phasianidae; Phasianinae; Gallus	.	cds.c33166_g1_i2|m.14747	2752-4722[-]	sp|P12821|ACE_HUMAN^P12821^Q:20-635,H:639-1258^52.66%ID^E:0^RecName: Full=Angiotensin-converting enzyme;^Eukaryota; Metazoa; Chordata; Craniata; Vertebrata; Euteleostomi; Mammalia; Eutheria; Euarchontoglires; Primates; Haplorrhini; Catarrhini; Hominidae; Homo	PF01401.13^Peptidase_M2^Angiotensin-converting enzyme^22-599^E:6.9e-253	sigP:1^21^0.728^YES	.	NOG71044^Peptidyl-Dipeptidase A	GO:0005768^cellular_component^endosome`GO:0009897^cellular_component^external side of plasma membrane`GO:0005615^cellular_component^extracellular space`GO:0016021^cellular_component^integral to membrane`GO:0005886^cellular_component^plasma membrane`GO:0003779^molecular_function^actin binding`GO:0004180^molecular_function^carboxypeptidase activity`GO:0031404^molecular_function^chloride ion binding…
AnatomicalStructureDevelopment	c33166_g1	c33166_g1_i2	sp|Q10751|ACE_CHICK^Q10751^Q:4665-2926,H:537-1119^56.09%ID^E:0^RecName: Full=Angiotensin-converting enzyme;^Eukaryota; Metazoa; Chordata; Craniata; Vertebrata; Euteleostomi; Archosauria; Dinosauria; Saurischia; Theropoda; Coelurosauria; Aves; Neognathae; Galliformes; Phasianidae; Phasianinae; Gallus	.	cds.c33166_g1_i2|m.14749	1302-1802[+]	sp|Q10126|YSM6_CAEEL^Q10126^Q:21-155,H:74-210^28.26%ID^E:2e-09^RecName: Full=Putative uncharacterized transposon-derived protein F52C9.6;^Eukaryota; Metazoa; Ecdysozoa; Nematoda; Chromadorea; Rhabditida; Rhabditoidea; Rhabditidae; Peloderinae; Caenorhabditis	.	.	.	.	GO:0003723^molecular_function^RNA binding`GO:0003964^molecular_function^RNA-directed DNA polymerase activity`GO:0006278^biological_process^RNA-dependent DNA replication
AnatomicalStructureDevelopment	c34042_g1	c34042_g1_i2	sp|Q4L9P0|SRAP_STAHJ^Q4L9P0^Q:1413-5534,H:813-2189^17.65%ID^E:8e-15^RecName: Full=Serine-rich adhesin for platelets;^Bacteria; Firmicutes; Bacilli; Bacillales; Staphylococcus	.	cds.c34042_g1_i2|m.15553	204-5996[+]	sp|Q6IMN6|CAPR2_HUMAN^Q6IMN6^Q:1732-1927,H:929-1126^31.55%ID^E:1e-14^RecName: Full=Caprin-2;^Eukaryota; Metazoa; Chordata; Craniata; Vertebrata; Euteleostomi; Mammalia; Eutheria; Euarchontoglires; Primates; Haplorrhini; Catarrhini; Hominidae; Homo	PF00386.16^C1q^C1q domain^1800-1925^E:1.5e-14	.	ExpAA=24.10^PredHel=1^Topology=i20-42o	NOG41180^Caprin family member 2 protein	GO:0005739^cellular_component^mitochondrion`GO:0043235^cellular_component^receptor complex`GO:0003723^molecular_function^RNA binding`GO:0030308^biological_process^negative regulation of cell growth`GO:0017148^biological_process^negative regulation of translation`GO:0090263^biological_process^positive regulation of canonical Wnt receptor signaling pathway`GO:0050775^biological_process^positive reg…
AnatomicalStructureDevelopment	c1067_g1	c1067_g1_i1	sp|A2AX52|CO6A4_MOUSE^A2AX52^Q:28-1620,H:54-567^26.37%ID^E:2e-29^RecName: Full=Collagen alpha-4(VI) chain;^Eukaryota; Metazoa; Chordata; Craniata; Vertebrata; Euteleostomi; Mammalia; Eutheria; Euarchontoglires; Glires; Rodentia; Sciurognathi; Muroidea; Muridae; Murinae; Mus; Mus	.	cds.c1067_g1_i1|m.17338	666-1046[-]	.	.	.	ExpAA=21.22^PredHel=1^Topology=o15-37i	.	.
AnatomicalStructureDevelopment	c1067_g1	c1067_g1_i1	sp|A2AX52|CO6A4_MOUSE^A2AX52^Q:28-1620,H:54-567^26.37%ID^E:2e-29^RecName: Full=Collagen alpha-4(VI) chain;^Eukaryota; Metazoa; Chordata; Craniata; Vertebrata; Euteleostomi; Mammalia; Eutheria; Euarchontoglires; Glires; Rodentia; Sciurognathi; Muroidea; Muridae; Murinae; Mus; Mus	.	cds.c1067_g1_i1|m.17337	1-1752[+]	sp|P51942|MATN1_MOUSE^P51942^Q:10-379,H:67-456^29.75%ID^E:2e-41^RecName: Full=Cartilage matrix protein;^Eukaryota; Metazoa; Chordata; Craniata; Vertebrata; Euteleostomi; Mammalia; Eutheria; Euarchontoglires; Glires; Rodentia; Sciurognathi; Muroidea; Muridae; Murinae; Mus; Mus	PF00092.23^VWA^von Willebrand factor type A domain^3-164^E:7.6e-39`PF13519.1^VWA_2^von Willebrand factor type A domain^13-148^E:4.6e-13`PF13768.1^VWA_3^von Willebrand factor type A domain^46-140^E:0.0044`PF00092.23^VWA^von Willebrand factor type A domain^198-372^E:8.9e-42`PF13519.1^VWA_2^von Willebrand factor type A domain^198-358^E:3.1e-14`PF13768.1^VWA_3^von Willebrand factor type A domain^233-…	.	.	NOG236723^Dystrobrevin protein	GO:0005578^cellular_component^proteinaceous extracellular matrix`GO:0003429^biological_process^growth plate cartilage chondrocyte morphogenesis`GO:0030500^biological_process^regulation of bone mineralization
AnatomicalStructureDevelopment	c15357_g1	c15357_g1_i1	sp|Q24292|DS_DROME^Q24292^Q:2-3070,H:445-1507^38.71%ID^E:0^RecName: Full=Protein dachsous;^Eukaryota; Metazoa; Ecdysozoa; Arthropoda; Hexapoda; Insecta; Pterygota; Neoptera; Endopterygota; Diptera; Brachycera; Muscomorpha; Ephydroidea; Drosophilidae; Drosophila; Sophophora	.	cds.c15357_g1_i1|m.17559	2-3070[+]	sp|Q24292|DS_DROME^Q24292^Q:1-1023,H:445-1507^38.61%ID^E:0^RecName: Full=Protein dachsous;^Eukaryota; Metazoa; Ecdysozoa; Arthropoda; Hexapoda; Insecta; Pterygota; Neoptera; Endopterygota; Diptera; Brachycera; Muscomorpha; Ephydroidea; Drosophilidae; Drosophila; Sophophora	PF00028.12^Cadherin^Cadherin domain^12-103^E:7.9e-22`PF00028.12^Cadherin^Cadherin domain^118-207^E:7.5e-16`PF00028.12^Cadherin^Cadherin domain^224-308^E:3.6e-10`PF00028.12^Cadherin^Cadherin domain^323-412^E:1.4e-10`PF00028.12^Cadherin^Cadherin domain^429-517^E:9.8e-19`PF00028.12^Cadherin^Cadherin domain^532-623^E:1.2e-19`PF00028.12^Cadherin^Cadherin domain^637-726^E:1.7e-18`PF00028.12^Cadherin^Ca…	.	.	NOG12793^Calcium ion binding protein	GO:0005887^cellular_component^integral to plasma membrane`GO:0005509^molecular_function^calcium ion binding`GO:0050839^molecular_function^cell adhesion molecule binding`GO:0004872^molecular_function^receptor activity`GO:0004871^molecular_function^signal transducer activity`GO:0016339^biological_process^calcium-dependent cell-cell adhesion`GO:0000904^biological_process^cell morphogenesis involved …
AnatomicalStructureDevelopment	c15645_g1	c15645_g1_i2	sp|P34714|SPRC_CAEEL^P34714^Q:150-896,H:9-264^40.46%ID^E:2e-60^RecName: Full=SPARC;^Eukaryota; Metazoa; Ecdysozoa; Nematoda; Chromadorea; Rhabditida; Rhabditoidea; Rhabditidae; Peloderinae; Caenorhabditis	.	cds.c15645_g1_i2|m.17769	123-932[+]	sp|P34714|SPRC_CAEEL^P34714^Q:17-258,H:18-264^40.32%ID^E:5e-56^RecName: Full=SPARC;^Eukaryota; Metazoa; Ecdysozoa; Nematoda; Chromadorea; Rhabditida; Rhabditoidea; Rhabditidae; Peloderinae; Caenorhabditis	PF07648.10^Kazal_2^Kazal-type serine protease inhibitor domain^88-133^E:0.0027`PF10591.4^SPARC_Ca_bdg^Secreted protein acidic and rich in cysteine Ca binding region^137-246^E:3e-28	sigP:1^21^0.797^YES	.	NOG147672^Appears to regulate cell growth through interactions with the extracellular matrix and cytokines. Binds calcium and copper, several types of collagen, albumin, thrombospondin, PDGF and cell membranes. There are two calcium binding sites; an acidic domain that binds 5 to 8 Ca with a low affinity and an EF-hand loop that binds a Ca ion with a high affinity protein	GO:0005604^cellular_component^basement membrane`GO:0005615^cellular_component^extracellular space`GO:0005509^molecular_function^calcium ion binding`GO:0009792^biological_process^embryo development ending in birth or egg hatching`GO:0002119^biological_process^nematode larval development`GO:0040010^biological_process^positive regulation of growth rate`GO:0040018^biological_process^positive regulati…
AnatomicalStructureDevelopment	c3570_g1	c3570_g1_i1	sp|P25387|GBLP_CHLRE^P25387^Q:1004-69,H:5-306^67.09%ID^E:7e-148^RecName: Full=Guanine nucleotide-binding protein subunit beta-like protein;^Eukaryota; Viridiplantae; Chlorophyta; Chlorophyceae; Chlamydomonadales; Chlamydomonadaceae; Chlamydomonas	.	cds.c3570_g1_i1|m.18164	446-781[-]	.	.	.	.	.	.
AnatomicalStructureDevelopment	c3570_g1	c3570_g1_i1	sp|P25387|GBLP_CHLRE^P25387^Q:1004-69,H:5-306^67.09%ID^E:7e-148^RecName: Full=Guanine nucleotide-binding protein subunit beta-like protein;^Eukaryota; Viridiplantae; Chlorophyta; Chlorophyceae; Chlamydomonadales; Chlamydomonadaceae; Chlamydomonas	.	cds.c3570_g1_i1|m.18165	2-310[-]	.	.	.	.	.	.
AnatomicalStructureDevelopment	c3570_g1	c3570_g1_i1	sp|P25387|GBLP_CHLRE^P25387^Q:1004-69,H:5-306^67.09%ID^E:7e-148^RecName: Full=Guanine nucleotide-binding protein subunit beta-like protein;^Eukaryota; Viridiplantae; Chlorophyta; Chlorophyceae; Chlamydomonadales; Chlamydomonadaceae; Chlamydomonas	.	cds.c3570_g1_i1|m.18163	39-1007[-]	sp|P25387|GBLP_CHLRE^P25387^Q:2-320,H:5-313^66.88%ID^E:2e-148^RecName: Full=Guanine nucleotide-binding protein subunit beta-like protein;^Eukaryota; Viridiplantae; Chlorophyta; Chlorophyceae; Chlamydomonadales; Chlamydomonadaceae; Chlamydomonas	PF00400.27^WD40^WD domain, G-beta repeat^7-41^E:0.00038`PF00400.27^WD40^WD domain, G-beta repeat^59-93^E:2.8e-09`PF00400.27^WD40^WD domain, G-beta repeat^98-135^E:4.4e-11`PF00400.27^WD40^WD domain, G-beta repeat^147-180^E:9.7e-10`PF00400.27^WD40^WD domain, G-beta repeat^186-222^E:1.2e-10`PF00400.27^WD40^WD domain, G-beta repeat^227-262^E:0.0029`PF00400.27^WD40^WD domain, G-beta repeat^295-319^E:0…	.	.	COG2319^FOG: WD40 repeat	GO:0009507^cellular_component^chloroplast`GO:0022626^cellular_component^cytosolic ribosome`GO:0005730^cellular_component^nucleolus`GO:0046686^biological_process^response to cadmium ion`GO:0048364^biological_process^root development`GO:0048367^biological_process^shoot development
AnatomicalStructureDevelopment	c88857_g1	c88857_g1_i1	sp|Q62656|PTPRZ_RAT^Q62656^Q:1-1506,H:1811-2301^30.35%ID^E:5e-69^RecName: Full=Receptor-type tyrosine-protein phosphatase zeta;^Eukaryota; Metazoa; Chordata; Craniata; Vertebrata; Euteleostomi; Mammalia; Eutheria; Euarchontoglires; Glires; Rodentia; Sciurognathi; Muroidea; Muridae; Murinae; Rattus	.	cds.c88857_g1_i1|m.18271	1-1563[+]	sp|P23471|PTPRZ_HUMAN^P23471^Q:1-502,H:1810-2300^30.43%ID^E:4e-72^RecName: Full=Receptor-type tyrosine-protein phosphatase zeta;^Eukaryota; Metazoa; Chordata; Craniata; Vertebrata; Euteleostomi; Mammalia; Eutheria; Euarchontoglires; Primates; Haplorrhini; Catarrhini; Hominidae; Homo	PF00102.22^Y_phosphatase^Protein-tyrosine phosphatase^1-171^E:3.5e-52`PF00102.22^Y_phosphatase^Protein-tyrosine phosphatase^247-478^E:3.4e-34	.	.	COG5599^Protein tyrosine phosphatase	GO:0005887^cellular_component^integral to plasma membrane`GO:0072534^cellular_component^perineuronal net`GO:0005578^cellular_component^proteinaceous extracellular matrix`GO:0008330^molecular_function^protein tyrosine/threonine phosphatase activity`GO:0005001^molecular_function^transmembrane receptor protein tyrosine phosphatase activity`GO:0007409^biological_process^axonogenesis`GO:0007417^biolog…
AnatomicalStructureDevelopment	c78814_g1	c78814_g1_i1	sp|O19092|CYTC_MACMU^O19092^Q:32-478,H:1-146^68%ID^E:3e-57^RecName: Full=Cystatin-C;^Eukaryota; Metazoa; Chordata; Craniata; Vertebrata; Euteleostomi; Mammalia; Eutheria; Euarchontoglires; Primates; Haplorrhini; Catarrhini; Cercopithecidae; Cercopithecinae; Macaca	.	cds.c78814_g1_i1|m.18643	2-481[+]	sp|O19092|CYTC_MACMU^O19092^Q:48-159,H:35-146^74.11%ID^E:4e-60^RecName: Full=Cystatin-C;^Eukaryota; Metazoa; Chordata; Craniata; Vertebrata; Euteleostomi; Mammalia; Eutheria; Euarchontoglires; Primates; Haplorrhini; Catarrhini; Cercopithecidae; Cercopithecinae; Macaca	PF00031.16^Cystatin^Cystatin domain^50-145^E:1.5e-32	sigP:1^34^0.832^YES	ExpAA=21.95^PredHel=1^Topology=o15-37i	NOG44865^Cystatin-C protein	GO:0005615^cellular_component^extracellular space`GO:0001540^molecular_function^beta-amyloid binding`GO:0004869^molecular_function^cysteine-type endopeptidase inhibitor activity`GO:0006952^biological_process^defense response`GO:0043206^biological_process^extracellular fibril organization`GO:0060313^biological_process^negative regulation of blood vessel remodeling`GO:0010711^biological_process^neg…
AnatomicalStructureDevelopment	c78814_g1	c78814_g1_i1	sp|O19092|CYTC_MACMU^O19092^Q:32-478,H:1-146^68%ID^E:3e-57^RecName: Full=Cystatin-C;^Eukaryota; Metazoa; Chordata; Craniata; Vertebrata; Euteleostomi; Mammalia; Eutheria; Euarchontoglires; Primates; Haplorrhini; Catarrhini; Cercopithecidae; Cercopithecinae; Macaca	.	cds.c78814_g1_i1|m.18644	44-376[-]	.	.	.	.	.	.
AnatomicalStructureDevelopment	c26481_g2	c26481_g2_i2	sp|Q9WVA4|TAGL2_MOUSE^Q9WVA4^Q:252-629,H:1-120^29.37%ID^E:3e-09^RecName: Full=Transgelin-2;^Eukaryota; Metazoa; Chordata; Craniata; Vertebrata; Euteleostomi; Mammalia; Eutheria; Euarchontoglires; Glires; Rodentia; Sciurognathi; Muroidea; Muridae; Murinae; Mus; Mus	.	cds.c26481_g2_i2|m.19344	239-547[-]	.	.	.	.	.	.
AnatomicalStructureDevelopment	c26481_g2	c26481_g2_i2	sp|Q9WVA4|TAGL2_MOUSE^Q9WVA4^Q:252-629,H:1-120^29.37%ID^E:3e-09^RecName: Full=Transgelin-2;^Eukaryota; Metazoa; Chordata; Craniata; Vertebrata; Euteleostomi; Mammalia; Eutheria; Euarchontoglires; Glires; Rodentia; Sciurognathi; Muroidea; Muridae; Murinae; Mus; Mus	.	cds.c26481_g2_i2|m.19343	252-746[+]	sp|Q9WVA4|TAGL2_MOUSE^Q9WVA4^Q:1-147,H:1-139^29.53%ID^E:4e-11^RecName: Full=Transgelin-2;^Eukaryota; Metazoa; Chordata; Craniata; Vertebrata; Euteleostomi; Mammalia; Eutheria; Euarchontoglires; Glires; Rodentia; Sciurognathi; Muroidea; Muridae; Murinae; Mus; Mus	PF00307.26^CH^Calponin homology (CH) domain^32-140^E:1.1e-09	.	.	COG5199^Calponin	GO:0031965^cellular_component^nuclear membrane`GO:0005886^cellular_component^plasma membrane`GO:0007517^biological_process^muscle organ development
AnatomicalStructureDevelopment	c24166_g1	c24166_g1_i1	sp|P98158|LRP2_RAT^P98158^Q:122-709,H:1110-1310^41.09%ID^E:6e-46^RecName: Full=Low-density lipoprotein receptor-related protein 2;^Eukaryota; Metazoa; Chordata; Craniata; Vertebrata; Euteleostomi; Mammalia; Eutheria; Euarchontoglires; Glires; Rodentia; Sciurognathi; Muroidea; Muridae; Murinae; Rattus	.	cds.c24166_g1_i1|m.20196	2-838[+]	sp|P98158|LRP2_RAT^P98158^Q:40-236,H:1109-1310^40.89%ID^E:2e-33^RecName: Full=Low-density lipoprotein receptor-related protein 2;^Eukaryota; Metazoa; Chordata; Craniata; Vertebrata; Euteleostomi; Mammalia; Eutheria; Euarchontoglires; Glires; Rodentia; Sciurognathi; Muroidea; Muridae; Murinae; Rattus	PF00057.13^Ldl_recept_a^Low-density lipoprotein receptor domain class A^40-76^E:6.7e-10`PF00057.13^Ldl_recept_a^Low-density lipoprotein receptor domain class A^79-115^E:2.5e-06`PF00057.13^Ldl_recept_a^Low-density lipoprotein receptor domain class A^119-155^E:1e-08`PF00057.13^Ldl_recept_a^Low-density lipoprotein receptor domain class A^159-196^E:5e-09`PF00057.13^Ldl_recept_a^Low-density lipoprotei…	.	ExpAA=15.27^PredHel=1^Topology=i13-30o	NOG235850^Transposase	GO:0016324^cellular_component^apical plasma membrane`GO:0031526^cellular_component^brush border membrane`GO:0005905^cellular_component^coated pit`GO:0030139^cellular_component^endocytic vesicle`GO:0005783^cellular_component^endoplasmic reticulum`GO:0005768^cellular_component^endosome`GO:0005615^cellular_component^extracellular space`GO:0005794^cellular_component^Golgi apparatus`GO:0016021^cellula…
AnatomicalStructureDevelopment	c24371_g2	c24371_g2_i2	sp|P70032|PLK1_XENLA^P70032^Q:132-1913,H:31-598^65.99%ID^E:0^RecName: Full=Serine/threonine-protein kinase PLK1;^Eukaryota; Metazoa; Chordata; Craniata; Vertebrata; Euteleostomi; Amphibia; Batrachia; Anura; Pipoidea; Pipidae; Xenopodinae; Xenopus; Xenopus	.	cds.c24371_g2_i2|m.20477	87-1919[+]	sp|P70032|PLK1_XENLA^P70032^Q:16-609,H:31-598^65.99%ID^E:0^RecName: Full=Serine/threonine-protein kinase PLK1;^Eukaryota; Metazoa; Chordata; Craniata; Vertebrata; Euteleostomi; Amphibia; Batrachia; Anura; Pipoidea; Pipidae; Xenopodinae; Xenopus; Xenopus	PF00069.20^Pkinase^Protein kinase domain^32-281^E:6.9e-70`PF07714.12^Pkinase_Tyr^Protein tyrosine kinase^33-277^E:3.6e-41`PF00659.13^POLO_box^POLO box duplicated region^421-484^E:1.6e-21`PF00659.13^POLO_box^POLO box duplicated region^519-587^E:1.8e-22	.	.	.	GO:0005813^cellular_component^centrosome`GO:0000776^cellular_component^kinetochore`GO:0030496^cellular_component^midbody`GO:0005634^cellular_component^nucleus`GO:0051233^cellular_component^spindle midzone`GO:0005524^molecular_function^ATP binding`GO:0008017^molecular_function^microtubule binding`GO:0004674^molecular_function^protein serine/threonine kinase activity`GO:0007092^biological_process^a…
AnatomicalStructureDevelopment	c24535_g2	c24535_g2_i1	sp|P35556|FBN2_HUMAN^P35556^Q:2622-760,H:1072-1763^24.67%ID^E:4e-28^RecName: Full=Fibrillin-2;^Eukaryota; Metazoa; Chordata; Craniata; Vertebrata; Euteleostomi; Mammalia; Eutheria; Euarchontoglires; Primates; Haplorrhini; Catarrhini; Hominidae; Homo	.	cds.c24535_g2_i1|m.20638	1108-1425[+]	.	.	.	ExpAA=45.85^PredHel=2^Topology=o20-42i63-85o	.	.
AnatomicalStructureDevelopment	c24535_g2	c24535_g2_i1	sp|P35556|FBN2_HUMAN^P35556^Q:2622-760,H:1072-1763^24.67%ID^E:4e-28^RecName: Full=Fibrillin-2;^Eukaryota; Metazoa; Chordata; Craniata; Vertebrata; Euteleostomi; Mammalia; Eutheria; Euarchontoglires; Primates; Haplorrhini; Catarrhini; Hominidae; Homo	.	cds.c24535_g2_i1|m.20637	1047-1379[+]	.	.	.	.	.	.
AnatomicalStructureDevelopment	c24535_g2	c24535_g2_i1	sp|P35556|FBN2_HUMAN^P35556^Q:2622-760,H:1072-1763^24.67%ID^E:4e-28^RecName: Full=Fibrillin-2;^Eukaryota; Metazoa; Chordata; Craniata; Vertebrata; Euteleostomi; Mammalia; Eutheria; Euarchontoglires; Primates; Haplorrhini; Catarrhini; Hominidae; Homo	.	cds.c24535_g2_i1|m.20635	619-2871[-]	sp|P35556|FBN2_HUMAN^P35556^Q:244-384,H:1298-1444^35.95%ID^E:3e-15^RecName: Full=Fibrillin-2;^Eukaryota; Metazoa; Chordata; Craniata; Vertebrata; Euteleostomi; Mammalia; Eutheria; Euarchontoglires; Primates; Haplorrhini; Catarrhini; Hominidae; Homo	PF01826.12^TIL^Trypsin Inhibitor like cysteine rich domain^142-200^E:4.7e-07`PF07645.10^EGF_CA^Calcium-binding EGF domain^306-340^E:8.6e-09`PF07645.10^EGF_CA^Calcium-binding EGF domain^348-388^E:5.5e-07	.	.	NOG12793^Calcium ion binding protein	GO:0001527^cellular_component^microfibril`GO:0005509^molecular_function^calcium ion binding`GO:0005201^molecular_function^extracellular matrix structural constituent`GO:0060346^biological_process^bone trabecula formation`GO:0030326^biological_process^embryonic limb morphogenesis`GO:0030501^biological_process^positive regulation of bone mineralization`GO:0045669^biological_process^positive regulat…
AnatomicalStructureDevelopment	c24535_g2	c24535_g2_i1	sp|P35556|FBN2_HUMAN^P35556^Q:2622-760,H:1072-1763^24.67%ID^E:4e-28^RecName: Full=Fibrillin-2;^Eukaryota; Metazoa; Chordata; Craniata; Vertebrata; Euteleostomi; Mammalia; Eutheria; Euarchontoglires; Primates; Haplorrhini; Catarrhini; Hominidae; Homo	.	cds.c24535_g2_i1|m.20636	1464-2045[-]	.	.	.	.	.	.
AnatomicalStructureDevelopment	c24644_g1	c24644_g1_i1	sp|A1L1V4|LOL2B_DANRE^A1L1V4^Q:1034-87,H:424-738^46.6%ID^E:4e-87^RecName: Full=Lysyl oxidase homolog 2B;^Eukaryota; Metazoa; Chordata; Craniata; Vertebrata; Euteleostomi; Actinopterygii; Neopterygii; Teleostei; Ostariophysi; Cypriniformes; Cyprinidae; Danio	.	cds.c24644_g1_i1|m.20700	42-1949[-]	sp|F1QQC3|LOL2A_DANRE^F1QQC3^Q:41-622,H:174-715^33.22%ID^E:7e-88^RecName: Full=Lysyl oxidase homolog 2A;^Eukaryota; Metazoa; Chordata; Craniata; Vertebrata; Euteleostomi; Actinopterygii; Neopterygii; Teleostei; Ostariophysi; Cypriniformes; Cyprinidae; Danio	PF00530.13^SRCR^Scavenger receptor cysteine-rich domain^34-135^E:1e-23`PF00530.13^SRCR^Scavenger receptor cysteine-rich domain^313-413^E:1.2e-18`PF01186.12^Lysyl_oxidase^Lysyl oxidase^417-622^E:9.1e-83	sigP:1^20^0.916^YES	.	.	GO:0005604^cellular_component^basement membrane`GO:0005694^cellular_component^chromosome`GO:0016020^cellular_component^membrane`GO:0005634^cellular_component^nucleus`GO:0005507^molecular_function^copper ion binding`GO:0004720^molecular_function^protein-lysine 6-oxidase activity`GO:0005044^molecular_function^scavenger receptor activity`GO:0016568^biological_process^chromatin modification`GO:003019…
AnatomicalStructureDevelopment	c24644_g1	c24644_g1_i1	sp|A1L1V4|LOL2B_DANRE^A1L1V4^Q:1034-87,H:424-738^46.6%ID^E:4e-87^RecName: Full=Lysyl oxidase homolog 2B;^Eukaryota; Metazoa; Chordata; Craniata; Vertebrata; Euteleostomi; Actinopterygii; Neopterygii; Teleostei; Ostariophysi; Cypriniformes; Cyprinidae; Danio	.	cds.c24644_g1_i1|m.20701	1040-1366[-]	.	.	.	.	.	.
AnatomicalStructureDevelopment	c24999_g2	c24999_g2_i2	sp|P27119|DCOR_MUSPA^P27119^Q:1236-925,H:308-414^57.94%ID^E:3e-36^RecName: Full=Ornithine decarboxylase;^Eukaryota; Metazoa; Chordata; Craniata; Vertebrata; Euteleostomi; Mammalia; Eutheria; Euarchontoglires; Glires; Rodentia; Sciurognathi; Muroidea; Muridae; Murinae; Mus; Coelomys	.	cds.c24999_g2_i2|m.20818	763-1287[-]	sp|P00860|DCOR_MOUSE^P00860^Q:18-121,H:308-414^58.33%ID^E:3e-39^RecName: Full=Ornithine decarboxylase;^Eukaryota; Metazoa; Chordata; Craniata; Vertebrata; Euteleostomi; Mammalia; Eutheria; Euarchontoglires; Glires; Rodentia; Sciurognathi; Muroidea; Muridae; Murinae; Mus; Mus	PF00278.17^Orn_DAP_Arg_deC^Pyridoxal-dependent decarboxylase, C-terminal sheet domain^20-114^E:1.1e-30	.	.	COG0019^Diaminopimelate decarboxylase	GO:0005829^cellular_component^cytosol`GO:0004586^molecular_function^ornithine decarboxylase activity`GO:0001822^biological_process^kidney development`GO:0008284^biological_process^positive regulation of cell proliferation`GO:0033387^biological_process^putrescine biosynthetic process from ornithine`GO:0009615^biological_process^response to virus
AnatomicalStructureDevelopment	c24640_g1	c24640_g1_i1	sp|Q24400|MLP2_DROME^Q24400^Q:1651-1139,H:4-173^54.65%ID^E:4e-39^RecName: Full=Muscle LIM protein Mlp84B;^Eukaryota; Metazoa; Ecdysozoa; Arthropoda; Hexapoda; Insecta; Pterygota; Neoptera; Endopterygota; Diptera; Brachycera; Muscomorpha; Ephydroidea; Drosophilidae; Drosophila; Sophophora	.	cds.c24640_g1_i1|m.20959	1073-1657[-]	sp|Q16527|CSRP2_HUMAN^Q16527^Q:10-191,H:9-189^52.46%ID^E:6e-59^RecName: Full=Cysteine and glycine-rich protein 2;^Eukaryota; Metazoa; Chordata; Craniata; Vertebrata; Euteleostomi; Mammalia; Eutheria; Euarchontoglires; Primates; Haplorrhini; Catarrhini; Hominidae; Homo	PF00412.17^LIM^LIM domain^11-67^E:6.8e-13`PF00412.17^LIM^LIM domain^121-177^E:4.2e-13	.	.	.	GO:0005634^cellular_component^nucleus`GO:0046872^molecular_function^metal ion binding`GO:0008270^molecular_function^zinc ion binding`GO:0030154^biological_process^cell differentiation`GO:0007275^biological_process^multicellular organismal development`GO:0045445^biological_process^myoblast differentiation
AnatomicalStructureDevelopment	c24640_g1	c24640_g1_i2	sp|Q24400|MLP2_DROME^Q24400^Q:1673-1161,H:4-173^54.65%ID^E:4e-39^RecName: Full=Muscle LIM protein Mlp84B;^Eukaryota; Metazoa; Ecdysozoa; Arthropoda; Hexapoda; Insecta; Pterygota; Neoptera; Endopterygota; Diptera; Brachycera; Muscomorpha; Ephydroidea; Drosophilidae; Drosophila; Sophophora	.	cds.c24640_g1_i2|m.20960	1095-1679[-]	sp|Q16527|CSRP2_HUMAN^Q16527^Q:10-191,H:9-189^52.46%ID^E:6e-59^RecName: Full=Cysteine and glycine-rich protein 2;^Eukaryota; Metazoa; Chordata; Craniata; Vertebrata; Euteleostomi; Mammalia; Eutheria; Euarchontoglires; Primates; Haplorrhini; Catarrhini; Hominidae; Homo	PF00412.17^LIM^LIM domain^11-67^E:6.8e-13`PF00412.17^LIM^LIM domain^121-177^E:4.2e-13	.	.	.	GO:0005634^cellular_component^nucleus`GO:0046872^molecular_function^metal ion binding`GO:0008270^molecular_function^zinc ion binding`GO:0030154^biological_process^cell differentiation`GO:0007275^biological_process^multicellular organismal development`GO:0045445^biological_process^myoblast differentiation
AnatomicalStructureDevelopment	c45065_g1	c45065_g1_i1	sp|Q8SQA4|CD97_BOVIN^Q8SQA4^Q:14-475,H:553-708^33.12%ID^E:2e-19^RecName: Full=CD97 antigen;^Eukaryota; Metazoa; Chordata; Craniata; Vertebrata; Euteleostomi; Mammalia; Eutheria; Laurasiatheria; Cetartiodactyla; Ruminantia; Pecora; Bovidae; Bovinae; Bos	.	cds.c45065_g1_i1|m.21704	2-895[+]	sp|Q5R7Y0|BAI2_PONAB^Q5R7Y0^Q:5-143,H:971-1111^36.88%ID^E:5e-24^RecName: Full=Brain-specific angiogenesis inhibitor 2;^Eukaryota; Metazoa; Chordata; Craniata; Vertebrata; Euteleostomi; Mammalia; Eutheria; Euarchontoglires; Primates; Haplorrhini; Catarrhini; Hominidae; Pongo	PF00002.19^7tm_2^7 transmembrane receptor (Secretin family)^5-130^E:9.5e-28	.	ExpAA=86.40^PredHel=4^Topology=i5-24o44-66i86-108o113-132i	.	GO:0016021^cellular_component^integral to membrane`GO:0005886^cellular_component^plasma membrane`GO:0004930^molecular_function^G-protein coupled receptor activity`GO:0016525^biological_process^negative regulation of angiogenesis`GO:0007218^biological_process^neuropeptide signaling pathway
AnatomicalStructureDevelopment	c45065_g1	c45065_g1_i1	sp|Q8SQA4|CD97_BOVIN^Q8SQA4^Q:14-475,H:553-708^33.12%ID^E:2e-19^RecName: Full=CD97 antigen;^Eukaryota; Metazoa; Chordata; Craniata; Vertebrata; Euteleostomi; Mammalia; Eutheria; Laurasiatheria; Cetartiodactyla; Ruminantia; Pecora; Bovidae; Bovinae; Bos	.	cds.c45065_g1_i1|m.21705	85-396[-]	.	.	.	ExpAA=30.74^PredHel=1^Topology=i48-70o	.	.
AnatomicalStructureDevelopment	c21069_g1	c21069_g1_i1	sp|Q9WUI9|NCOA2_RAT^Q9WUI9^Q:4039-3158,H:129-419^34.43%ID^E:1e-41^RecName: Full=Nuclear receptor coactivator 2;^Eukaryota; Metazoa; Chordata; Craniata; Vertebrata; Euteleostomi; Mammalia; Eutheria; Euarchontoglires; Glires; Rodentia; Sciurognathi; Muroidea; Muridae; Murinae; Rattus	.	cds.c21069_g1_i1|m.21993	2970-3305[+]	.	.	sigP:1^20^0.625^YES	ExpAA=25.35^PredHel=1^Topology=i2-24o	.	.
AnatomicalStructureDevelopment	c21069_g1	c21069_g1_i1	sp|Q9WUI9|NCOA2_RAT^Q9WUI9^Q:4039-3158,H:129-419^34.43%ID^E:1e-41^RecName: Full=Nuclear receptor coactivator 2;^Eukaryota; Metazoa; Chordata; Craniata; Vertebrata; Euteleostomi; Mammalia; Eutheria; Euarchontoglires; Glires; Rodentia; Sciurognathi; Muroidea; Muridae; Murinae; Rattus	.	cds.c21069_g1_i1|m.21994	770-1102[+]	.	.	.	.	.	.
AnatomicalStructureDevelopment	c21069_g1	c21069_g1_i1	sp|Q9WUI9|NCOA2_RAT^Q9WUI9^Q:4039-3158,H:129-419^34.43%ID^E:1e-41^RecName: Full=Nuclear receptor coactivator 2;^Eukaryota; Metazoa; Chordata; Craniata; Vertebrata; Euteleostomi; Mammalia; Eutheria; Euarchontoglires; Glires; Rodentia; Sciurognathi; Muroidea; Muridae; Murinae; Rattus	.	cds.c21069_g1_i1|m.21991	2-4309[-]	sp|Q98TW1|NCOA2_DANRE^Q98TW1^Q:39-341,H:81-374^36.54%ID^E:2e-53^RecName: Full=Nuclear receptor coactivator 2;^Eukaryota; Metazoa; Chordata; Craniata; Vertebrata; Euteleostomi; Actinopterygii; Neopterygii; Teleostei; Ostariophysi; Cypriniformes; Cyprinidae; Danio	.	.	.	.	GO:0005634^cellular_component^nucleus`GO:0004402^molecular_function^histone acetyltransferase activity`GO:0004871^molecular_function^signal transducer activity`GO:0030375^molecular_function^thyroid hormone receptor coactivator activity`GO:0030851^biological_process^granulocyte differentiation`GO:0016573^biological_process^histone acetylation`GO:0060215^biological_process^primitive hemopoiesis`GO:…
AnatomicalStructureDevelopment	c21069_g1	c21069_g1_i1	sp|Q9WUI9|NCOA2_RAT^Q9WUI9^Q:4039-3158,H:129-419^34.43%ID^E:1e-41^RecName: Full=Nuclear receptor coactivator 2;^Eukaryota; Metazoa; Chordata; Craniata; Vertebrata; Euteleostomi; Mammalia; Eutheria; Euarchontoglires; Glires; Rodentia; Sciurognathi; Muroidea; Muridae; Murinae; Rattus	.	cds.c21069_g1_i1|m.21992	976-1428[-]	.	.	.	.	.	.
AnatomicalStructureDevelopment	c22014_g1	c22014_g1_i1	sp|P27797|CALR_HUMAN^P27797^Q:1476-427,H:7-357^78.35%ID^E:0^RecName: Full=Calreticulin;^Eukaryota; Metazoa; Chordata; Craniata; Vertebrata; Euteleostomi; Mammalia; Eutheria; Euarchontoglires; Primates; Haplorrhini; Catarrhini; Hominidae; Homo	.	cds.c22014_g1_i1|m.22566	268-1488[-]	sp|P28491|CALR_PIG^P28491^Q:15-363,H:17-366^78%ID^E:0^RecName: Full=Calreticulin;^Eukaryota; Metazoa; Chordata; Craniata; Vertebrata; Euteleostomi; Mammalia; Eutheria; Laurasiatheria; Cetartiodactyla; Suina; Suidae; Sus	PF00262.13^Calreticulin^Calreticulin family^19-329^E:1.6e-121	sigP:1^15^0.856^YES	.	.	GO:0005829^cellular_component^cytosol`GO:0009897^cellular_component^external side of plasma membrane`GO:0005615^cellular_component^extracellular space`GO:0042824^cellular_component^MHC class I peptide loading complex`GO:0048471^cellular_component^perinuclear region of cytoplasm`GO:0005844^cellular_component^polysome`GO:0033018^cellular_component^sarcoplasmic reticulum lumen`GO:0005509^molecular_f…
AnatomicalStructureDevelopment	c22420_g1	c22420_g1_i1	sp|P17225|PTBP1_MOUSE^P17225^Q:224-976,H:11-281^51.29%ID^E:9e-75^RecName: Full=Polypyrimidine tract-binding protein 1;^Eukaryota; Metazoa; Chordata; Craniata; Vertebrata; Euteleostomi; Mammalia; Eutheria; Euarchontoglires; Glires; Rodentia; Sciurognathi; Muroidea; Muridae; Murinae; Mus; Mus	.	cds.c22420_g1_i1|m.22758	227-1807[+]	sp|O95758|PTBP3_HUMAN^O95758^Q:1-526,H:13-552^49.82%ID^E:2e-174^RecName: Full=Polypyrimidine tract-binding protein 3;^Eukaryota; Metazoa; Chordata; Craniata; Vertebrata; Euteleostomi; Mammalia; Eutheria; Euarchontoglires; Primates; Haplorrhini; Catarrhini; Hominidae; Homo	PF14259.1^RRM_6^RNA recognition motif (a.k.a. RRM, RBD, or RNP domain)^37-91^E:8.7e-05`PF13893.1^RRM_5^RNA recognition motif. (a.k.a. RRM, RBD, or RNP domain)^53-106^E:1.3e-05`PF00076.17^RRM_1^RNA recognition motif. (a.k.a. RRM, RBD, or RNP domain)^154-216^E:2.1e-08`PF13893.1^RRM_5^RNA recognition motif. (a.k.a. RRM, RBD, or RNP domain)^168-226^E:4.5e-14`PF14259.1^RRM_6^RNA recognition motif (a.k…	.	.	.	GO:0005634^cellular_component^nucleus`GO:0000166^molecular_function^nucleotide binding`GO:0003723^molecular_function^RNA binding`GO:0009653^biological_process^anatomical structure morphogenesis`GO:0043249^biological_process^erythrocyte maturation`GO:0006397^biological_process^mRNA processing`GO:0033119^biological_process^negative regulation of RNA splicing`GO:0045595^biological_process^regulation…
AnatomicalStructureDevelopment	c22420_g1	c22420_g1_i2	sp|P17225|PTBP1_MOUSE^P17225^Q:75-827,H:11-281^51.29%ID^E:5e-75^RecName: Full=Polypyrimidine tract-binding protein 1;^Eukaryota; Metazoa; Chordata; Craniata; Vertebrata; Euteleostomi; Mammalia; Eutheria; Euarchontoglires; Glires; Rodentia; Sciurognathi; Muroidea; Muridae; Murinae; Mus; Mus	.	cds.c22420_g1_i2|m.22759	3-1658[+]	sp|O95758|PTBP3_HUMAN^O95758^Q:16-551,H:1-552^49.47%ID^E:4e-175^RecName: Full=Polypyrimidine tract-binding protein 3;^Eukaryota; Metazoa; Chordata; Craniata; Vertebrata; Euteleostomi; Mammalia; Eutheria; Euarchontoglires; Primates; Haplorrhini; Catarrhini; Hominidae; Homo	PF14259.1^RRM_6^RNA recognition motif (a.k.a. RRM, RBD, or RNP domain)^62-116^E:8e-05`PF13893.1^RRM_5^RNA recognition motif. (a.k.a. RRM, RBD, or RNP domain)^78-131^E:1.4e-05`PF00076.17^RRM_1^RNA recognition motif. (a.k.a. RRM, RBD, or RNP domain)^179-241^E:2.2e-08`PF13893.1^RRM_5^RNA recognition motif. (a.k.a. RRM, RBD, or RNP domain)^193-251^E:4.8e-14`PF14259.1^RRM_6^RNA recognition motif (a.k.…	.	.	.	GO:0005634^cellular_component^nucleus`GO:0000166^molecular_function^nucleotide binding`GO:0003723^molecular_function^RNA binding`GO:0009653^biological_process^anatomical structure morphogenesis`GO:0043249^biological_process^erythrocyte maturation`GO:0006397^biological_process^mRNA processing`GO:0033119^biological_process^negative regulation of RNA splicing`GO:0045595^biological_process^regulation…
AnatomicalStructureDevelopment	c22893_g1	c22893_g1_i1	sp|P23593|APOD_RAT^P23593^Q:1206-664,H:5-186^41.76%ID^E:2e-40^RecName: Full=Apolipoprotein D;^Eukaryota; Metazoa; Chordata; Craniata; Vertebrata; Euteleostomi; Mammalia; Eutheria; Euarchontoglires; Glires; Rodentia; Sciurognathi; Muroidea; Muridae; Murinae; Rattus	.	cds.c22893_g1_i1|m.22775	658-1227[-]	sp|P51910|APOD_MOUSE^P51910^Q:8-188,H:3-186^41.85%ID^E:2e-43^RecName: Full=Apolipoprotein D;^Eukaryota; Metazoa; Chordata; Craniata; Vertebrata; Euteleostomi; Mammalia; Eutheria; Euarchontoglires; Glires; Rodentia; Sciurognathi; Muroidea; Muridae; Murinae; Mus; Mus	PF07137.6^VDE^Violaxanthin de-epoxidase (VDE)^27-187^E:1.6e-06`PF08212.7^Lipocalin_2^Lipocalin-like domain^40-182^E:9.1e-22`PF00061.18^Lipocalin^Lipocalin / cytosolic fatty-acid binding protein family^47-185^E:1.9e-14	sigP:1^23^0.872^YES	.	COG3040^Bacterial lipocalin	GO:0022626^cellular_component^cytosolic ribosome`GO:0030425^cellular_component^dendrite`GO:0005783^cellular_component^endoplasmic reticulum`GO:0005615^cellular_component^extracellular space`GO:0043025^cellular_component^neuronal cell body`GO:0048471^cellular_component^perinuclear region of cytoplasm`GO:0015485^molecular_function^cholesterol binding`GO:0005215^molecular_function^transporter activi…
AnatomicalStructureDevelopment	c22395_g1	c22395_g1_i1	sp|Q9PVZ3|FXC1A_XENLA^Q9PVZ3^Q:2411-1842,H:73-258^58.42%ID^E:1e-54^RecName: Full=Forkhead box protein C1-A;^Eukaryota; Metazoa; Chordata; Craniata; Vertebrata; Euteleostomi; Amphibia; Batrachia; Anura; Pipoidea; Pipidae; Xenopodinae; Xenopus; Xenopus	.	cds.c22395_g1_i1|m.22828	948-2456[-]	sp|Q9PVY8|FXC2B_XENLA^Q9PVY8^Q:5-146,H:56-196^73.24%ID^E:7e-63^RecName: Full=Forkhead box protein C2-B;^Eukaryota; Metazoa; Chordata; Craniata; Vertebrata; Euteleostomi; Amphibia; Batrachia; Anura; Pipoidea; Pipidae; Xenopodinae; Xenopus; Xenopus	PF00250.13^Fork_head^Fork head domain^22-117^E:9.7e-45	.	.	.	GO:0005634^cellular_component^nucleus`GO:0003677^molecular_function^DNA binding`GO:0043565^molecular_function^sequence-specific DNA binding`GO:0003700^molecular_function^sequence-specific DNA binding transcription factor activity`GO:0007498^biological_process^mesoderm development`GO:0007275^biological_process^multicellular organismal development`GO:0045893^biological_process^positive regulation o…
AnatomicalStructureDevelopment	c22395_g1	c22395_g1_i1	sp|Q9PVZ3|FXC1A_XENLA^Q9PVZ3^Q:2411-1842,H:73-258^58.42%ID^E:1e-54^RecName: Full=Forkhead box protein C1-A;^Eukaryota; Metazoa; Chordata; Craniata; Vertebrata; Euteleostomi; Amphibia; Batrachia; Anura; Pipoidea; Pipidae; Xenopodinae; Xenopus; Xenopus	.	cds.c22395_g1_i1|m.22830	2155-2457[-]	.	.	.	.	.	.
AnatomicalStructureDevelopment	c22395_g1	c22395_g1_i1	sp|Q9PVZ3|FXC1A_XENLA^Q9PVZ3^Q:2411-1842,H:73-258^58.42%ID^E:1e-54^RecName: Full=Forkhead box protein C1-A;^Eukaryota; Metazoa; Chordata; Craniata; Vertebrata; Euteleostomi; Amphibia; Batrachia; Anura; Pipoidea; Pipidae; Xenopodinae; Xenopus; Xenopus	.	cds.c22395_g1_i1|m.22829	1743-2456[+]	.	.	.	.	.	.
AnatomicalStructureDevelopment	c22087_g1	c22087_g1_i2	sp|Q95029|CATL_DROME^Q95029^Q:906-1,H:59-370^54.92%ID^E:4e-120^RecName: Full=Cathepsin L;^Eukaryota; Metazoa; Ecdysozoa; Arthropoda; Hexapoda; Insecta; Pterygota; Neoptera; Endopterygota; Diptera; Brachycera; Muscomorpha; Ephydroidea; Drosophilidae; Drosophila; Sophophora	.	cds.c22087_g1_i2|m.22886	1-480[+]	.	.	.	.	.	.
AnatomicalStructureDevelopment	c22087_g1	c22087_g1_i2	sp|Q95029|CATL_DROME^Q95029^Q:906-1,H:59-370^54.92%ID^E:4e-120^RecName: Full=Cathepsin L;^Eukaryota; Metazoa; Ecdysozoa; Arthropoda; Hexapoda; Insecta; Pterygota; Neoptera; Endopterygota; Diptera; Brachycera; Muscomorpha; Ephydroidea; Drosophilidae; Drosophila; Sophophora	.	cds.c22087_g1_i2|m.22885	1-1008[-]	sp|Q95029|CATL_DROME^Q95029^Q:35-336,H:59-370^55.24%ID^E:7e-121^RecName: Full=Cathepsin L;^Eukaryota; Metazoa; Ecdysozoa; Arthropoda; Hexapoda; Insecta; Pterygota; Neoptera; Endopterygota; Diptera; Brachycera; Muscomorpha; Ephydroidea; Drosophilidae; Drosophila; Sophophora	PF08246.7^Inhibitor_I29^Cathepsin propeptide inhibitor domain (I29)^37-94^E:2.3e-12`PF00112.18^Peptidase_C1^Papain family cysteine protease^121-336^E:2.4e-86	sigP:1^29^0.53^YES	ExpAA=20.12^PredHel=1^Topology=o15-37i	COG4870^Cysteine protease	GO:0045169^cellular_component^fusome`GO:0005764^cellular_component^lysosome`GO:0008234^molecular_function^cysteine-type peptidase activity`GO:0007586^biological_process^digestion`GO:0006508^biological_process^proteolysis`GO:0035071^biological_process^salivary gland cell autophagic cell death
AnatomicalStructureDevelopment	c22787_g3	c22787_g3_i1	sp|P09470|ACE_MOUSE^P09470^Q:1264-389,H:947-1245^63.67%ID^E:4e-131^RecName: Full=Angiotensin-converting enzyme;^Eukaryota; Metazoa; Chordata; Craniata; Vertebrata; Euteleostomi; Mammalia; Eutheria; Euarchontoglires; Glires; Rodentia; Sciurognathi; Muroidea; Muridae; Murinae; Mus; Mus	.	cds.c22787_g3_i1|m.22897	296-1264[-]	sp|P09470|ACE_MOUSE^P09470^Q:1-292,H:947-1245^63.67%ID^E:2e-133^RecName: Full=Angiotensin-converting enzyme;^Eukaryota; Metazoa; Chordata; Craniata; Vertebrata; Euteleostomi; Mammalia; Eutheria; Euarchontoglires; Glires; Rodentia; Sciurognathi; Muroidea; Muridae; Murinae; Mus; Mus	PF01401.13^Peptidase_M2^Angiotensin-converting enzyme^1-275^E:1.9e-143	.	ExpAA=18.76^PredHel=1^Topology=i302-321o	NOG71044^Peptidyl-Dipeptidase A	GO:0005576^cellular_component^extracellular region`GO:0016021^cellular_component^integral to membrane`GO:0005886^cellular_component^plasma membrane`GO:0004180^molecular_function^carboxypeptidase activity`GO:0046872^molecular_function^metal ion binding`GO:0008237^molecular_function^metallopeptidase activity`GO:0042277^molecular_function^peptide binding`GO:0008241^molecular_function^peptidyl-dipept…
AnatomicalStructureDevelopment	c22758_g1	c22758_g1_i1	sp|Q9BXT4|TDRD1_HUMAN^Q9BXT4^Q:166-2328,H:271-1057^24.6%ID^E:8e-46^RecName: Full=Tudor domain-containing protein 1;^Eukaryota; Metazoa; Chordata; Craniata; Vertebrata; Euteleostomi; Mammalia; Eutheria; Euarchontoglires; Primates; Haplorrhini; Catarrhini; Hominidae; Homo	.	cds.c22758_g1_i1|m.22990	3161-3568[+]	.	.	.	.	.	.
AnatomicalStructureDevelopment	c22758_g1	c22758_g1_i1	sp|Q9BXT4|TDRD1_HUMAN^Q9BXT4^Q:166-2328,H:271-1057^24.6%ID^E:8e-46^RecName: Full=Tudor domain-containing protein 1;^Eukaryota; Metazoa; Chordata; Craniata; Vertebrata; Euteleostomi; Mammalia; Eutheria; Euarchontoglires; Primates; Haplorrhini; Catarrhini; Hominidae; Homo	.	cds.c22758_g1_i1|m.22991	5226-5597[-]	.	.	.	ExpAA=46.23^PredHel=2^Topology=i5-27o31-53i	.	.
AnatomicalStructureDevelopment	c22758_g1	c22758_g1_i1	sp|Q9BXT4|TDRD1_HUMAN^Q9BXT4^Q:166-2328,H:271-1057^24.6%ID^E:8e-46^RecName: Full=Tudor domain-containing protein 1;^Eukaryota; Metazoa; Chordata; Craniata; Vertebrata; Euteleostomi; Mammalia; Eutheria; Euarchontoglires; Primates; Haplorrhini; Catarrhini; Hominidae; Homo	.	cds.c22758_g1_i1|m.22988	109-5598[+]	sp|Q9BXT4|TDRD1_HUMAN^Q9BXT4^Q:221-992,H:265-1123^25.46%ID^E:1e-53^RecName: Full=Tudor domain-containing protein 1;^Eukaryota; Metazoa; Chordata; Craniata; Vertebrata; Euteleostomi; Mammalia; Eutheria; Euarchontoglires; Primates; Haplorrhini; Catarrhini; Hominidae; Homo	PF00567.19^TUDOR^Tudor domain^13-130^E:2.7e-23`PF00567.19^TUDOR^Tudor domain^223-336^E:5e-22`PF00567.19^TUDOR^Tudor domain^423-540^E:5.2e-29`PF00567.19^TUDOR^Tudor domain^625-741^E:4.3e-23`PF00567.19^TUDOR^Tudor domain^821-938^E:4e-31`PF06003.7^SMN^Survival motor neuron protein (SMN)^861-920^E:4.9e-06`PF00567.19^TUDOR^Tudor domain^1150-1264^E:1.2e-18`PF00567.19^TUDOR^Tudor domain^1394-1501^E:7.8e…	.	.	.	GO:0033391^cellular_component^chromatoid body`GO:0071546^cellular_component^pi-body`GO:0046872^molecular_function^metal ion binding`GO:0008270^molecular_function^zinc ion binding`GO:0043046^biological_process^DNA methylation involved in gamete generation`GO:0031047^biological_process^gene silencing by RNA`GO:0007281^biological_process^germ cell development`GO:0007126^biological_process^meiosis`GO…
AnatomicalStructureDevelopment	c22758_g1	c22758_g1_i1	sp|Q9BXT4|TDRD1_HUMAN^Q9BXT4^Q:166-2328,H:271-1057^24.6%ID^E:8e-46^RecName: Full=Tudor domain-containing protein 1;^Eukaryota; Metazoa; Chordata; Craniata; Vertebrata; Euteleostomi; Mammalia; Eutheria; Euarchontoglires; Primates; Haplorrhini; Catarrhini; Hominidae; Homo	.	cds.c22758_g1_i1|m.22989	3524-3946[-]	.	.	.	.	.	.
AnatomicalStructureDevelopment	c22962_g1	c22962_g1_i1	sp|Q6PB44|PTN23_MOUSE^Q6PB44^Q:3009-376,H:27-870^43.15%ID^E:0^RecName: Full=Tyrosine-protein phosphatase non-receptor type 23;^Eukaryota; Metazoa; Chordata; Craniata; Vertebrata; Euteleostomi; Mammalia; Eutheria; Euarchontoglires; Glires; Rodentia; Sciurognathi; Muroidea; Muridae; Murinae; Mus; Mus	.	cds.c22962_g1_i1|m.23081	1784-2266[+]	.	.	sigP:1^17^0.632^YES	.	.	.
AnatomicalStructureDevelopment	c22962_g1	c22962_g1_i1	sp|Q6PB44|PTN23_MOUSE^Q6PB44^Q:3009-376,H:27-870^43.15%ID^E:0^RecName: Full=Tyrosine-protein phosphatase non-receptor type 23;^Eukaryota; Metazoa; Chordata; Craniata; Vertebrata; Euteleostomi; Mammalia; Eutheria; Euarchontoglires; Glires; Rodentia; Sciurognathi; Muroidea; Muridae; Murinae; Mus; Mus	.	cds.c22962_g1_i1|m.23080	1-3027[-]	sp|Q6PB44|PTN23_MOUSE^Q6PB44^Q:7-687,H:27-712^47.83%ID^E:0^RecName: Full=Tyrosine-protein phosphatase non-receptor type 23;^Eukaryota; Metazoa; Chordata; Craniata; Vertebrata; Euteleostomi; Mammalia; Eutheria; Euarchontoglires; Glires; Rodentia; Sciurognathi; Muroidea; Muridae; Murinae; Mus; Mus	PF03097.13^BRO1^BRO1-like domain^9-365^E:5.9e-110`PF13949.1^ALIX_LYPXL_bnd^ALIX V-shaped domain binding to HIV^395-681^E:3.3e-56	.	.	COG5599^Protein tyrosine phosphatase	GO:0005929^cellular_component^cilium`GO:0016023^cellular_component^cytoplasmic membrane-bounded vesicle`GO:0005768^cellular_component^endosome`GO:0005932^cellular_component^microtubule basal body`GO:0005634^cellular_component^nucleus`GO:0004725^molecular_function^protein tyrosine phosphatase activity`GO:0060271^biological_process^cilium morphogenesis`GO:0035335^biological_process^peptidyl-tyrosin…
AnatomicalStructureDevelopment	c22962_g1	c22962_g1_i1	sp|Q6PB44|PTN23_MOUSE^Q6PB44^Q:3009-376,H:27-870^43.15%ID^E:0^RecName: Full=Tyrosine-protein phosphatase non-receptor type 23;^Eukaryota; Metazoa; Chordata; Craniata; Vertebrata; Euteleostomi; Mammalia; Eutheria; Euarchontoglires; Glires; Rodentia; Sciurognathi; Muroidea; Muridae; Murinae; Mus; Mus	.	cds.c22962_g1_i1|m.23082	1899-2216[-]	.	.	.	.	.	.
AnatomicalStructureDevelopment	c22698_g1	c22698_g1_i1	sp|Q9PVV4|PCM1_XENLA^Q9PVV4^Q:423-1202,H:9-297^26.09%ID^E:7e-16^RecName: Full=Pericentriolar material 1 protein;^Eukaryota; Metazoa; Chordata; Craniata; Vertebrata; Euteleostomi; Amphibia; Batrachia; Anura; Pipoidea; Pipidae; Xenopodinae; Xenopus; Xenopus	.	cds.c22698_g1_i1|m.23160	330-1319[+]	sp|Q9PVV4|PCM1_XENLA^Q9PVV4^Q:90-291,H:73-297^27.78%ID^E:2e-13^RecName: Full=Pericentriolar material 1 protein;^Eukaryota; Metazoa; Chordata; Craniata; Vertebrata; Euteleostomi; Amphibia; Batrachia; Anura; Pipoidea; Pipidae; Xenopodinae; Xenopus; Xenopus	.	.	.	.	GO:0034451^cellular_component^centriolar satellite`GO:0042384^biological_process^cilium assembly
AnatomicalStructureDevelopment	c22698_g1	c22698_g1_i1	sp|Q9PVV4|PCM1_XENLA^Q9PVV4^Q:423-1202,H:9-297^26.09%ID^E:7e-16^RecName: Full=Pericentriolar material 1 protein;^Eukaryota; Metazoa; Chordata; Craniata; Vertebrata; Euteleostomi; Amphibia; Batrachia; Anura; Pipoidea; Pipidae; Xenopodinae; Xenopus; Xenopus	.	cds.c22698_g1_i1|m.23161	752-1057[-]	.	.	.	.	.	.
AnatomicalStructureDevelopment	c22244_g1	c22244_g1_i1	sp|P07830|ACT1_DICDI^P07830^Q:474-1,H:201-358^82.91%ID^E:6e-89^RecName: Full=Major actin;^Eukaryota; Amoebozoa; Mycetozoa; Dictyosteliida; Dictyostelium	.	cds.c22244_g1_i1|m.23243	1-474[-]	sp|Q54GX7|ACT10_DICDI^Q54GX7^Q:1-158,H:201-358^82.91%ID^E:1e-93^RecName: Full=Actin-10;^Eukaryota; Amoebozoa; Mycetozoa; Dictyosteliida; Dictyostelium	PF00022.14^Actin^Actin^1-158^E:3.4e-62	.	.	COG5277^Actin and related proteins	GO:0005884^cellular_component^actin filament`GO:0031252^cellular_component^cell leading edge`GO:0032009^cellular_component^early phagosome`GO:0001891^cellular_component^phagocytic cup`GO:0032010^cellular_component^phagolysosome`GO:0031143^cellular_component^pseudopodium`GO:0005524^molecular_function^ATP binding`GO:0017022^molecular_function^myosin binding`GO:0005200^molecular_function^structural …
AnatomicalStructureDevelopment	c22244_g1	c22244_g1_i1	sp|P07830|ACT1_DICDI^P07830^Q:474-1,H:201-358^82.91%ID^E:6e-89^RecName: Full=Major actin;^Eukaryota; Amoebozoa; Mycetozoa; Dictyosteliida; Dictyostelium	.	cds.c22244_g1_i1|m.23242	1-474[+]	.	.	.	.	.	.
AnatomicalStructureDevelopment	c34070_g1	c34070_g1_i2	sp|Q9N2M8|HDC_DROME^Q9N2M8^Q:5029-4463,H:442-635^46.39%ID^E:1e-49^RecName: Full=Headcase protein;^Eukaryota; Metazoa; Ecdysozoa; Arthropoda; Hexapoda; Insecta; Pterygota; Neoptera; Endopterygota; Diptera; Brachycera; Muscomorpha; Ephydroidea; Drosophilidae; Drosophila; Sophophora	.	cds.c34070_g1_i2|m.24374	4421-6076[-]	sp|Q9N2M8|HDC_DROME^Q9N2M8^Q:350-542,H:442-639^45.45%ID^E:1e-54^RecName: Full=Headcase protein;^Eukaryota; Metazoa; Ecdysozoa; Arthropoda; Hexapoda; Insecta; Pterygota; Neoptera; Endopterygota; Diptera; Brachycera; Muscomorpha; Ephydroidea; Drosophilidae; Drosophila; Sophophora	.	.	.	.	GO:0005737^cellular_component^cytoplasm`GO:0048676^biological_process^axon extension involved in development`GO:0035147^biological_process^branch fusion, open tracheal system`GO:0007476^biological_process^imaginal disc-derived wing morphogenesis`GO:0035155^biological_process^negative regulation of terminal cell fate specification, open tracheal system`GO:0016246^biological_process^RNA interferenc…
AnatomicalStructureDevelopment	c34070_g1	c34070_g1_i2	sp|Q9N2M8|HDC_DROME^Q9N2M8^Q:5029-4463,H:442-635^46.39%ID^E:1e-49^RecName: Full=Headcase protein;^Eukaryota; Metazoa; Ecdysozoa; Arthropoda; Hexapoda; Insecta; Pterygota; Neoptera; Endopterygota; Diptera; Brachycera; Muscomorpha; Ephydroidea; Drosophilidae; Drosophila; Sophophora	.	cds.c34070_g1_i2|m.24375	3053-3403[-]	.	.	.	.	.	.
AnatomicalStructureDevelopment	c34279_g2	c34279_g2_i1	sp|Q9VQH2|DUOX_DROME^Q9VQH2^Q:286-3132,H:66-965^33.95%ID^E:1e-168^RecName: Full=Dual oxidase;^Eukaryota; Metazoa; Ecdysozoa; Arthropoda; Hexapoda; Insecta; Pterygota; Neoptera; Endopterygota; Diptera; Brachycera; Muscomorpha; Ephydroidea; Drosophilidae; Drosophila; Sophophora	.	cds.c34279_g2_i1|m.24994	1260-1580[-]	.	.	.	.	.	.
AnatomicalStructureDevelopment	c34279_g2	c34279_g2_i1	sp|Q9VQH2|DUOX_DROME^Q9VQH2^Q:286-3132,H:66-965^33.95%ID^E:1e-168^RecName: Full=Dual oxidase;^Eukaryota; Metazoa; Ecdysozoa; Arthropoda; Hexapoda; Insecta; Pterygota; Neoptera; Endopterygota; Diptera; Brachycera; Muscomorpha; Ephydroidea; Drosophilidae; Drosophila; Sophophora	.	cds.c34279_g2_i1|m.24993	214-3192[+]	sp|Q9VQH2|DUOX_DROME^Q9VQH2^Q:16-973,H:56-965^33.95%ID^E:1e-171^RecName: Full=Dual oxidase;^Eukaryota; Metazoa; Ecdysozoa; Arthropoda; Hexapoda; Insecta; Pterygota; Neoptera; Endopterygota; Diptera; Brachycera; Muscomorpha; Ephydroidea; Drosophilidae; Drosophila; Sophophora	PF03098.10^An_peroxidase^Animal haem peroxidase^31-581^E:3.7e-137`PF13833.1^EF_hand_6^EF-hand domain pair^850-892^E:0.00091`PF13202.1^EF_hand_3^EF hand^871-890^E:0.022`PF13202.1^EF_hand_3^EF hand^907-927^E:0.12	sigP:1^22^0.662^YES	ExpAA=23.46^PredHel=1^Topology=o636-658i	COG5126^Ca2+-binding protein (EF-Hand superfamily)	GO:0016021^cellular_component^integral to membrane`GO:0005509^molecular_function^calcium ion binding`GO:0020037^molecular_function^heme binding`GO:0016174^molecular_function^NAD(P)H oxidase activity`GO:0004601^molecular_function^peroxidase activity`GO:0008365^biological_process^adult chitin-based cuticle development`GO:0048085^biological_process^adult chitin-containing cuticle pigmentation`GO:001…
AnatomicalStructureDevelopment	c34852_g1	c34852_g1_i1	sp|Q29RV1|PDIA4_BOVIN^Q29RV1^Q:591-1,H:1-208^43.75%ID^E:5e-56^RecName: Full=Protein disulfide-isomerase A4;^Eukaryota; Metazoa; Chordata; Craniata; Vertebrata; Euteleostomi; Mammalia; Eutheria; Laurasiatheria; Cetartiodactyla; Ruminantia; Pecora; Bovidae; Bovinae; Bos	.	cds.c34852_g1_i1|m.25285	1-636[-]	sp|P34329|PDIA4_CAEEL^P34329^Q:28-212,H:7-179^48.92%ID^E:3e-53^RecName: Full=Probable protein disulfide-isomerase A4;^Eukaryota; Metazoa; Ecdysozoa; Nematoda; Chromadorea; Rhabditida; Rhabditoidea; Rhabditidae; Peloderinae; Caenorhabditis	PF00085.15^Thioredoxin^Thioredoxin^67-168^E:5.8e-31`PF00085.15^Thioredoxin^Thioredoxin^182-212^E:9.1e-09	sigP:1^39^0.551^YES	.	COG0526^Thiol-disulfide isomerase and thioredoxins	GO:0005788^cellular_component^endoplasmic reticulum lumen`GO:0009055^molecular_function^electron carrier activity`GO:0003756^molecular_function^protein disulfide isomerase activity`GO:0015035^molecular_function^protein disulfide oxidoreductase activity`GO:0045454^biological_process^cell redox homeostasis`GO:0009792^biological_process^embryo development ending in birth or egg hatching`GO:0030968^b…
AnatomicalStructureDevelopment	c34097_g2	c34097_g2_i1	sp|Q9JLN9|MTOR_MOUSE^Q9JLN9^Q:2828-15,H:20-965^58.84%ID^E:0^RecName: Full=Serine/threonine-protein kinase mTOR;^Eukaryota; Metazoa; Chordata; Craniata; Vertebrata; Euteleostomi; Mammalia; Eutheria; Euarchontoglires; Glires; Rodentia; Sciurognathi; Muroidea; Muridae; Murinae; Mus; Mus	.	cds.c34097_g2_i1|m.25444	766-1074[+]	.	.	.	.	.	.
AnatomicalStructureDevelopment	c34097_g2	c34097_g2_i1	sp|Q9JLN9|MTOR_MOUSE^Q9JLN9^Q:2828-15,H:20-965^58.84%ID^E:0^RecName: Full=Serine/threonine-protein kinase mTOR;^Eukaryota; Metazoa; Chordata; Craniata; Vertebrata; Euteleostomi; Mammalia; Eutheria; Euarchontoglires; Glires; Rodentia; Sciurognathi; Muroidea; Muridae; Murinae; Mus; Mus	.	cds.c34097_g2_i1|m.25443	2572-2925[+]	.	.	.	ExpAA=18.42^PredHel=1^Topology=i82-104o	.	.
AnatomicalStructureDevelopment	c34097_g2	c34097_g2_i1	sp|Q9JLN9|MTOR_MOUSE^Q9JLN9^Q:2828-15,H:20-965^58.84%ID^E:0^RecName: Full=Serine/threonine-protein kinase mTOR;^Eukaryota; Metazoa; Chordata; Craniata; Vertebrata; Euteleostomi; Mammalia; Eutheria; Euarchontoglires; Glires; Rodentia; Sciurognathi; Muroidea; Muridae; Murinae; Mus; Mus	.	cds.c34097_g2_i1|m.25441	3-2840[-]	sp|Q9JLN9|MTOR_MOUSE^Q9JLN9^Q:5-946,H:20-976^58.13%ID^E:0^RecName: Full=Serine/threonine-protein kinase mTOR;^Eukaryota; Metazoa; Chordata; Craniata; Vertebrata; Euteleostomi; Mammalia; Eutheria; Euarchontoglires; Glires; Rodentia; Sciurognathi; Muroidea; Muridae; Murinae; Mus; Mus	PF02985.17^HEAT^HEAT repeat^798-827^E:0.0023`PF11865.3^DUF3385^Domain of unknown function (DUF3385)^832-943^E:1.4e-29	.	.	COG5032^Phosphatidylinositol kinase and protein kinases of the PI-3 kinase family	GO:0005829^cellular_component^cytosol`GO:0030425^cellular_component^dendrite`GO:0005789^cellular_component^endoplasmic reticulum membrane`GO:0000139^cellular_component^Golgi membrane`GO:0005764^cellular_component^lysosome`GO:0005741^cellular_component^mitochondrial outer membrane`GO:0070438^cellular_component^mTOR-FKBP12-rapamycin complex`GO:0043025^cellular_component^neuronal cell body`GO:000563…
AnatomicalStructureDevelopment	c34097_g2	c34097_g2_i1	sp|Q9JLN9|MTOR_MOUSE^Q9JLN9^Q:2828-15,H:20-965^58.84%ID^E:0^RecName: Full=Serine/threonine-protein kinase mTOR;^Eukaryota; Metazoa; Chordata; Craniata; Vertebrata; Euteleostomi; Mammalia; Eutheria; Euarchontoglires; Glires; Rodentia; Sciurognathi; Muroidea; Muridae; Murinae; Mus; Mus	.	cds.c34097_g2_i1|m.25445	157-462[-]	.	.	.	.	.	.
AnatomicalStructureDevelopment	c34097_g2	c34097_g2_i1	sp|Q9JLN9|MTOR_MOUSE^Q9JLN9^Q:2828-15,H:20-965^58.84%ID^E:0^RecName: Full=Serine/threonine-protein kinase mTOR;^Eukaryota; Metazoa; Chordata; Craniata; Vertebrata; Euteleostomi; Mammalia; Eutheria; Euarchontoglires; Glires; Rodentia; Sciurognathi; Muroidea; Muridae; Murinae; Mus; Mus	.	cds.c34097_g2_i1|m.25442	3-407[+]	.	.	.	.	.	.
AnatomicalStructureDevelopment	c29321_g1	c29321_g1_i2	sp|Q8CGY8|OGT1_MOUSE^Q8CGY8^Q:2977-5703,H:136-1039^72.75%ID^E:0^RecName: Full=UDP-N-acetylglucosamine--peptide N-acetylglucosaminyltransferase 110 kDa subunit;^Eukaryota; Metazoa; Chordata; Craniata; Vertebrata; Euteleostomi; Mammalia; Eutheria; Euarchontoglires; Glires; Rodentia; Sciurognathi; Muroidea; Muridae; Murinae; Mus; Mus	.	cds.c29321_g1_i2|m.25880	551-1084[+]	sp|P56558|OGT1_RAT^P56558^Q:7-164,H:10-167^88.61%ID^E:8e-93^RecName: Full=UDP-N-acetylglucosamine--peptide N-acetylglucosaminyltransferase 110 kDa subunit;^Eukaryota; Metazoa; Chordata; Craniata; Vertebrata; Euteleostomi; Mammalia; Eutheria; Euarchontoglires; Glires; Rodentia; Sciurognathi; Muroidea; Muridae; Murinae; Rattus	PF13371.1^TPR_9^Tetratricopeptide repeat^50-108^E:1.2`PF13414.1^TPR_11^TPR repeat^75-141^E:3.1e-15`PF13374.1^TPR_10^Tetratricopeptide repeat^75-104^E:0.00017`PF00515.23^TPR_1^Tetratricopeptide repeat^76-109^E:1.6e-08`PF07719.12^TPR_2^Tetratricopeptide repeat^76-108^E:2.5e-06`PF13181.1^TPR_8^Tetratricopeptide repeat^76-109^E:0.00023`PF00515.23^TPR_1^Tetratricopeptide repeat^111-142^E:8.6e-06`PF077…	.	.	COG3914^Predicted O-linked N-acetylglucosamine transferase, SPINDLY family	GO:0005813^cellular_component^centrosome`GO:0005829^cellular_component^cytosol`GO:0000123^cellular_component^histone acetyltransferase complex`GO:0070688^cellular_component^MLL5-L complex`GO:0005886^cellular_component^plasma membrane`GO:0008047^molecular_function^enzyme activator activity`GO:0046972^molecular_function^histone acetyltransferase activity (H4-K16 specific)`GO:0043995^molecular_funct…
AnatomicalStructureDevelopment	c29321_g1	c29321_g1_i2	sp|Q8CGY8|OGT1_MOUSE^Q8CGY8^Q:2977-5703,H:136-1039^72.75%ID^E:0^RecName: Full=UDP-N-acetylglucosamine--peptide N-acetylglucosaminyltransferase 110 kDa subunit;^Eukaryota; Metazoa; Chordata; Craniata; Vertebrata; Euteleostomi; Mammalia; Eutheria; Euarchontoglires; Glires; Rodentia; Sciurognathi; Muroidea; Muridae; Murinae; Mus; Mus	.	cds.c29321_g1_i2|m.25879	3712-5730[+]	sp|P81436|OGT1_RABIT^P81436^Q:1-664,H:382-1039^70.25%ID^E:0^RecName: Full=UDP-N-acetylglucosamine--peptide N-acetylglucosaminyltransferase 110 kDa subunit;^Eukaryota; Metazoa; Chordata; Craniata; Vertebrata; Euteleostomi; Mammalia; Eutheria; Euarchontoglires; Glires; Lagomorpha; Leporidae; Oryctolagus	PF13431.1^TPR_17^Tetratricopeptide repeat^2-35^E:3.8e-05`PF00515.23^TPR_1^Tetratricopeptide repeat^14-46^E:8.5e-09`PF13414.1^TPR_11^TPR repeat^14-62^E:4.9e-11`PF07719.12^TPR_2^Tetratricopeptide repeat^14-46^E:1.5e-05`PF13181.1^TPR_8^Tetratricopeptide repeat^15-46^E:0.066`PF13174.1^TPR_6^Tetratricopeptide repeat^15-45^E:0.96`PF13176.1^TPR_7^Tetratricopeptide repeat^16-41^E:0.022`PF13432.1^TPR_16^T…	.	.	COG3914^Predicted O-linked N-acetylglucosamine transferase, SPINDLY family	GO:0005813^cellular_component^centrosome`GO:0000123^cellular_component^histone acetyltransferase complex`GO:0070688^cellular_component^MLL5-L complex`GO:0005886^cellular_component^plasma membrane`GO:0008047^molecular_function^enzyme activator activity`GO:0046972^molecular_function^histone acetyltransferase activity (H4-K16 specific)`GO:0043995^molecular_function^histone acetyltransferase activity…
AnatomicalStructureDevelopment	c29975_g1	c29975_g1_i1	sp|Q0PMG2|MDGA1_MOUSE^Q0PMG2^Q:1290-1814,H:738-913^41.76%ID^E:1e-29^RecName: Full=MAM domain-containing glycosylphosphatidylinositol anchor protein 1;^Eukaryota; Metazoa; Chordata; Craniata; Vertebrata; Euteleostomi; Mammalia; Eutheria; Euarchontoglires; Glires; Rodentia; Sciurognathi; Muroidea; Muridae; Murinae; Mus; Mus	.	cds.c29975_g1_i1|m.26119	363-1934[+]	sp|Q0PMG2|MDGA1_MOUSE^Q0PMG2^Q:310-484,H:738-913^43.17%ID^E:7e-33^RecName: Full=MAM domain-containing glycosylphosphatidylinositol anchor protein 1;^Eukaryota; Metazoa; Chordata; Craniata; Vertebrata; Euteleostomi; Mammalia; Eutheria; Euarchontoglires; Glires; Rodentia; Sciurognathi; Muroidea; Muridae; Murinae; Mus; Mus	PF00629.18^MAM^MAM domain^310-472^E:2e-44	sigP:1^19^0.931^YES	.	NOG126204^MAM domain containing glycosylphosphatidylinositol anchor protein	GO:0046658^cellular_component^anchored to plasma membrane`GO:0001764^biological_process^neuron migration
AnatomicalStructureDevelopment	c29975_g1	c29975_g1_i1	sp|Q0PMG2|MDGA1_MOUSE^Q0PMG2^Q:1290-1814,H:738-913^41.76%ID^E:1e-29^RecName: Full=MAM domain-containing glycosylphosphatidylinositol anchor protein 1;^Eukaryota; Metazoa; Chordata; Craniata; Vertebrata; Euteleostomi; Mammalia; Eutheria; Euarchontoglires; Glires; Rodentia; Sciurognathi; Muroidea; Muridae; Murinae; Mus; Mus	.	cds.c29975_g1_i1|m.26121	1213-1560[+]	.	.	.	.	.	.
AnatomicalStructureDevelopment	c29975_g1	c29975_g1_i1	sp|Q0PMG2|MDGA1_MOUSE^Q0PMG2^Q:1290-1814,H:738-913^41.76%ID^E:1e-29^RecName: Full=MAM domain-containing glycosylphosphatidylinositol anchor protein 1;^Eukaryota; Metazoa; Chordata; Craniata; Vertebrata; Euteleostomi; Mammalia; Eutheria; Euarchontoglires; Glires; Rodentia; Sciurognathi; Muroidea; Muridae; Murinae; Mus; Mus	.	cds.c29975_g1_i1|m.26120	587-967[-]	.	.	.	ExpAA=22.90^PredHel=1^Topology=i13-35o	.	.
AnatomicalStructureDevelopment	c30050_g1	c30050_g1_i1	.	.	cds.c30050_g1_i1|m.26916	59-781[-]	sp|P10960|SAP_RAT^P10960^Q:38-240,H:313-513^23.92%ID^E:7e-07^RecName: Full=Sulfated glycoprotein 1;^Eukaryota; Metazoa; Chordata; Craniata; Vertebrata; Euteleostomi; Mammalia; Eutheria; Euarchontoglires; Glires; Rodentia; Sciurognathi; Muroidea; Muridae; Murinae; Rattus	.	sigP:1^19^0.869^YES	.	NOG244726^Frizzled-Related protein	GO:0005615^cellular_component^extracellular space`GO:0005794^cellular_component^Golgi apparatus`GO:0005764^cellular_component^lysosome`GO:0005739^cellular_component^mitochondrion`GO:0071310^biological_process^cellular response to organic substance`GO:0060742^biological_process^epithelial cell differentiation involved in prostate gland development`GO:0046836^biological_process^glycolipid transport…
AnatomicalStructureDevelopment	c30003_g1	c30003_g1_i2	sp|O75112|LDB3_HUMAN^O75112^Q:2422-2156,H:12-101^34.44%ID^E:1e-10^RecName: Full=LIM domain-binding protein 3;^Eukaryota; Metazoa; Chordata; Craniata; Vertebrata; Euteleostomi; Mammalia; Eutheria; Euarchontoglires; Primates; Haplorrhini; Catarrhini; Hominidae; Homo	.	cds.c30003_g1_i2|m.27212	449-2515[-]	sp|A1ZA47|ZASP_DROME^A1ZA47^Q:20-101,H:7-88^45.24%ID^E:1e-11^RecName: Full=PDZ and LIM domain protein Zasp;^Eukaryota; Metazoa; Ecdysozoa; Arthropoda; Hexapoda; Insecta; Pterygota; Neoptera; Endopterygota; Diptera; Brachycera; Muscomorpha; Ephydroidea; Drosophilidae; Drosophila; Sophophora	PF00595.19^PDZ^PDZ domain (Also known as DHR or GLGF)^26-99^E:7.2e-15	.	.	.	GO:0015629^cellular_component^actin cytoskeleton`GO:0005927^cellular_component^muscle tendon junction`GO:0030018^cellular_component^Z disc`GO:0046872^molecular_function^metal ion binding`GO:0051371^molecular_function^muscle alpha-actinin binding`GO:0008270^molecular_function^zinc ion binding`GO:0061061^biological_process^muscle structure development`GO:0001952^biological_process^regulation of cel…
AnatomicalStructureDevelopment	c30003_g1	c30003_g1_i2	sp|O75112|LDB3_HUMAN^O75112^Q:2422-2156,H:12-101^34.44%ID^E:1e-10^RecName: Full=LIM domain-binding protein 3;^Eukaryota; Metazoa; Chordata; Craniata; Vertebrata; Euteleostomi; Mammalia; Eutheria; Euarchontoglires; Primates; Haplorrhini; Catarrhini; Hominidae; Homo	.	cds.c30003_g1_i2|m.27213	1453-1815[-]	.	.	.	.	.	.
AnatomicalStructureDevelopment	c29414_g2	c29414_g2_i1	sp|P18173|DHGL_DROME^P18173^Q:83-1777,H:56-605^37.94%ID^E:1e-99^RecName: Full=Glucose dehydrogenase [acceptor];^Eukaryota; Metazoa; Ecdysozoa; Arthropoda; Hexapoda; Insecta; Pterygota; Neoptera; Endopterygota; Diptera; Brachycera; Muscomorpha; Ephydroidea; Drosophilidae; Drosophila; Sophophora	.	cds.c29414_g2_i1|m.27369	2-1810[+]	sp|P18173|DHGL_DROME^P18173^Q:4-592,H:29-605^36.89%ID^E:2e-112^RecName: Full=Glucose dehydrogenase [acceptor];^Eukaryota; Metazoa; Ecdysozoa; Arthropoda; Hexapoda; Insecta; Pterygota; Neoptera; Endopterygota; Diptera; Brachycera; Muscomorpha; Ephydroidea; Drosophilidae; Drosophila; Sophophora	PF00732.14^GMC_oxred_N^GMC oxidoreductase^37-335^E:1.6e-81`PF05199.8^GMC_oxred_C^GMC oxidoreductase^443-587^E:7.9e-37	sigP:1^23^0.487^YES	.	COG2303^Choline dehydrogenase and related flavoproteins	GO:0005576^cellular_component^extracellular region`GO:0008812^molecular_function^choline dehydrogenase activity`GO:0050660^molecular_function^flavin adenine dinucleotide binding`GO:0004344^molecular_function^glucose dehydrogenase activity`GO:0006066^biological_process^alcohol metabolic process`GO:0006006^biological_process^glucose metabolic process`GO:0008364^biological_process^pupal chitin-based…
AnatomicalStructureDevelopment	c95163_g1	c95163_g1_i1	sp|P27216|ANX13_HUMAN^P27216^Q:5-673,H:87-315^40.17%ID^E:7e-40^RecName: Full=Annexin A13;^Eukaryota; Metazoa; Chordata; Craniata; Vertebrata; Euteleostomi; Mammalia; Eutheria; Euarchontoglires; Primates; Haplorrhini; Catarrhini; Hominidae; Homo	.	cds.c95163_g1_i1|m.27670	2-1036[+]	sp|Q9VXG4|ANX11_DROME^Q9VXG4^Q:1-226,H:87-318^39.22%ID^E:1e-51^RecName: Full=Annexin-B11;^Eukaryota; Metazoa; Ecdysozoa; Arthropoda; Hexapoda; Insecta; Pterygota; Neoptera; Endopterygota; Diptera; Brachycera; Muscomorpha; Ephydroidea; Drosophilidae; Drosophila; Sophophora	PF00191.15^Annexin^Annexin^8-70^E:1.4e-23`PF00191.15^Annexin^Annexin^158-223^E:1.5e-24	.	.	.	GO:0003779^molecular_function^actin binding`GO:0005509^molecular_function^calcium ion binding`GO:0005544^molecular_function^calcium-dependent phospholipid binding`GO:0007155^biological_process^cell adhesion`GO:0008360^biological_process^regulation of cell shape
AnatomicalStructureDevelopment	c28476_g1	c28476_g1_i1	sp|Q9GMT4|MDGA2_MACFA^Q9GMT4^Q:524-60,H:243-411^39.18%ID^E:7e-25^RecName: Full=MAM domain-containing glycosylphosphatidylinositol anchor protein 2;^Eukaryota; Metazoa; Chordata; Craniata; Vertebrata; Euteleostomi; Mammalia; Eutheria; Euarchontoglires; Primates; Haplorrhini; Catarrhini; Cercopithecidae; Cercopithecinae; Macaca	.	cds.c28476_g1_i1|m.29249	42-1724[-]	sp|P60755|MDGA2_MOUSE^P60755^Q:376-555,H:721-909^36.73%ID^E:5e-26^RecName: Full=MAM domain-containing glycosylphosphatidylinositol anchor protein 2;^Eukaryota; Metazoa; Chordata; Craniata; Vertebrata; Euteleostomi; Mammalia; Eutheria; Euarchontoglires; Glires; Rodentia; Sciurognathi; Muroidea; Muridae; Murinae; Mus; Mus	PF00629.18^MAM^MAM domain^401-559^E:9.9e-42	.	.	NOG126204^MAM domain containing glycosylphosphatidylinositol anchor protein	GO:0031225^cellular_component^anchored to membrane`GO:0005886^cellular_component^plasma membrane`GO:0007389^biological_process^pattern specification process`GO:0021522^biological_process^spinal cord motor neuron differentiation
AnatomicalStructureDevelopment	c28866_g1	c28866_g1_i1	sp|P08121|CO3A1_MOUSE^P08121^Q:73-759,H:1213-1463^34.26%ID^E:1e-30^RecName: Full=Collagen alpha-1(III) chain;^Eukaryota; Metazoa; Chordata; Craniata; Vertebrata; Euteleostomi; Mammalia; Eutheria; Euarchontoglires; Glires; Rodentia; Sciurognathi; Muroidea; Muridae; Murinae; Mus; Mus	.	cds.c28866_g1_i1|m.29447	1-765[+]	sp|P08121|CO3A1_MOUSE^P08121^Q:28-253,H:1216-1463^34.27%ID^E:5e-38^RecName: Full=Collagen alpha-1(III) chain;^Eukaryota; Metazoa; Chordata; Craniata; Vertebrata; Euteleostomi; Mammalia; Eutheria; Euarchontoglires; Glires; Rodentia; Sciurognathi; Muroidea; Muridae; Murinae; Mus; Mus	PF01410.13^COLFI^Fibrillar collagen C-terminal domain^56-253^E:1.3e-56	.	.	NOG12793^Calcium ion binding protein	GO:0005586^cellular_component^collagen type III`GO:0005615^cellular_component^extracellular space`GO:0005201^molecular_function^extracellular matrix structural constituent`GO:0046872^molecular_function^metal ion binding`GO:0001568^biological_process^blood vessel development`GO:0007160^biological_process^cell-matrix adhesion`GO:0071230^biological_process^cellular response to amino acid stimulus`GO…
AnatomicalStructureDevelopment	c25491_g1	c25491_g1_i1	sp|A1ZA47|ZASP_DROME^A1ZA47^Q:1750-1469,H:9-103^43.16%ID^E:2e-12^RecName: Full=PDZ and LIM domain protein Zasp;^Eukaryota; Metazoa; Ecdysozoa; Arthropoda; Hexapoda; Insecta; Pterygota; Neoptera; Endopterygota; Diptera; Brachycera; Muscomorpha; Ephydroidea; Drosophilidae; Drosophila; Sophophora	.	cds.c25491_g1_i1|m.30199	1415-1765[-]	sp|A1ZA47|ZASP_DROME^A1ZA47^Q:6-99,H:9-103^43.16%ID^E:1e-13^RecName: Full=PDZ and LIM domain protein Zasp;^Eukaryota; Metazoa; Ecdysozoa; Arthropoda; Hexapoda; Insecta; Pterygota; Neoptera; Endopterygota; Diptera; Brachycera; Muscomorpha; Ephydroidea; Drosophilidae; Drosophila; Sophophora	PF00595.19^PDZ^PDZ domain (Also known as DHR or GLGF)^6-82^E:1.5e-16`PF13180.1^PDZ_2^PDZ domain^25-85^E:2e-09	.	.	.	GO:0015629^cellular_component^actin cytoskeleton`GO:0005927^cellular_component^muscle tendon junction`GO:0030018^cellular_component^Z disc`GO:0046872^molecular_function^metal ion binding`GO:0051371^molecular_function^muscle alpha-actinin binding`GO:0008270^molecular_function^zinc ion binding`GO:0061061^biological_process^muscle structure development`GO:0001952^biological_process^regulation of cel…
AnatomicalStructureDevelopment	c25446_g1	c25446_g1_i2	sp|Q3THE2|ML12B_MOUSE^Q3THE2^Q:2968-2459,H:1-171^79.53%ID^E:4e-80^RecName: Full=Myosin regulatory light chain 12B;^Eukaryota; Metazoa; Chordata; Craniata; Vertebrata; Euteleostomi; Mammalia; Eutheria; Euarchontoglires; Glires; Rodentia; Sciurognathi; Muroidea; Muridae; Murinae; Mus; Mus	.	cds.c25446_g1_i2|m.30378	2450-2968[-]	sp|P40423|SQH_DROME^P40423^Q:1-172,H:1-174^74.14%ID^E:5e-92^RecName: Full=Myosin regulatory light chain sqh;^Eukaryota; Metazoa; Ecdysozoa; Arthropoda; Hexapoda; Insecta; Pterygota; Neoptera; Endopterygota; Diptera; Brachycera; Muscomorpha; Ephydroidea; Drosophilidae; Drosophila; Sophophora	PF13833.1^EF_hand_6^EF-hand domain pair^32-60^E:0.008`PF13405.1^EF_hand_4^EF-hand domain^33-62^E:6.5e-08`PF00036.27^efhand^EF hand^33-61^E:5.2e-08`PF13499.1^EF_hand_5^EF-hand domain pair^35-118^E:4.6e-10`PF13202.1^EF_hand_3^EF hand^35-55^E:1.2e-05`PF13405.1^EF_hand_4^EF-hand domain^103-131^E:0.0048	.	.	COG5126^Ca2+-binding protein (EF-Hand superfamily)	GO:0005912^cellular_component^adherens junction`GO:0016324^cellular_component^apical plasma membrane`GO:0005938^cellular_component^cell cortex`GO:0032154^cellular_component^cleavage furrow`GO:0030496^cellular_component^midbody`GO:0016460^cellular_component^myosin II complex`GO:0051233^cellular_component^spindle midzone`GO:0005509^molecular_function^calcium ion binding`GO:0030048^biological_proces…
AnatomicalStructureDevelopment	c25766_g1	c25766_g1_i1	sp|P51942|MATN1_MOUSE^P51942^Q:1125-592,H:49-226^38.04%ID^E:2e-22^RecName: Full=Cartilage matrix protein;^Eukaryota; Metazoa; Chordata; Craniata; Vertebrata; Euteleostomi; Mammalia; Eutheria; Euarchontoglires; Glires; Rodentia; Sciurognathi; Muroidea; Muridae; Murinae; Mus; Mus	.	cds.c25766_g1_i1|m.30597	565-1299[-]	sp|P51942|MATN1_MOUSE^P51942^Q:59-236,H:49-226^38.04%ID^E:7e-24^RecName: Full=Cartilage matrix protein;^Eukaryota; Metazoa; Chordata; Craniata; Vertebrata; Euteleostomi; Mammalia; Eutheria; Euarchontoglires; Glires; Rodentia; Sciurognathi; Muroidea; Muridae; Murinae; Mus; Mus	PF13768.1^VWA_3^von Willebrand factor type A domain^55-208^E:0.00012`PF00092.23^VWA^von Willebrand factor type A domain^56-227^E:2.2e-34`PF13519.1^VWA_2^von Willebrand factor type A domain^56-210^E:2.1e-13	sigP:1^41^0.489^YES	.	NOG236723^Dystrobrevin protein	GO:0005578^cellular_component^proteinaceous extracellular matrix`GO:0003429^biological_process^growth plate cartilage chondrocyte morphogenesis`GO:0030500^biological_process^regulation of bone mineralization
AnatomicalStructureDevelopment	c26022_g1	c26022_g1_i2	sp|Q99715|COCA1_HUMAN^Q99715^Q:913-344,H:1192-1378^29.17%ID^E:1e-14^RecName: Full=Collagen alpha-1(XII) chain;^Eukaryota; Metazoa; Chordata; Craniata; Vertebrata; Euteleostomi; Mammalia; Eutheria; Euarchontoglires; Primates; Haplorrhini; Catarrhini; Hominidae; Homo	.	cds.c26022_g1_i2|m.30879	335-964[-]	sp|Q99715|COCA1_HUMAN^Q99715^Q:18-207,H:1192-1378^31.77%ID^E:3e-22^RecName: Full=Collagen alpha-1(XII) chain;^Eukaryota; Metazoa; Chordata; Craniata; Vertebrata; Euteleostomi; Mammalia; Eutheria; Euarchontoglires; Primates; Haplorrhini; Catarrhini; Hominidae; Homo	PF00092.23^VWA^von Willebrand factor type A domain^25-190^E:1.4e-36`PF13519.1^VWA_2^von Willebrand factor type A domain^25-184^E:5.9e-13`PF13768.1^VWA_3^von Willebrand factor type A domain^25-178^E:7.9e-05	.	.	NOG12793^Calcium ion binding protein	GO:0005595^cellular_component^collagen type XII`GO:0005788^cellular_component^endoplasmic reticulum lumen`GO:0005615^cellular_component^extracellular space`GO:0070062^cellular_component^extracellular vesicular exosome`GO:0030020^molecular_function^extracellular matrix structural constituent conferring tensile strength`GO:0007155^biological_process^cell adhesion`GO:0030199^biological_process^colla…
AnatomicalStructureDevelopment	c26022_g1	c26022_g1_i5	sp|Q99715|COCA1_HUMAN^Q99715^Q:924-355,H:1192-1378^29.17%ID^E:1e-14^RecName: Full=Collagen alpha-1(XII) chain;^Eukaryota; Metazoa; Chordata; Craniata; Vertebrata; Euteleostomi; Mammalia; Eutheria; Euarchontoglires; Primates; Haplorrhini; Catarrhini; Hominidae; Homo	.	cds.c26022_g1_i5|m.30880	346-975[-]	sp|Q99715|COCA1_HUMAN^Q99715^Q:18-207,H:1192-1378^31.77%ID^E:3e-22^RecName: Full=Collagen alpha-1(XII) chain;^Eukaryota; Metazoa; Chordata; Craniata; Vertebrata; Euteleostomi; Mammalia; Eutheria; Euarchontoglires; Primates; Haplorrhini; Catarrhini; Hominidae; Homo	PF00092.23^VWA^von Willebrand factor type A domain^25-190^E:1.4e-36`PF13519.1^VWA_2^von Willebrand factor type A domain^25-184^E:5.9e-13`PF13768.1^VWA_3^von Willebrand factor type A domain^25-178^E:7.9e-05	.	.	NOG12793^Calcium ion binding protein	GO:0005595^cellular_component^collagen type XII`GO:0005788^cellular_component^endoplasmic reticulum lumen`GO:0005615^cellular_component^extracellular space`GO:0070062^cellular_component^extracellular vesicular exosome`GO:0030020^molecular_function^extracellular matrix structural constituent conferring tensile strength`GO:0007155^biological_process^cell adhesion`GO:0030199^biological_process^colla…
AnatomicalStructureDevelopment	c25114_g1	c25114_g1_i1	sp|P49321|NASP_HUMAN^P49321^Q:1689-496,H:413-786^32.3%ID^E:1e-43^RecName: Full=Nuclear autoantigenic sperm protein;^Eukaryota; Metazoa; Chordata; Craniata; Vertebrata; Euteleostomi; Mammalia; Eutheria; Euarchontoglires; Primates; Haplorrhini; Catarrhini; Hominidae; Homo	.	cds.c25114_g1_i1|m.30904	460-1872[-]	sp|P49321|NASP_HUMAN^P49321^Q:175-432,H:506-753^39.85%ID^E:4e-48^RecName: Full=Nuclear autoantigenic sperm protein;^Eukaryota; Metazoa; Chordata; Craniata; Vertebrata; Euteleostomi; Mammalia; Eutheria; Euarchontoglires; Primates; Haplorrhini; Catarrhini; Hominidae; Homo	PF13414.1^TPR_11^TPR repeat^210-281^E:8.1e-07`PF10516.4^SHNi-TPR^SHNi-TPR^211-248^E:5e-14`PF00515.23^TPR_1^Tetratricopeptide repeat^253-280^E:0.00027`PF07719.12^TPR_2^Tetratricopeptide repeat^253-280^E:0.022`PF13181.1^TPR_8^Tetratricopeptide repeat^254-281^E:0.067	.	.	NOG135556^Protein involved in histone exchange	GO:0005737^cellular_component^cytoplasm`GO:0005634^cellular_component^nucleus`GO:0051879^molecular_function^Hsp90 protein binding`GO:0001824^biological_process^blastocyst development`GO:0007049^biological_process^cell cycle`GO:0008283^biological_process^cell proliferation`GO:0006260^biological_process^DNA replication`GO:0043486^biological_process^histone exchange`GO:0015031^biological_process^pro…
AnatomicalStructureDevelopment	c25458_g4	c25458_g4_i1	sp|Q29471|ANX13_CANFA^Q29471^Q:1010-156,H:23-315^39.59%ID^E:1e-63^RecName: Full=Annexin A13;^Eukaryota; Metazoa; Chordata; Craniata; Vertebrata; Euteleostomi; Mammalia; Eutheria; Laurasiatheria; Carnivora; Caniformia; Canidae; Canis	.	cds.c25458_g4_i1|m.30980	30-1010[-]	sp|P20072|ANXA7_BOVIN^P20072^Q:1-287,H:169-463^38.31%ID^E:1e-62^RecName: Full=Annexin A7;^Eukaryota; Metazoa; Chordata; Craniata; Vertebrata; Euteleostomi; Mammalia; Eutheria; Laurasiatheria; Cetartiodactyla; Ruminantia; Pecora; Bovidae; Bovinae; Bos	PF00191.15^Annexin^Annexin^1-61^E:1.4e-20`PF00191.15^Annexin^Annexin^68-133^E:3.8e-22`PF00191.15^Annexin^Annexin^220-283^E:7.2e-20	.	.	.	GO:0005829^cellular_component^cytosol`GO:0005635^cellular_component^nuclear envelope`GO:0005886^cellular_component^plasma membrane`GO:0031982^cellular_component^vesicle`GO:0005509^molecular_function^calcium ion binding`GO:0005544^molecular_function^calcium-dependent phospholipid binding`GO:0008283^biological_process^cell proliferation`GO:0006874^biological_process^cellular calcium ion homeostasis…
AnatomicalStructureDevelopment	c25458_g5	c25458_g5_i1	sp|Q99JG3|ANX13_MOUSE^Q99JG3^Q:982-116,H:21-316^38.85%ID^E:4e-66^RecName: Full=Annexin A13;^Eukaryota; Metazoa; Chordata; Craniata; Vertebrata; Euteleostomi; Mammalia; Eutheria; Euarchontoglires; Glires; Rodentia; Sciurognathi; Muroidea; Muridae; Murinae; Mus; Mus	.	cds.c25458_g5_i1|m.30981	2-1123[-]	sp|P20072|ANXA7_BOVIN^P20072^Q:47-338,H:165-463^39.8%ID^E:5e-68^RecName: Full=Annexin A7;^Eukaryota; Metazoa; Chordata; Craniata; Vertebrata; Euteleostomi; Mammalia; Eutheria; Laurasiatheria; Cetartiodactyla; Ruminantia; Pecora; Bovidae; Bovinae; Bos	PF00191.15^Annexin^Annexin^47-111^E:4.2e-22`PF00191.15^Annexin^Annexin^118-181^E:4.4e-22`PF00191.15^Annexin^Annexin^271-334^E:1.6e-20	.	.	.	GO:0005829^cellular_component^cytosol`GO:0005635^cellular_component^nuclear envelope`GO:0005886^cellular_component^plasma membrane`GO:0031982^cellular_component^vesicle`GO:0005509^molecular_function^calcium ion binding`GO:0005544^molecular_function^calcium-dependent phospholipid binding`GO:0008283^biological_process^cell proliferation`GO:0006874^biological_process^cellular calcium ion homeostasis…
AnatomicalStructureDevelopment	c11354_g1	c11354_g1_i2	sp|P15153|RAC2_HUMAN^P15153^Q:45-584,H:1-180^82.78%ID^E:3e-108^RecName: Full=Ras-related C3 botulinum toxin substrate 2;^Eukaryota; Metazoa; Chordata; Craniata; Vertebrata; Euteleostomi; Mammalia; Eutheria; Euarchontoglires; Primates; Haplorrhini; Catarrhini; Hominidae; Homo	.	cds.c11354_g1_i2|m.31382	36-671[-]	.	.	.	.	.	.
AnatomicalStructureDevelopment	c11354_g1	c11354_g1_i2	sp|P15153|RAC2_HUMAN^P15153^Q:45-584,H:1-180^82.78%ID^E:3e-108^RecName: Full=Ras-related C3 botulinum toxin substrate 2;^Eukaryota; Metazoa; Chordata; Craniata; Vertebrata; Euteleostomi; Mammalia; Eutheria; Euarchontoglires; Primates; Haplorrhini; Catarrhini; Hominidae; Homo	.	cds.c11354_g1_i2|m.31384	95-409[+]	.	.	.	.	.	.
AnatomicalStructureDevelopment	c11354_g1	c11354_g1_i2	sp|P15153|RAC2_HUMAN^P15153^Q:45-584,H:1-180^82.78%ID^E:3e-108^RecName: Full=Ras-related C3 botulinum toxin substrate 2;^Eukaryota; Metazoa; Chordata; Craniata; Vertebrata; Euteleostomi; Mammalia; Eutheria; Euarchontoglires; Primates; Haplorrhini; Catarrhini; Hominidae; Homo	.	cds.c11354_g1_i2|m.31383	45-632[+]	sp|P15153|RAC2_HUMAN^P15153^Q:1-195,H:1-192^78.97%ID^E:4e-112^RecName: Full=Ras-related C3 botulinum toxin substrate 2;^Eukaryota; Metazoa; Chordata; Craniata; Vertebrata; Euteleostomi; Mammalia; Eutheria; Euarchontoglires; Primates; Haplorrhini; Catarrhini; Hominidae; Homo	PF00025.16^Arf^ADP-ribosylation factor family^2-171^E:3.4e-07`PF00071.17^Ras^Ras family^5-177^E:8.8e-54`PF08477.8^Miro^Miro-like protein^5-118^E:1.1e-14	.	.	COG1100^GTPase SAR1 and related small G proteins	GO:0005829^cellular_component^cytosol`GO:0005635^cellular_component^nuclear envelope`GO:0005886^cellular_component^plasma membrane`GO:0005525^molecular_function^GTP binding`GO:0003924^molecular_function^GTPase activity`GO:0030036^biological_process^actin cytoskeleton organization`GO:0007411^biological_process^axon guidance`GO:0045453^biological_process^bone resorption`GO:0030031^biological_proces…
AnatomicalStructureDevelopment	c11674_g1	c11674_g1_i1	sp|Q9BXA9|SALL3_HUMAN^Q9BXA9^Q:1290-1048,H:412-492^82.72%ID^E:1e-36^RecName: Full=Sal-like protein 3;^Eukaryota; Metazoa; Chordata; Craniata; Vertebrata; Euteleostomi; Mammalia; Eutheria; Euarchontoglires; Primates; Haplorrhini; Catarrhini; Hominidae; Homo	.	cds.c11674_g1_i1|m.31673	915-1292[-]	.	.	.	.	.	.
AnatomicalStructureDevelopment	c11674_g1	c11674_g1_i1	sp|Q9BXA9|SALL3_HUMAN^Q9BXA9^Q:1290-1048,H:412-492^82.72%ID^E:1e-36^RecName: Full=Sal-like protein 3;^Eukaryota; Metazoa; Chordata; Craniata; Vertebrata; Euteleostomi; Mammalia; Eutheria; Euarchontoglires; Primates; Haplorrhini; Catarrhini; Hominidae; Homo	.	cds.c11674_g1_i1|m.31672	2087-2512[+]	.	.	.	.	.	.
AnatomicalStructureDevelopment	c11674_g1	c11674_g1_i1	sp|Q9BXA9|SALL3_HUMAN^Q9BXA9^Q:1290-1048,H:412-492^82.72%ID^E:1e-36^RecName: Full=Sal-like protein 3;^Eukaryota; Metazoa; Chordata; Craniata; Vertebrata; Euteleostomi; Mammalia; Eutheria; Euarchontoglires; Primates; Haplorrhini; Catarrhini; Hominidae; Homo	.	cds.c11674_g1_i1|m.31674	120-449[-]	.	.	.	.	.	.
AnatomicalStructureDevelopment	c11674_g1	c11674_g1_i1	sp|Q9BXA9|SALL3_HUMAN^Q9BXA9^Q:1290-1048,H:412-492^82.72%ID^E:1e-36^RecName: Full=Sal-like protein 3;^Eukaryota; Metazoa; Chordata; Craniata; Vertebrata; Euteleostomi; Mammalia; Eutheria; Euarchontoglires; Primates; Haplorrhini; Catarrhini; Hominidae; Homo	.	cds.c11674_g1_i1|m.31671	1-3096[-]	sp|Q62255|SALL3_MOUSE^Q62255^Q:601-735,H:417-557^55.1%ID^E:7e-40^RecName: Full=Sal-like protein 3;^Eukaryota; Metazoa; Chordata; Craniata; Vertebrata; Euteleostomi; Mammalia; Eutheria; Euarchontoglires; Glires; Rodentia; Sciurognathi; Muroidea; Muridae; Murinae; Mus; Mus	PF13912.1^zf-C2H2_6^C2H2-type zinc finger^89-107^E:31`PF13912.1^zf-C2H2_6^C2H2-type zinc finger^220-230^E:6500`PF13894.1^zf-C2H2_4^C2H2-type zinc finger^611-633^E:0.47`PF13912.1^zf-C2H2_6^C2H2-type zinc finger^611-626^E:2.8`PF13465.1^zf-H2C2_2^Zinc-finger double domain^625-650^E:1.2e-07`PF00096.21^zf-C2H2^Zinc finger, C2H2 type^639-661^E:0.00053`PF13894.1^zf-C2H2_4^C2H2-type zinc finger^639-661^E…	.	.	.	GO:0005634^cellular_component^nucleus`GO:0003677^molecular_function^DNA binding`GO:0046872^molecular_function^metal ion binding`GO:0008270^molecular_function^zinc ion binding`GO:0035136^biological_process^forelimb morphogenesis`GO:0035137^biological_process^hindlimb morphogenesis`GO:0045879^biological_process^negative regulation of smoothened signaling pathway`GO:0021891^biological_process^olfact…
AnatomicalStructureDevelopment	c19255_g1	c19255_g1_i1	.	.	cds.c19255_g1_i1|m.32122	192-545[-]	sp|P98160|PGBM_HUMAN^P98160^Q:39-116,H:285-361^45.57%ID^E:2e-17^RecName: Full=Basement membrane-specific heparan sulfate proteoglycan core protein;^Eukaryota; Metazoa; Chordata; Craniata; Vertebrata; Euteleostomi; Mammalia; Eutheria; Euarchontoglires; Primates; Haplorrhini; Catarrhini; Hominidae; Homo	PF00057.13^Ldl_recept_a^Low-density lipoprotein receptor domain class A^38-75^E:6.9e-12`PF00057.13^Ldl_recept_a^Low-density lipoprotein receptor domain class A^78-114^E:6.8e-09	sigP:1^27^0.85^YES	ExpAA=20.84^PredHel=1^Topology=o6-28i	.	GO:0005605^cellular_component^basal lamina`GO:0005615^cellular_component^extracellular space`GO:0070062^cellular_component^extracellular vesicular exosome`GO:0005796^cellular_component^Golgi lumen`GO:0043202^cellular_component^lysosomal lumen`GO:0005886^cellular_component^plasma membrane`GO:0046872^molecular_function^metal ion binding`GO:0001525^biological_process^angiogenesis`GO:0007420^biologic…
AnatomicalStructureDevelopment	c19246_g1	c19246_g1_i1	sp|O73590|ZFHX4_CHICK^O73590^Q:1277-1828,H:2844-3017^47.57%ID^E:5e-36^RecName: Full=Zinc finger homeobox protein 4;^Eukaryota; Metazoa; Chordata; Craniata; Vertebrata; Euteleostomi; Archosauria; Dinosauria; Saurischia; Theropoda; Coelurosauria; Aves; Neognathae; Galliformes; Phasianidae; Phasianinae; Gallus	.	cds.c19246_g1_i1|m.32535	2-2950[+]	sp|Q61329|ZFHX3_MOUSE^Q61329^Q:1-216,H:2543-2756^44.12%ID^E:1e-39^RecName: Full=Zinc finger homeobox protein 3;^Eukaryota; Metazoa; Chordata; Craniata; Vertebrata; Euteleostomi; Mammalia; Eutheria; Euarchontoglires; Glires; Rodentia; Sciurognathi; Muroidea; Muridae; Murinae; Mus; Mus	PF13894.1^zf-C2H2_4^C2H2-type zinc finger^1-19^E:1.5`PF13912.1^zf-C2H2_6^C2H2-type zinc finger^2-19^E:0.49`PF00046.24^Homeobox^Homeobox domain^112-168^E:9.4e-16`PF13912.1^zf-C2H2_6^C2H2-type zinc finger^181-199^E:11`PF13894.1^zf-C2H2_4^C2H2-type zinc finger^181-203^E:0.026`PF00046.24^Homeobox^Homeobox domain^468-524^E:4.6e-16`PF13912.1^zf-C2H2_6^C2H2-type zinc finger^798-821^E:12`PF13912.1^zf-C2H…	.	.	.	GO:0005634^cellular_component^nucleus`GO:0046872^molecular_function^metal ion binding`GO:0043565^molecular_function^sequence-specific DNA binding`GO:0003700^molecular_function^sequence-specific DNA binding transcription factor activity`GO:0008270^molecular_function^zinc ion binding`GO:0007517^biological_process^muscle organ development`GO:0006351^biological_process^transcription, DNA-dependent
AnatomicalStructureDevelopment	c19246_g1	c19246_g1_i1	sp|O73590|ZFHX4_CHICK^O73590^Q:1277-1828,H:2844-3017^47.57%ID^E:5e-36^RecName: Full=Zinc finger homeobox protein 4;^Eukaryota; Metazoa; Chordata; Craniata; Vertebrata; Euteleostomi; Archosauria; Dinosauria; Saurischia; Theropoda; Coelurosauria; Aves; Neognathae; Galliformes; Phasianidae; Phasianinae; Gallus	.	cds.c19246_g1_i1|m.32536	991-1368[-]	.	.	.	.	.	.
AnatomicalStructureDevelopment	c19246_g1	c19246_g1_i1	sp|O73590|ZFHX4_CHICK^O73590^Q:1277-1828,H:2844-3017^47.57%ID^E:5e-36^RecName: Full=Zinc finger homeobox protein 4;^Eukaryota; Metazoa; Chordata; Craniata; Vertebrata; Euteleostomi; Archosauria; Dinosauria; Saurischia; Theropoda; Coelurosauria; Aves; Neognathae; Galliformes; Phasianidae; Phasianinae; Gallus	.	cds.c19246_g1_i1|m.32538	1-312[+]	.	.	.	.	.	.
AnatomicalStructureDevelopment	c19246_g1	c19246_g1_i1	sp|O73590|ZFHX4_CHICK^O73590^Q:1277-1828,H:2844-3017^47.57%ID^E:5e-36^RecName: Full=Zinc finger homeobox protein 4;^Eukaryota; Metazoa; Chordata; Craniata; Vertebrata; Euteleostomi; Archosauria; Dinosauria; Saurischia; Theropoda; Coelurosauria; Aves; Neognathae; Galliformes; Phasianidae; Phasianinae; Gallus	.	cds.c19246_g1_i1|m.32537	1875-2201[-]	.	.	.	.	.	.
AnatomicalStructureDevelopment	c19719_g1	c19719_g1_i1	sp|Q8VCC1|PGDH_MOUSE^Q8VCC1^Q:1883-2623,H:1-253^39.13%ID^E:3e-51^RecName: Full=15-hydroxyprostaglandin dehydrogenase [NAD(+)];^Eukaryota; Metazoa; Chordata; Craniata; Vertebrata; Euteleostomi; Mammalia; Eutheria; Euarchontoglires; Glires; Rodentia; Sciurognathi; Muroidea; Muridae; Murinae; Mus; Mus	.	cds.c19719_g1_i1|m.32625	1116-1649[-]	sp|A5PJA1|KAD6_BOVIN^A5PJA1^Q:17-177,H:10-170^58.39%ID^E:1e-66^RecName: Full=Adenylate kinase isoenzyme 6;^Eukaryota; Metazoa; Chordata; Craniata; Vertebrata; Euteleostomi; Mammalia; Eutheria; Laurasiatheria; Cetartiodactyla; Ruminantia; Pecora; Bovidae; Bovinae; Bos	PF13238.1^AAA_18^AAA domain^18-133^E:1.8e-22`PF13207.1^AAA_17^AAA domain^18-119^E:2.6e-11`PF01202.17^SKI^Shikimate kinase^19-170^E:0.00014	.	.	COG5094^Transcription initiation factor TFIID, subunit TAF9 (also component of histone acetyltransferase SAGA)	GO:0015030^cellular_component^Cajal body`GO:0004017^molecular_function^adenylate kinase activity`GO:0005524^molecular_function^ATP binding`GO:0003677^molecular_function^DNA binding`GO:0004765^molecular_function^shikimate kinase activity
AnatomicalStructureDevelopment	c19719_g1	c19719_g1_i1	sp|Q8VCC1|PGDH_MOUSE^Q8VCC1^Q:1883-2623,H:1-253^39.13%ID^E:3e-51^RecName: Full=15-hydroxyprostaglandin dehydrogenase [NAD(+)];^Eukaryota; Metazoa; Chordata; Craniata; Vertebrata; Euteleostomi; Mammalia; Eutheria; Euarchontoglires; Glires; Rodentia; Sciurognathi; Muroidea; Muridae; Murinae; Mus; Mus	.	cds.c19719_g1_i1|m.32623	3394-4386[-]	sp|Q96EP5|DAZP1_HUMAN^Q96EP5^Q:4-237,H:8-242^46.72%ID^E:2e-64^RecName: Full=DAZ-associated protein 1;^Eukaryota; Metazoa; Chordata; Craniata; Vertebrata; Euteleostomi; Mammalia; Eutheria; Euarchontoglires; Primates; Haplorrhini; Catarrhini; Hominidae; Homo	PF00076.17^RRM_1^RNA recognition motif. (a.k.a. RRM, RBD, or RNP domain)^8-76^E:1e-19`PF14259.1^RRM_6^RNA recognition motif (a.k.a. RRM, RBD, or RNP domain)^8-76^E:3.5e-16`PF13893.1^RRM_5^RNA recognition motif. (a.k.a. RRM, RBD, or RNP domain)^23-74^E:3.2e-06`PF00076.17^RRM_1^RNA recognition motif. (a.k.a. RRM, RBD, or RNP domain)^113-181^E:2e-18`PF14259.1^RRM_6^RNA recognition motif (a.k.a. RRM,…	.	.	COG0724^RNA-binding proteins (RRM domain)	GO:0005737^cellular_component^cytoplasm`GO:0005634^cellular_component^nucleus`GO:0000166^molecular_function^nucleotide binding`GO:0003723^molecular_function^RNA binding`GO:0030154^biological_process^cell differentiation`GO:0007275^biological_process^multicellular organismal development`GO:0007283^biological_process^spermatogenesis
AnatomicalStructureDevelopment	c19719_g1	c19719_g1_i1	sp|Q8VCC1|PGDH_MOUSE^Q8VCC1^Q:1883-2623,H:1-253^39.13%ID^E:3e-51^RecName: Full=15-hydroxyprostaglandin dehydrogenase [NAD(+)];^Eukaryota; Metazoa; Chordata; Craniata; Vertebrata; Euteleostomi; Mammalia; Eutheria; Euarchontoglires; Glires; Rodentia; Sciurognathi; Muroidea; Muridae; Murinae; Mus; Mus	.	cds.c19719_g1_i1|m.32626	3531-3857[-]	.	.	.	.	.	.
AnatomicalStructureDevelopment	c19719_g1	c19719_g1_i1	sp|Q8VCC1|PGDH_MOUSE^Q8VCC1^Q:1883-2623,H:1-253^39.13%ID^E:3e-51^RecName: Full=15-hydroxyprostaglandin dehydrogenase [NAD(+)];^Eukaryota; Metazoa; Chordata; Craniata; Vertebrata; Euteleostomi; Mammalia; Eutheria; Euarchontoglires; Glires; Rodentia; Sciurognathi; Muroidea; Muridae; Murinae; Mus; Mus	.	cds.c19719_g1_i1|m.32624	1883-2659[+]	sp|Q8VCC1|PGDH_MOUSE^Q8VCC1^Q:1-247,H:1-253^39.53%ID^E:1e-57^RecName: Full=15-hydroxyprostaglandin dehydrogenase [NAD(+)];^Eukaryota; Metazoa; Chordata; Craniata; Vertebrata; Euteleostomi; Mammalia; Eutheria; Euarchontoglires; Glires; Rodentia; Sciurognathi; Muroidea; Muridae; Murinae; Mus; Mus	PF00106.20^adh_short^short chain dehydrogenase^7-164^E:3.4e-21`PF08659.5^KR^KR domain^9-107^E:1.9e-06`PF13561.1^adh_short_C2^Enoyl-(Acyl carrier protein) reductase^12-101^E:2.1e-08	.	ExpAA=21.12^PredHel=1^Topology=i131-153o	COG1028^Dehydrogenases with different specificities (related to short-chain alcohol dehydrogenases)	GO:0005737^cellular_component^cytoplasm`GO:0005634^cellular_component^nucleus`GO:0016404^molecular_function^15-hydroxyprostaglandin dehydrogenase (NAD+) activity`GO:0070403^molecular_function^NAD+ binding`GO:0004957^molecular_function^prostaglandin E receptor activity`GO:0097070^biological_process^ductus arteriosus closure`GO:0007565^biological_process^female pregnancy`GO:0045786^biological_proce…
AnatomicalStructureDevelopment	c7665_g1	c7665_g1_i1	sp|Q0V8R6|HEXA_BOVIN^Q0V8R6^Q:637-2,H:56-256^52.31%ID^E:4e-64^RecName: Full=Beta-hexosaminidase subunit alpha;^Eukaryota; Metazoa; Chordata; Craniata; Vertebrata; Euteleostomi; Mammalia; Eutheria; Laurasiatheria; Cetartiodactyla; Ruminantia; Pecora; Bovidae; Bovinae; Bos	.	cds.c7665_g1_i1|m.32859	2-649[-]	sp|Q0V8R6|HEXA_BOVIN^Q0V8R6^Q:5-216,H:56-256^52.31%ID^E:6e-65^RecName: Full=Beta-hexosaminidase subunit alpha;^Eukaryota; Metazoa; Chordata; Craniata; Vertebrata; Euteleostomi; Mammalia; Eutheria; Laurasiatheria; Cetartiodactyla; Ruminantia; Pecora; Bovidae; Bovinae; Bos	PF02838.10^Glyco_hydro_20b^Glycosyl hydrolase family 20, domain 2^21-125^E:1.9e-20`PF00728.17^Glyco_hydro_20^Glycosyl hydrolase family 20, catalytic domain^127-216^E:3.7e-31	.	.	COG3525^N-acetyl-beta-hexosaminidase	GO:0005764^cellular_component^lysosome`GO:0016020^cellular_component^membrane`GO:0004563^molecular_function^beta-N-acetylhexosaminidase activity`GO:0043169^molecular_function^cation binding`GO:0007628^biological_process^adult walking behavior`GO:0005975^biological_process^carbohydrate metabolic process`GO:0048667^biological_process^cell morphogenesis involved in neuron differentiation`GO:0006689^…
AnatomicalStructureDevelopment	c7500_g1	c7500_g1_i1	sp|P29523|PPB_BOMMO^P29523^Q:2165-849,H:74-527^23.29%ID^E:2e-19^RecName: Full=Membrane-bound alkaline phosphatase;^Eukaryota; Metazoa; Ecdysozoa; Arthropoda; Hexapoda; Insecta; Pterygota; Neoptera; Endopterygota; Lepidoptera; Glossata; Ditrysia; Bombycoidea; Bombycidae; Bombycinae; Bombyx	.	cds.c7500_g1_i1|m.32901	465-764[+]	.	.	.	.	.	.
AnatomicalStructureDevelopment	c7500_g1	c7500_g1_i1	sp|P29523|PPB_BOMMO^P29523^Q:2165-849,H:74-527^23.29%ID^E:2e-19^RecName: Full=Membrane-bound alkaline phosphatase;^Eukaryota; Metazoa; Ecdysozoa; Arthropoda; Hexapoda; Insecta; Pterygota; Neoptera; Endopterygota; Lepidoptera; Glossata; Ditrysia; Bombycoidea; Bombycidae; Bombycinae; Bombyx	.	cds.c7500_g1_i1|m.32900	374-829[+]	.	.	.	.	.	.
AnatomicalStructureDevelopment	c7500_g1	c7500_g1_i1	sp|P29523|PPB_BOMMO^P29523^Q:2165-849,H:74-527^23.29%ID^E:2e-19^RecName: Full=Membrane-bound alkaline phosphatase;^Eukaryota; Metazoa; Ecdysozoa; Arthropoda; Hexapoda; Insecta; Pterygota; Neoptera; Endopterygota; Lepidoptera; Glossata; Ditrysia; Bombycoidea; Bombycidae; Bombycinae; Bombyx	.	cds.c7500_g1_i1|m.32899	501-2372[-]	sp|P09242|PPBT_MOUSE^P09242^Q:66-513,H:47-508^24.29%ID^E:6e-21^RecName: Full=Alkaline phosphatase, tissue-nonspecific isozyme;^Eukaryota; Metazoa; Chordata; Craniata; Vertebrata; Euteleostomi; Mammalia; Eutheria; Euarchontoglires; Glires; Rodentia; Sciurognathi; Muroidea; Muridae; Murinae; Mus; Mus	PF00245.15^Alk_phosphatase^Alkaline phosphatase^70-491^E:1.1e-26	.	.	COG1785^Alkaline phosphatase	GO:0031225^cellular_component^anchored to membrane`GO:0044420^cellular_component^extracellular matrix part`GO:0005615^cellular_component^extracellular space`GO:0005886^cellular_component^plasma membrane`GO:0004035^molecular_function^alkaline phosphatase activity`GO:0046872^molecular_function^metal ion binding`GO:0016462^molecular_function^pyrophosphatase activity`GO:0071407^biological_process^cel…
AnatomicalStructureDevelopment	c27942_g1	c27942_g1_i1	sp|Q15125|EBP_HUMAN^Q15125^Q:249-878,H:9-219^46.92%ID^E:5e-58^RecName: Full=3-beta-hydroxysteroid-Delta(8),Delta(7)-isomerase;^Eukaryota; Metazoa; Chordata; Craniata; Vertebrata; Euteleostomi; Mammalia; Eutheria; Euarchontoglires; Primates; Haplorrhini; Catarrhini; Hominidae; Homo	.	cds.c27942_g1_i1|m.33172	234-944[+]	sp|Q15125|EBP_HUMAN^Q15125^Q:6-215,H:9-219^46.92%ID^E:1e-66^RecName: Full=3-beta-hydroxysteroid-Delta(8),Delta(7)-isomerase;^Eukaryota; Metazoa; Chordata; Craniata; Vertebrata; Euteleostomi; Mammalia; Eutheria; Euarchontoglires; Primates; Haplorrhini; Catarrhini; Hominidae; Homo	PF05241.7^EBP^Emopamil binding protein^31-213^E:5.2e-54	.	ExpAA=110.12^PredHel=5^Topology=o25-47i60-82o115-137i144-166o179-201i	.	GO:0005789^cellular_component^endoplasmic reticulum membrane`GO:0005887^cellular_component^integral to plasma membrane`GO:0000247^molecular_function^C-8 sterol isomerase activity`GO:0047750^molecular_function^cholestenol delta-isomerase activity`GO:0015238^molecular_function^drug transmembrane transporter activity`GO:0004769^molecular_function^steroid delta-isomerase activity`GO:0004888^molecular…
AnatomicalStructureDevelopment	c27782_g2	c27782_g2_i1	sp|O14672|ADA10_HUMAN^O14672^Q:189-2513,H:25-720^42.58%ID^E:0^RecName: Full=Disintegrin and metalloproteinase domain-containing protein 10;^Eukaryota; Metazoa; Chordata; Craniata; Vertebrata; Euteleostomi; Mammalia; Eutheria; Euarchontoglires; Primates; Haplorrhini; Catarrhini; Hominidae; Homo	.	cds.c27782_g2_i1|m.33237	90-2702[+]	sp|O14672|ADA10_HUMAN^O14672^Q:34-793,H:25-707^42.39%ID^E:0^RecName: Full=Disintegrin and metalloproteinase domain-containing protein 10;^Eukaryota; Metazoa; Chordata; Craniata; Vertebrata; Euteleostomi; Mammalia; Eutheria; Euarchontoglires; Primates; Haplorrhini; Catarrhini; Hominidae; Homo	PF01562.14^Pep_M12B_propep^Reprolysin family propeptide^52-162^E:3e-12`PF13574.1^Reprolysin_2^Metallo-peptidase family M12B Reprolysin-like^286-498^E:2.7e-25`PF13688.1^Peptidase_M84^Metallo-peptidase family M84^291-486^E:2e-22`PF13582.1^Reprolysin_3^Metallo-peptidase family M12B Reprolysin-like^301-448^E:5.8e-16`PF13583.1^Reprolysin_4^Metallo-peptidase family M12B Reprolysin-like^306-493^E:7.4e-1…	.	ExpAA=36.54^PredHel=2^Topology=i12-29o764-786i	.	GO:0009986^cellular_component^cell surface`GO:0012505^cellular_component^endomembrane system`GO:0005798^cellular_component^Golgi-associated vesicle`GO:0016021^cellular_component^integral to membrane`GO:0005634^cellular_component^nucleus`GO:0005886^cellular_component^plasma membrane`GO:0014069^cellular_component^postsynaptic density`GO:0005178^molecular_function^integrin binding`GO:0046872^molecul…
AnatomicalStructureDevelopment	c27270_g1	c27270_g1_i1	sp|P97799|NRSN1_MOUSE^P97799^Q:548-1135,H:9-192^34.8%ID^E:1e-15^RecName: Full=Neurensin-1;^Eukaryota; Metazoa; Chordata; Craniata; Vertebrata; Euteleostomi; Mammalia; Eutheria; Euarchontoglires; Glires; Rodentia; Sciurognathi; Muroidea; Muridae; Murinae; Mus; Mus	.	cds.c27270_g1_i1|m.34688	474-773[+]	.	.	.	.	.	.
AnatomicalStructureDevelopment	c27270_g1	c27270_g1_i1	sp|P97799|NRSN1_MOUSE^P97799^Q:548-1135,H:9-192^34.8%ID^E:1e-15^RecName: Full=Neurensin-1;^Eukaryota; Metazoa; Chordata; Craniata; Vertebrata; Euteleostomi; Mammalia; Eutheria; Euarchontoglires; Glires; Rodentia; Sciurognathi; Muroidea; Muridae; Murinae; Mus; Mus	.	cds.c27270_g1_i1|m.34687	464-1198[+]	sp|P97799|NRSN1_MOUSE^P97799^Q:26-224,H:6-192^34.3%ID^E:9e-26^RecName: Full=Neurensin-1;^Eukaryota; Metazoa; Chordata; Craniata; Vertebrata; Euteleostomi; Mammalia; Eutheria; Euarchontoglires; Glires; Rodentia; Sciurognathi; Muroidea; Muridae; Murinae; Mus; Mus	.	.	ExpAA=45.29^PredHel=2^Topology=i97-119o153-175i	NOG44987^Neurensin-1 protein	GO:0016023^cellular_component^cytoplasmic membrane-bounded vesicle`GO:0030426^cellular_component^growth cone`GO:0016021^cellular_component^integral to membrane`GO:0043025^cellular_component^neuronal cell body`GO:0007399^biological_process^nervous system development
AnatomicalStructureDevelopment	c17637_g1	c17637_g1_i1	sp|P28166|ZFH1_DROME^P28166^Q:1090-1365,H:289-388^61%ID^E:2e-32^RecName: Full=Zinc finger protein 1;^Eukaryota; Metazoa; Ecdysozoa; Arthropoda; Hexapoda; Insecta; Pterygota; Neoptera; Endopterygota; Diptera; Brachycera; Muscomorpha; Ephydroidea; Drosophilidae; Drosophila; Sophophora	.	cds.c17637_g1_i1|m.34792	196-1479[+]	sp|P28166|ZFH1_DROME^P28166^Q:299-428,H:289-426^58.7%ID^E:3e-37^RecName: Full=Zinc finger protein 1;^Eukaryota; Metazoa; Ecdysozoa; Arthropoda; Hexapoda; Insecta; Pterygota; Neoptera; Endopterygota; Diptera; Brachycera; Muscomorpha; Ephydroidea; Drosophilidae; Drosophila; Sophophora	PF12756.2^zf-C2H2_2^C2H2 type zinc-finger (2 copies)^265-291^E:0.043`PF13894.1^zf-C2H2_4^C2H2-type zinc finger^270-292^E:1`PF13912.1^zf-C2H2_6^C2H2-type zinc finger^271-292^E:360`PF13465.1^zf-H2C2_2^Zinc-finger double domain^284-308^E:1.7e-05`PF13894.1^zf-C2H2_4^C2H2-type zinc finger^299-321^E:0.00096`PF00096.21^zf-C2H2^Zinc finger, C2H2 type^299-321^E:0.0049`PF13912.1^zf-C2H2_6^C2H2-type zinc fi…	.	.	COG5048^FOG: Zn-finger	GO:0005634^cellular_component^nucleus`GO:0046872^molecular_function^metal ion binding`GO:0003705^molecular_function^RNA polymerase II distal enhancer sequence-specific DNA binding transcription factor activity`GO:0000977^molecular_function^RNA polymerase II regulatory region sequence-specific DNA binding`GO:0008270^molecular_function^zinc ion binding`GO:0019730^biological_process^antimicrobial hu…
AnatomicalStructureDevelopment	c17547_g1	c17547_g1_i2	sp|P97739|ECE1_CAVPO^P97739^Q:160-651,H:582-754^41.62%ID^E:2e-34^RecName: Full=Endothelin-converting enzyme 1;^Eukaryota; Metazoa; Chordata; Craniata; Vertebrata; Euteleostomi; Mammalia; Eutheria; Euarchontoglires; Glires; Rodentia; Hystricognathi; Caviidae; Cavia	.	cds.c17547_g1_i2|m.34879	1-654[+]	sp|P97739|ECE1_CAVPO^P97739^Q:54-217,H:582-754^41.62%ID^E:6e-36^RecName: Full=Endothelin-converting enzyme 1;^Eukaryota; Metazoa; Chordata; Craniata; Vertebrata; Euteleostomi; Mammalia; Eutheria; Euarchontoglires; Glires; Rodentia; Hystricognathi; Caviidae; Cavia	PF01431.16^Peptidase_M13^Peptidase family M13^45-216^E:1.7e-32	.	.	COG3590^Predicted metalloendopeptidase	GO:0005769^cellular_component^early endosome`GO:0016021^cellular_component^integral to membrane`GO:0048471^cellular_component^perinuclear region of cytoplasm`GO:0005886^cellular_component^plasma membrane`GO:0033093^cellular_component^Weibel-Palade body`GO:0046872^molecular_function^metal ion binding`GO:0004222^molecular_function^metalloendopeptidase activity`GO:0010815^biological_process^bradykin…
AnatomicalStructureDevelopment	c17547_g1	c17547_g1_i3	sp|Q10711|ECE2_BOVIN^Q10711^Q:28-930,H:461-769^31.39%ID^E:1e-47^RecName: Full=Endothelin-converting enzyme 2;^Eukaryota; Metazoa; Chordata; Craniata; Vertebrata; Euteleostomi; Mammalia; Eutheria; Laurasiatheria; Cetartiodactyla; Ruminantia; Pecora; Bovidae; Bovinae; Bos	.	cds.c17547_g1_i3|m.34880	1-933[+]	sp|Q10711|ECE2_BOVIN^Q10711^Q:10-310,H:461-769^31.39%ID^E:1e-47^RecName: Full=Endothelin-converting enzyme 2;^Eukaryota; Metazoa; Chordata; Craniata; Vertebrata; Euteleostomi; Mammalia; Eutheria; Laurasiatheria; Cetartiodactyla; Ruminantia; Pecora; Bovidae; Bovinae; Bos	PF05649.8^Peptidase_M13_N^Peptidase family M13^9-168^E:1.2e-36`PF01431.16^Peptidase_M13^Peptidase family M13^230-308^E:1.2e-10	.	.	COG3590^Predicted metalloendopeptidase	GO:0030659^cellular_component^cytoplasmic vesicle membrane`GO:0000139^cellular_component^Golgi membrane`GO:0016021^cellular_component^integral to membrane`GO:0046872^molecular_function^metal ion binding`GO:0004222^molecular_function^metalloendopeptidase activity`GO:0008168^molecular_function^methyltransferase activity`GO:0042803^molecular_function^protein homodimerization activity`GO:0007420^biol…
AnatomicalStructureDevelopment	c8157_g1	c8157_g1_i1	sp|Q03164|MLL1_HUMAN^Q03164^Q:1690-764,H:1399-1707^47.11%ID^E:3e-90^RecName: Full=Histone-lysine N-methyltransferase MLL;^Eukaryota; Metazoa; Chordata; Craniata; Vertebrata; Euteleostomi; Mammalia; Eutheria; Euarchontoglires; Primates; Haplorrhini; Catarrhini; Hominidae; Homo	.	cds.c8157_g1_i1|m.36993	2-3331[-]	sp|Q03164|MLL1_HUMAN^Q03164^Q:547-835,H:1398-1669^50.17%ID^E:8e-83^RecName: Full=Histone-lysine N-methyltransferase MLL;^Eukaryota; Metazoa; Chordata; Craniata; Vertebrata; Euteleostomi; Mammalia; Eutheria; Euarchontoglires; Primates; Haplorrhini; Catarrhini; Hominidae; Homo	PF02008.15^zf-CXXC^CXXC zinc finger domain^304-346^E:7.5e-10`PF00628.24^PHD^PHD-finger^649-695^E:7.2e-07`PF00628.24^PHD^PHD-finger^731-789^E:9.3e-07	.	.	COG2940^Proteins containing SET domain	GO:0071339^cellular_component^MLL1 complex`GO:0003680^molecular_function^AT DNA binding`GO:0070577^molecular_function^histone acetyl-lysine binding`GO:0042800^molecular_function^histone methyltransferase activity (H3-K4 specific)`GO:0046872^molecular_function^metal ion binding`GO:0042803^molecular_function^protein homodimerization activity`GO:0003700^molecular_function^sequence-specific DNA bindi…
AnatomicalStructureDevelopment	c8336_g1	c8336_g1_i1	sp|Q8C8N3|VWC2_MOUSE^Q8C8N3^Q:502-254,H:216-289^34.94%ID^E:4e-12^RecName: Full=Brorin;^Eukaryota; Metazoa; Chordata; Craniata; Vertebrata; Euteleostomi; Mammalia; Eutheria; Euarchontoglires; Glires; Rodentia; Sciurognathi; Muroidea; Muridae; Murinae; Mus; Mus	.	cds.c8336_g1_i1|m.37059	176-598[-]	sp|Q8C8N3|VWC2_MOUSE^Q8C8N3^Q:33-116,H:216-290^34.52%ID^E:3e-10^RecName: Full=Brorin;^Eukaryota; Metazoa; Chordata; Craniata; Vertebrata; Euteleostomi; Mammalia; Eutheria; Euarchontoglires; Glires; Rodentia; Sciurognathi; Muroidea; Muridae; Murinae; Mus; Mus	.	sigP:1^22^0.689^YES	.	NOG83498^Von Willebrand factor C domain-containing	GO:0005604^cellular_component^basement membrane`GO:0030054^cellular_component^cell junction`GO:0005615^cellular_component^extracellular space`GO:0005614^cellular_component^interstitial matrix`GO:0045202^cellular_component^synapse`GO:0030514^biological_process^negative regulation of BMP signaling pathway`GO:0010811^biological_process^positive regulation of cell-substrate adhesion`GO:0045666^biolog…
AnatomicalStructureDevelopment	c16881_g1	c16881_g1_i1	sp|Q8CJ27|ASPM_MOUSE^Q8CJ27^Q:381-686,H:31-133^33.98%ID^E:8e-10^RecName: Full=Abnormal spindle-like microcephaly-associated protein homolog;^Eukaryota; Metazoa; Chordata; Craniata; Vertebrata; Euteleostomi; Mammalia; Eutheria; Euarchontoglires; Glires; Rodentia; Sciurognathi; Muroidea; Muridae; Murinae; Mus; Mus	.	cds.c16881_g1_i1|m.37484	216-2324[+]	sp|Q8CJ27|ASPM_MOUSE^Q8CJ27^Q:56-164,H:31-140^33.64%ID^E:3e-11^RecName: Full=Abnormal spindle-like microcephaly-associated protein homolog;^Eukaryota; Metazoa; Chordata; Craniata; Vertebrata; Euteleostomi; Mammalia; Eutheria; Euarchontoglires; Glires; Rodentia; Sciurognathi; Muroidea; Muridae; Murinae; Mus; Mus	.	.	.	COG5022^Myosin heavy chain	GO:0005737^cellular_component^cytoplasm`GO:0030496^cellular_component^midbody`GO:0005634^cellular_component^nucleus`GO:0000922^cellular_component^spindle pole`GO:0048589^biological_process^developmental growth`GO:0021873^biological_process^forebrain neuroblast division`GO:0051661^biological_process^maintenance of centrosome location`GO:0007067^biological_process^mitosis`GO:0045769^biological_proc…
AnatomicalStructureDevelopment	c16783_g1	c16783_g1_i1	sp|O76840|PPN1_CAEEL^O76840^Q:175-669,H:936-1071^43.98%ID^E:6e-37^RecName: Full=Papilin;^Eukaryota; Metazoa; Ecdysozoa; Nematoda; Chromadorea; Rhabditida; Rhabditoidea; Rhabditidae; Peloderinae; Caenorhabditis	.	cds.c16783_g1_i1|m.37640	1-669[+]	sp|O76840|PPN1_CAEEL^O76840^Q:71-223,H:940-1071^45.45%ID^E:1e-26^RecName: Full=Papilin;^Eukaryota; Metazoa; Ecdysozoa; Nematoda; Chromadorea; Rhabditida; Rhabditoidea; Rhabditidae; Peloderinae; Caenorhabditis	.	.	.	.	GO:0005604^cellular_component^basement membrane`GO:0004222^molecular_function^metalloendopeptidase activity`GO:0004867^molecular_function^serine-type endopeptidase inhibitor activity`GO:0008270^molecular_function^zinc ion binding`GO:0000902^biological_process^cell morphogenesis`GO:0040002^biological_process^collagen and cuticulin-based cuticle development`GO:0008340^biological_process^determinati…
AnatomicalStructureDevelopment	c16783_g1	c16783_g1_i1	sp|O76840|PPN1_CAEEL^O76840^Q:175-669,H:936-1071^43.98%ID^E:6e-37^RecName: Full=Papilin;^Eukaryota; Metazoa; Ecdysozoa; Nematoda; Chromadorea; Rhabditida; Rhabditoidea; Rhabditidae; Peloderinae; Caenorhabditis	.	cds.c16783_g1_i1|m.37641	284-667[-]	.	.	.	.	.	.
LipidMetabolicProcess	c13382_g1	c13382_g1_i1	sp|O18404|HCD2_DROME^O18404^Q:969-208,H:2-255^72.44%ID^E:9e-128^RecName: Full=3-hydroxyacyl-CoA dehydrogenase type-2;^Eukaryota; Metazoa; Ecdysozoa; Arthropoda; Hexapoda; Insecta; Pterygota; Neoptera; Endopterygota; Diptera; Brachycera; Muscomorpha; Ephydroidea; Drosophilidae; Drosophila; Sophophora	.	cds.c13382_g1_i1|m.248	205-987[-]	sp|O18404|HCD2_DROME^O18404^Q:7-260,H:2-255^72.44%ID^E:3e-136^RecName: Full=3-hydroxyacyl-CoA dehydrogenase type-2;^Eukaryota; Metazoa; Ecdysozoa; Arthropoda; Hexapoda; Insecta; Pterygota; Neoptera; Endopterygota; Diptera; Brachycera; Muscomorpha; Ephydroidea; Drosophilidae; Drosophila; Sophophora	PF00106.20^adh_short^short chain dehydrogenase^13-184^E:2.7e-27`PF08659.5^KR^KR domain^13-198^E:6.2e-13`PF13561.1^adh_short_C2^Enoyl-(Acyl carrier protein) reductase^19-254^E:6.1e-12	.	.	COG1028^Dehydrogenases with different specificities (related to short-chain alcohol dehydrogenases)	GO:0005829^cellular_component^cytosol`GO:0005811^cellular_component^lipid particle`GO:0005875^cellular_component^microtubule associated complex`GO:0005739^cellular_component^mitochondrion`GO:0047015^molecular_function^3-hydroxy-2-methylbutyryl-CoA dehydrogenase activity`GO:0003857^molecular_function^3-hydroxyacyl-CoA dehydrogenase activity`GO:0047022^molecular_function^7-beta-hydroxysteroid dehyd…
LipidMetabolicProcess	c12775_g1	c12775_g1_i1	sp|P0C024|NUDT7_HUMAN^P0C024^Q:762-157,H:22-218^37.25%ID^E:2e-31^RecName: Full=Peroxisomal coenzyme A diphosphatase NUDT7;^Eukaryota; Metazoa; Chordata; Craniata; Vertebrata; Euteleostomi; Mammalia; Eutheria; Euarchontoglires; Primates; Haplorrhini; Catarrhini; Hominidae; Homo	.	cds.c12775_g1_i1|m.376	88-798[-]	sp|P0C024|NUDT7_HUMAN^P0C024^Q:13-214,H:22-218^37.25%ID^E:8e-34^RecName: Full=Peroxisomal coenzyme A diphosphatase NUDT7;^Eukaryota; Metazoa; Chordata; Craniata; Vertebrata; Euteleostomi; Mammalia; Eutheria; Euarchontoglires; Primates; Haplorrhini; Catarrhini; Hominidae; Homo	PF00293.23^NUDIX^NUDIX domain^35-151^E:5.9e-16	.	ExpAA=20.16^PredHel=1^Topology=i178-200o	COG0494^NTP pyrophosphohydrolases including oxidative damage repair enzymes	GO:0005777^cellular_component^peroxisome`GO:0003986^molecular_function^acetyl-CoA hydrolase activity`GO:0016818^molecular_function^hydrolase activity, acting on acid anhydrides, in phosphorus-containing anhydrides`GO:0000287^molecular_function^magnesium ion binding`GO:0030145^molecular_function^manganese ion binding`GO:0046356^biological_process^acetyl-CoA catabolic process`GO:0050873^biological_…
LipidMetabolicProcess	c48961_g1	c48961_g1_i1	sp|O97583|NDST2_BOVIN^O97583^Q:642-1,H:393-607^61.4%ID^E:1e-89^RecName: Full=Bifunctional heparan sulfate N-deacetylase/N-sulfotransferase 2;^Eukaryota; Metazoa; Chordata; Craniata; Vertebrata; Euteleostomi; Mammalia; Eutheria; Laurasiatheria; Cetartiodactyla; Ruminantia; Pecora; Bovidae; Bovinae; Bos	.	cds.c48961_g1_i1|m.594	1-648[-]	sp|O97583|NDST2_BOVIN^O97583^Q:3-216,H:393-607^61.4%ID^E:8e-89^RecName: Full=Bifunctional heparan sulfate N-deacetylase/N-sulfotransferase 2;^Eukaryota; Metazoa; Chordata; Craniata; Vertebrata; Euteleostomi; Mammalia; Eutheria; Laurasiatheria; Cetartiodactyla; Ruminantia; Pecora; Bovidae; Bovinae; Bos	PF12062.3^HSNSD^heparan sulfate-N-deacetylase^1-124^E:5.4e-52	.	.	.	GO:0000139^cellular_component^Golgi membrane`GO:0016021^cellular_component^integral to membrane`GO:0015016^molecular_function^[heparan sulfate]-glucosamine N-sulfotransferase activity`GO:0016787^molecular_function^hydrolase activity`GO:0015012^biological_process^heparan sulfate proteoglycan biosynthetic process`GO:0030210^biological_process^heparin biosynthetic process
LipidMetabolicProcess	c32336_g2	c32336_g2_i1	sp|Q4AEH5|GPX3_HYLLA^Q4AEH5^Q:157-744,H:30-223^48.73%ID^E:6e-46^RecName: Full=Glutathione peroxidase 3;^Eukaryota; Metazoa; Chordata; Craniata; Vertebrata; Euteleostomi; Mammalia; Eutheria; Euarchontoglires; Primates; Haplorrhini; Catarrhini; Hylobatidae; Hylobates	.	cds.c32336_g2_i1|m.1728	440-880[+]	.	.	.	.	.	.
LipidMetabolicProcess	c32336_g2	c32336_g2_i1	sp|Q4AEH5|GPX3_HYLLA^Q4AEH5^Q:157-744,H:30-223^48.73%ID^E:6e-46^RecName: Full=Glutathione peroxidase 3;^Eukaryota; Metazoa; Chordata; Craniata; Vertebrata; Euteleostomi; Mammalia; Eutheria; Euarchontoglires; Primates; Haplorrhini; Catarrhini; Hylobatidae; Hylobates	.	cds.c32336_g2_i1|m.1727	319-762[+]	sp|P23764|GPX3_RAT^P23764^Q:1-141,H:82-222^53.52%ID^E:4e-43^RecName: Full=Glutathione peroxidase 3;^Eukaryota; Metazoa; Chordata; Craniata; Vertebrata; Euteleostomi; Mammalia; Eutheria; Euarchontoglires; Glires; Rodentia; Sciurognathi; Muroidea; Muridae; Murinae; Rattus	PF00255.14^GSHPx^Glutathione peroxidase^1-73^E:3.8e-21	.	.	COG0386^Glutathione peroxidase	GO:0005615^cellular_component^extracellular space`GO:0043295^molecular_function^glutathione binding`GO:0004602^molecular_function^glutathione peroxidase activity`GO:0008430^molecular_function^selenium binding`GO:0007565^biological_process^female pregnancy`GO:0006749^biological_process^glutathione metabolic process`GO:0042744^biological_process^hydrogen peroxide catabolic process`GO:0051289^biolog…
LipidMetabolicProcess	c32336_g2	c32336_g2_i1	sp|Q4AEH5|GPX3_HYLLA^Q4AEH5^Q:157-744,H:30-223^48.73%ID^E:6e-46^RecName: Full=Glutathione peroxidase 3;^Eukaryota; Metazoa; Chordata; Craniata; Vertebrata; Euteleostomi; Mammalia; Eutheria; Euarchontoglires; Primates; Haplorrhini; Catarrhini; Hylobatidae; Hylobates	.	cds.c32336_g2_i1|m.1726	364-888[-]	.	.	.	.	.	.
LipidMetabolicProcess	c32348_g1	c32348_g1_i1	sp|A2TIL1|GSHR_CALJA^A2TIL1^Q:72-1424,H:59-522^62.1%ID^E:1e-178^RecName: Full=Glutathione reductase, mitochondrial;^Eukaryota; Metazoa; Chordata; Craniata; Vertebrata; Euteleostomi; Mammalia; Eutheria; Euarchontoglires; Primates; Haplorrhini; Platyrrhini; Cebidae; Callitrichinae; Callithrix	.	cds.c32348_g1_i1|m.1731	3-1427[+]	sp|A2TIL1|GSHR_CALJA^A2TIL1^Q:27-474,H:62-522^62.28%ID^E:0^RecName: Full=Glutathione reductase, mitochondrial;^Eukaryota; Metazoa; Chordata; Craniata; Vertebrata; Euteleostomi; Mammalia; Eutheria; Euarchontoglires; Primates; Haplorrhini; Platyrrhini; Cebidae; Callitrichinae; Callithrix	PF07992.9^Pyr_redox_2^Pyridine nucleotide-disulphide oxidoreductase^31-330^E:8e-43`PF13738.1^Pyr_redox_3^Pyridine nucleotide-disulphide oxidoreductase^33-206^E:1e-11`PF00070.22^Pyr_redox^Pyridine nucleotide-disulphide oxidoreductase^193-270^E:9.9e-18`PF02852.17^Pyr_redox_dim^Pyridine nucleotide-disulphide oxidoreductase, dimerisation domain^363-474^E:2.1e-33	.	.	.	GO:0005739^cellular_component^mitochondrion`GO:0050660^molecular_function^flavin adenine dinucleotide binding`GO:0004362^molecular_function^glutathione-disulfide reductase activity`GO:0050661^molecular_function^NADP binding`GO:0045454^biological_process^cell redox homeostasis`GO:0006749^biological_process^glutathione metabolic process
LipidMetabolicProcess	c32395_g1	c32395_g1_i1	sp|A5A6P1|SERA_PANTR^A5A6P1^Q:636-1,H:6-217^62.74%ID^E:5e-87^RecName: Full=D-3-phosphoglycerate dehydrogenase;^Eukaryota; Metazoa; Chordata; Craniata; Vertebrata; Euteleostomi; Mammalia; Eutheria; Euarchontoglires; Primates; Haplorrhini; Catarrhini; Hominidae; Pan	.	cds.c32395_g1_i1|m.1938	1-705[-]	sp|Q61753|SERA_MOUSE^Q61753^Q:26-235,H:8-217^62.86%ID^E:1e-91^RecName: Full=D-3-phosphoglycerate dehydrogenase;^Eukaryota; Metazoa; Chordata; Craniata; Vertebrata; Euteleostomi; Mammalia; Eutheria; Euarchontoglires; Glires; Rodentia; Sciurognathi; Muroidea; Muridae; Murinae; Mus; Mus	PF00389.25^2-Hacid_dh^D-isomer specific 2-hydroxyacid dehydrogenase, catalytic domain^27-197^E:5.5e-33`PF02826.14^2-Hacid_dh_C^D-isomer specific 2-hydroxyacid dehydrogenase, NAD binding domain^130-235^E:9.7e-28	.	.	COG0111^Phosphoglycerate dehydrogenase and related dehydrogenases	GO:0051287^molecular_function^NAD binding`GO:0004617^molecular_function^phosphoglycerate dehydrogenase activity`GO:0022402^biological_process^cell cycle process`GO:0009448^biological_process^gamma-aminobutyric acid metabolic process`GO:0021782^biological_process^glial cell development`GO:0006541^biological_process^glutamine metabolic process`GO:0006544^biological_process^glycine metabolic process…
LipidMetabolicProcess	c32395_g1	c32395_g1_i1	sp|A5A6P1|SERA_PANTR^A5A6P1^Q:636-1,H:6-217^62.74%ID^E:5e-87^RecName: Full=D-3-phosphoglycerate dehydrogenase;^Eukaryota; Metazoa; Chordata; Craniata; Vertebrata; Euteleostomi; Mammalia; Eutheria; Euarchontoglires; Primates; Haplorrhini; Catarrhini; Hominidae; Pan	.	cds.c32395_g1_i1|m.1939	119-703[+]	.	.	.	ExpAA=50.67^PredHel=2^Topology=i69-91o106-123i	.	.
LipidMetabolicProcess	c32395_g1	c32395_g1_i1	sp|A5A6P1|SERA_PANTR^A5A6P1^Q:636-1,H:6-217^62.74%ID^E:5e-87^RecName: Full=D-3-phosphoglycerate dehydrogenase;^Eukaryota; Metazoa; Chordata; Craniata; Vertebrata; Euteleostomi; Mammalia; Eutheria; Euarchontoglires; Primates; Haplorrhini; Catarrhini; Hominidae; Pan	.	cds.c32395_g1_i1|m.1940	325-624[+]	.	.	.	.	.	.
LipidMetabolicProcess	c32395_g2	c32395_g2_i1	sp|O08651|SERA_RAT^O08651^Q:2-742,H:210-457^45.7%ID^E:1e-52^RecName: Full=D-3-phosphoglycerate dehydrogenase;^Eukaryota; Metazoa; Chordata; Craniata; Vertebrata; Euteleostomi; Mammalia; Eutheria; Euarchontoglires; Glires; Rodentia; Sciurognathi; Muroidea; Muridae; Murinae; Rattus	.	cds.c32395_g2_i1|m.1941	2-1075[+]	sp|O08651|SERA_RAT^O08651^Q:1-250,H:210-460^45.17%ID^E:1e-58^RecName: Full=D-3-phosphoglycerate dehydrogenase;^Eukaryota; Metazoa; Chordata; Craniata; Vertebrata; Euteleostomi; Mammalia; Eutheria; Euarchontoglires; Glires; Rodentia; Sciurognathi; Muroidea; Muridae; Murinae; Rattus	PF02826.14^2-Hacid_dh_C^D-isomer specific 2-hydroxyacid dehydrogenase, NAD binding domain^2-76^E:1.2e-26	.	.	COG0111^Phosphoglycerate dehydrogenase and related dehydrogenases	GO:0051287^molecular_function^NAD binding`GO:0004617^molecular_function^phosphoglycerate dehydrogenase activity`GO:0022402^biological_process^cell cycle process`GO:0009448^biological_process^gamma-aminobutyric acid metabolic process`GO:0021782^biological_process^glial cell development`GO:0006541^biological_process^glutamine metabolic process`GO:0006544^biological_process^glycine metabolic process…
LipidMetabolicProcess	c32395_g2	c32395_g2_i2	sp|O08651|SERA_RAT^O08651^Q:2-742,H:210-457^45.7%ID^E:1e-52^RecName: Full=D-3-phosphoglycerate dehydrogenase;^Eukaryota; Metazoa; Chordata; Craniata; Vertebrata; Euteleostomi; Mammalia; Eutheria; Euarchontoglires; Glires; Rodentia; Sciurognathi; Muroidea; Muridae; Murinae; Rattus	.	cds.c32395_g2_i2|m.1942	2-1075[+]	sp|O08651|SERA_RAT^O08651^Q:1-250,H:210-460^45.17%ID^E:1e-58^RecName: Full=D-3-phosphoglycerate dehydrogenase;^Eukaryota; Metazoa; Chordata; Craniata; Vertebrata; Euteleostomi; Mammalia; Eutheria; Euarchontoglires; Glires; Rodentia; Sciurognathi; Muroidea; Muridae; Murinae; Rattus	PF02826.14^2-Hacid_dh_C^D-isomer specific 2-hydroxyacid dehydrogenase, NAD binding domain^2-76^E:1.2e-26	.	.	COG0111^Phosphoglycerate dehydrogenase and related dehydrogenases	GO:0051287^molecular_function^NAD binding`GO:0004617^molecular_function^phosphoglycerate dehydrogenase activity`GO:0022402^biological_process^cell cycle process`GO:0009448^biological_process^gamma-aminobutyric acid metabolic process`GO:0021782^biological_process^glial cell development`GO:0006541^biological_process^glutamine metabolic process`GO:0006544^biological_process^glycine metabolic process…
LipidMetabolicProcess	c32228_g1	c32228_g1_i1	sp|Q9HCL2|GPAT1_HUMAN^Q9HCL2^Q:5251-3011,H:59-813^33.38%ID^E:4e-114^RecName: Full=Glycerol-3-phosphate acyltransferase 1, mitochondrial;^Eukaryota; Metazoa; Chordata; Craniata; Vertebrata; Euteleostomi; Mammalia; Eutheria; Euarchontoglires; Primates; Haplorrhini; Catarrhini; Hominidae; Homo	.	cds.c32228_g1_i1|m.3421	216-602[+]	sp|Q28H62|CYTM1_XENTR^Q28H62^Q:61-128,H:37-107^45.95%ID^E:6e-09^RecName: Full=Cysteine-rich and transmembrane domain-containing protein 1;^Eukaryota; Metazoa; Chordata; Craniata; Vertebrata; Euteleostomi; Amphibia; Batrachia; Anura; Pipoidea; Pipidae; Xenopodinae; Xenopus; Silurana	.	.	.	.	GO:0016021^cellular_component^integral to membrane
LipidMetabolicProcess	c32228_g1	c32228_g1_i1	sp|Q9HCL2|GPAT1_HUMAN^Q9HCL2^Q:5251-3011,H:59-813^33.38%ID^E:4e-114^RecName: Full=Glycerol-3-phosphate acyltransferase 1, mitochondrial;^Eukaryota; Metazoa; Chordata; Craniata; Vertebrata; Euteleostomi; Mammalia; Eutheria; Euarchontoglires; Primates; Haplorrhini; Catarrhini; Hominidae; Homo	.	cds.c32228_g1_i1|m.3420	97-621[-]	.	.	.	.	.	.
LipidMetabolicProcess	c32228_g1	c32228_g1_i1	sp|Q9HCL2|GPAT1_HUMAN^Q9HCL2^Q:5251-3011,H:59-813^33.38%ID^E:4e-114^RecName: Full=Glycerol-3-phosphate acyltransferase 1, mitochondrial;^Eukaryota; Metazoa; Chordata; Craniata; Vertebrata; Euteleostomi; Mammalia; Eutheria; Euarchontoglires; Primates; Haplorrhini; Catarrhini; Hominidae; Homo	.	cds.c32228_g1_i1|m.3419	2966-5437[-]	sp|P97564|GPAT1_RAT^P97564^Q:61-802,H:57-806^33.16%ID^E:1e-140^RecName: Full=Glycerol-3-phosphate acyltransferase 1, mitochondrial;^Eukaryota; Metazoa; Chordata; Craniata; Vertebrata; Euteleostomi; Mammalia; Eutheria; Euarchontoglires; Glires; Rodentia; Sciurognathi; Muroidea; Muridae; Murinae; Rattus	PF01553.16^Acyltransferase^Acyltransferase^218-355^E:1e-18	.	.	COG2937^Glycerol-3-phosphate O-acyltransferase	GO:0016021^cellular_component^integral to membrane`GO:0005743^cellular_component^mitochondrial inner membrane`GO:0005741^cellular_component^mitochondrial outer membrane`GO:0004366^molecular_function^glycerol-3-phosphate O-acyltransferase activity`GO:0006637^biological_process^acyl-CoA metabolic process`GO:0016024^biological_process^CDP-diacylglycerol biosynthetic process`GO:0032869^biological_pro…
LipidMetabolicProcess	c56823_g1	c56823_g1_i1	sp|P52632|STA5B_RAT^P52632^Q:657-1,H:98-325^35.78%ID^E:1e-26^RecName: Full=Signal transducer and activator of transcription 5B;^Eukaryota; Metazoa; Chordata; Craniata; Vertebrata; Euteleostomi; Mammalia; Eutheria; Euarchontoglires; Glires; Rodentia; Sciurognathi; Muroidea; Muridae; Murinae; Rattus	.	cds.c56823_g1_i1|m.4169	1-642[-]	sp|P52632|STA5B_RAT^P52632^Q:40-214,H:155-325^40%ID^E:7e-23^RecName: Full=Signal transducer and activator of transcription 5B;^Eukaryota; Metazoa; Chordata; Craniata; Vertebrata; Euteleostomi; Mammalia; Eutheria; Euarchontoglires; Glires; Rodentia; Sciurognathi; Muroidea; Muridae; Murinae; Rattus	PF01017.15^STAT_alpha^STAT protein, all-alpha domain^26-214^E:5.4e-21	.	.	.	GO:0005829^cellular_component^cytosol`GO:0005634^cellular_component^nucleus`GO:0005509^molecular_function^calcium ion binding`GO:0003690^molecular_function^double-stranded DNA binding`GO:0000979^molecular_function^RNA polymerase II core promoter sequence-specific DNA binding`GO:0043565^molecular_function^sequence-specific DNA binding`GO:0003700^molecular_function^sequence-specific DNA binding tra…
LipidMetabolicProcess	c56823_g1	c56823_g1_i1	sp|P52632|STA5B_RAT^P52632^Q:657-1,H:98-325^35.78%ID^E:1e-26^RecName: Full=Signal transducer and activator of transcription 5B;^Eukaryota; Metazoa; Chordata; Craniata; Vertebrata; Euteleostomi; Mammalia; Eutheria; Euarchontoglires; Glires; Rodentia; Sciurognathi; Muroidea; Muridae; Murinae; Rattus	.	cds.c56823_g1_i1|m.4170	2-328[+]	.	.	.	.	.	.
LipidMetabolicProcess	c4947_g1	c4947_g1_i1	sp|P40320|METK_DROME^P40320^Q:188-604,H:28-162^68.35%ID^E:2e-56^RecName: Full=S-adenosylmethionine synthase;^Eukaryota; Metazoa; Ecdysozoa; Arthropoda; Hexapoda; Insecta; Pterygota; Neoptera; Endopterygota; Diptera; Brachycera; Muscomorpha; Ephydroidea; Drosophilidae; Drosophila; Sophophora	.	cds.c4947_g1_i1|m.4505	302-604[-]	.	.	.	ExpAA=45.09^PredHel=2^Topology=o15-37i58-80o	.	.
LipidMetabolicProcess	c4947_g1	c4947_g1_i1	sp|P40320|METK_DROME^P40320^Q:188-604,H:28-162^68.35%ID^E:2e-56^RecName: Full=S-adenosylmethionine synthase;^Eukaryota; Metazoa; Ecdysozoa; Arthropoda; Hexapoda; Insecta; Pterygota; Neoptera; Endopterygota; Diptera; Brachycera; Muscomorpha; Ephydroidea; Drosophilidae; Drosophila; Sophophora	.	cds.c4947_g1_i1|m.4504	140-604[+]	sp|Q3THS6|METK2_MOUSE^Q3THS6^Q:15-155,H:15-151^66.9%ID^E:2e-58^RecName: Full=S-adenosylmethionine synthase isoform type-2;^Eukaryota; Metazoa; Chordata; Craniata; Vertebrata; Euteleostomi; Mammalia; Eutheria; Euarchontoglires; Glires; Rodentia; Sciurognathi; Muroidea; Muridae; Murinae; Mus; Mus	PF00438.15^S-AdoMet_synt_N^S-adenosylmethionine synthetase, N-terminal domain^17-112^E:1.8e-40`PF02772.11^S-AdoMet_synt_M^S-adenosylmethionine synthetase, central domain^134-155^E:2e-08	.	.	COG0192^S-adenosylmethionine synthetase	GO:0005524^molecular_function^ATP binding`GO:0046872^molecular_function^metal ion binding`GO:0004478^molecular_function^methionine adenosyltransferase activity`GO:0007623^biological_process^circadian rhythm`GO:0015948^biological_process^methanogenesis`GO:0006730^biological_process^one-carbon metabolic process`GO:0051591^biological_process^response to cAMP`GO:0042493^biological_process^response to…
LipidMetabolicProcess	c18538_g1	c18538_g1_i1	sp|P77735|YAJO_ECOLI^P77735^Q:156-1163,H:1-319^36.09%ID^E:3e-56^RecName: Full=Uncharacterized oxidoreductase YajO;^Bacteria; Proteobacteria; Gammaproteobacteria; Enterobacteriales; Enterobacteriaceae; Escherichia	.	cds.c18538_g1_i1|m.5227	3-1232[+]	sp|P77735|YAJO_ECOLI^P77735^Q:52-387,H:1-319^36.09%ID^E:2e-57^RecName: Full=Uncharacterized oxidoreductase YajO;^Bacteria; Proteobacteria; Gammaproteobacteria; Enterobacteriales; Enterobacteriaceae; Escherichia	PF00248.16^Aldo_ket_red^Aldo/keto reductase family^66-380^E:1.2e-79	.	.	COG0667^Predicted oxidoreductases (related to aryl-alcohol dehydrogenases)	GO:0016491^molecular_function^oxidoreductase activity`GO:0006772^biological_process^thiamine metabolic process
LipidMetabolicProcess	c30626_g1	c30626_g1_i1	sp|Q9CQF9|PCYOX_MOUSE^Q9CQF9^Q:245-1594,H:47-494^39.74%ID^E:2e-95^RecName: Full=Prenylcysteine oxidase;^Eukaryota; Metazoa; Chordata; Craniata; Vertebrata; Euteleostomi; Mammalia; Eutheria; Euarchontoglires; Glires; Rodentia; Sciurognathi; Muroidea; Muridae; Murinae; Mus; Mus	.	cds.c30626_g1_i1|m.5458	119-1648[+]	sp|Q9CQF9|PCYOX_MOUSE^Q9CQF9^Q:32-492,H:36-494^40.72%ID^E:1e-113^RecName: Full=Prenylcysteine oxidase;^Eukaryota; Metazoa; Chordata; Craniata; Vertebrata; Euteleostomi; Mammalia; Eutheria; Euarchontoglires; Glires; Rodentia; Sciurognathi; Muroidea; Muridae; Murinae; Mus; Mus	PF13450.1^NAD_binding_8^NAD(P)-binding Rossmann-like domain^35-98^E:4.4e-08`PF07156.9^Prenylcys_lyase^Prenylcysteine lyase^124-495^E:4.3e-96	sigP:1^18^0.786^YES	.	NOG73316^Prenylcysteine oxidase 1	GO:0005764^cellular_component^lysosome`GO:0005886^cellular_component^plasma membrane`GO:0034361^cellular_component^very-low-density lipoprotein particle`GO:0008555^molecular_function^chloride-transporting ATPase activity`GO:0001735^molecular_function^prenylcysteine oxidase activity`GO:0030327^biological_process^prenylated protein catabolic process`GO:0030328^biological_process^prenylcysteine cata…
LipidMetabolicProcess	c30245_g2	c30245_g2_i1	sp|Q58DW2|CGL_BOVIN^Q58DW2^Q:204-1367,H:15-397^65.98%ID^E:2e-170^RecName: Full=Cystathionine gamma-lyase;^Eukaryota; Metazoa; Chordata; Craniata; Vertebrata; Euteleostomi; Mammalia; Eutheria; Laurasiatheria; Cetartiodactyla; Ruminantia; Pecora; Bovidae; Bovinae; Bos	.	cds.c30245_g2_i1|m.5640	57-1379[+]	sp|Q19QT7|CGL_PIG^Q19QT7^Q:50-437,H:15-397^65.98%ID^E:0^RecName: Full=Cystathionine gamma-lyase;^Eukaryota; Metazoa; Chordata; Craniata; Vertebrata; Euteleostomi; Mammalia; Eutheria; Laurasiatheria; Cetartiodactyla; Suina; Suidae; Sus	PF01053.15^Cys_Met_Meta_PP^Cys/Met metabolism PLP-dependent enzyme^54-435^E:8.8e-148`PF00155.16^Aminotran_1_2^Aminotransferase class I and II^95-282^E:0.00027	.	.	COG0626^Cystathionine beta-lyases/cystathionine gamma-synthases	GO:0005737^cellular_component^cytoplasm`GO:0004123^molecular_function^cystathionine gamma-lyase activity`GO:0080146^molecular_function^L-cysteine desulfhydrase activity`GO:0044540^molecular_function^L-cystine L-cysteine-lyase (deaminating)`GO:0030170^molecular_function^pyridoxal phosphate binding`GO:0019344^biological_process^cysteine biosynthetic process`GO:0070814^biological_process^hydrogen su…
LipidMetabolicProcess	c30245_g2	c30245_g2_i1	sp|Q58DW2|CGL_BOVIN^Q58DW2^Q:204-1367,H:15-397^65.98%ID^E:2e-170^RecName: Full=Cystathionine gamma-lyase;^Eukaryota; Metazoa; Chordata; Craniata; Vertebrata; Euteleostomi; Mammalia; Eutheria; Laurasiatheria; Cetartiodactyla; Ruminantia; Pecora; Bovidae; Bovinae; Bos	.	cds.c30245_g2_i1|m.5641	5606-6625[-]	sp|Q9VRJ2|FITM_DROME^Q9VRJ2^Q:42-337,H:38-337^33.44%ID^E:1e-58^RecName: Full=FIT family protein CG10671;^Eukaryota; Metazoa; Ecdysozoa; Arthropoda; Hexapoda; Insecta; Pterygota; Neoptera; Endopterygota; Diptera; Brachycera; Muscomorpha; Ephydroidea; Drosophilidae; Drosophila; Sophophora	PF10261.4^Scs3p^Inositol phospholipid synthesis and fat-storage-inducing TM^104-311^E:4e-35	.	ExpAA=124.07^PredHel=6^Topology=o57-76i83-102o122-144i156-178o262-284i297-315o	.	GO:0005789^cellular_component^endoplasmic reticulum membrane`GO:0016021^cellular_component^integral to membrane`GO:0019915^biological_process^lipid storage
LipidMetabolicProcess	c30709_g1	c30709_g1_i1	sp|B3MQP7|T23O_DROAN^B3MQP7^Q:194-1315,H:8-375^56.27%ID^E:3e-125^RecName: Full=Tryptophan 2,3-dioxygenase;^Eukaryota; Metazoa; Ecdysozoa; Arthropoda; Hexapoda; Insecta; Pterygota; Neoptera; Endopterygota; Diptera; Brachycera; Muscomorpha; Ephydroidea; Drosophilidae; Drosophila; Sophophora	.	cds.c30709_g1_i1|m.5772	2466-3158[-]	sp|P16444|DPEP1_HUMAN^P16444^Q:1-221,H:157-372^51.8%ID^E:3e-75^RecName: Full=Dipeptidase 1;^Eukaryota; Metazoa; Chordata; Craniata; Vertebrata; Euteleostomi; Mammalia; Eutheria; Euarchontoglires; Primates; Haplorrhini; Catarrhini; Hominidae; Homo	PF01244.16^Peptidase_M19^Membrane dipeptidase (Peptidase family M19)^1-199^E:9.1e-79	.	.	COG2355^Zn-dependent dipeptidase, microsomal dipeptidase homolog	GO:0031225^cellular_component^anchored to membrane`GO:0045177^cellular_component^apical part of cell`GO:0016324^cellular_component^apical plasma membrane`GO:0005615^cellular_component^extracellular space`GO:0031528^cellular_component^microvillus membrane`GO:0005886^cellular_component^plasma membrane`GO:0043027^molecular_function^cysteine-type endopeptidase inhibitor activity involved in apoptotic…
LipidMetabolicProcess	c30709_g1	c30709_g1_i1	sp|B3MQP7|T23O_DROAN^B3MQP7^Q:194-1315,H:8-375^56.27%ID^E:3e-125^RecName: Full=Tryptophan 2,3-dioxygenase;^Eukaryota; Metazoa; Ecdysozoa; Arthropoda; Hexapoda; Insecta; Pterygota; Neoptera; Endopterygota; Diptera; Brachycera; Muscomorpha; Ephydroidea; Drosophilidae; Drosophila; Sophophora	.	cds.c30709_g1_i1|m.5771	212-1468[+]	sp|B3NVC6|T23O_DROER^B3NVC6^Q:4-368,H:3-374^57.22%ID^E:1e-145^RecName: Full=Tryptophan 2,3-dioxygenase;^Eukaryota; Metazoa; Ecdysozoa; Arthropoda; Hexapoda; Insecta; Pterygota; Neoptera; Endopterygota; Diptera; Brachycera; Muscomorpha; Ephydroidea; Drosophilidae; Drosophila; Sophophora	PF03301.8^Trp_dioxygenase^Tryptophan 2,3-dioxygenase^8-351^E:3.3e-136	.	.	.	GO:0020037^molecular_function^heme binding`GO:0005506^molecular_function^iron ion binding`GO:0004833^molecular_function^tryptophan 2,3-dioxygenase activity`GO:0006727^biological_process^ommochrome biosynthetic process`GO:0019441^biological_process^tryptophan catabolic process to kynurenine
LipidMetabolicProcess	c30588_g1	c30588_g1_i2	sp|O75897|ST1C4_HUMAN^O75897^Q:5-760,H:44-300^34.85%ID^E:3e-41^RecName: Full=Sulfotransferase 1C4;^Eukaryota; Metazoa; Chordata; Craniata; Vertebrata; Euteleostomi; Mammalia; Eutheria; Euarchontoglires; Primates; Haplorrhini; Catarrhini; Hominidae; Homo	.	cds.c30588_g1_i2|m.5943	2-775[+]	sp|O75897|ST1C4_HUMAN^O75897^Q:2-253,H:44-300^35.23%ID^E:3e-41^RecName: Full=Sulfotransferase 1C4;^Eukaryota; Metazoa; Chordata; Craniata; Vertebrata; Euteleostomi; Mammalia; Eutheria; Euarchontoglires; Primates; Haplorrhini; Catarrhini; Hominidae; Homo	PF00685.22^Sulfotransfer_1^Sulfotransferase domain^4-247^E:6.1e-46	.	.	.	GO:0005829^cellular_component^cytosol`GO:0008146^molecular_function^sulfotransferase activity`GO:0050427^biological_process^3'-phosphoadenosine 5'-phosphosulfate metabolic process`GO:0051923^biological_process^sulfation`GO:0006805^biological_process^xenobiotic metabolic process
LipidMetabolicProcess	c30588_g1	c30588_g1_i3	sp|O75897|ST1C4_HUMAN^O75897^Q:16-771,H:44-300^35.61%ID^E:8e-42^RecName: Full=Sulfotransferase 1C4;^Eukaryota; Metazoa; Chordata; Craniata; Vertebrata; Euteleostomi; Mammalia; Eutheria; Euarchontoglires; Primates; Haplorrhini; Catarrhini; Hominidae; Homo	.	cds.c30588_g1_i3|m.5944	1-786[+]	sp|O75897|ST1C4_HUMAN^O75897^Q:6-257,H:44-300^35.98%ID^E:3e-43^RecName: Full=Sulfotransferase 1C4;^Eukaryota; Metazoa; Chordata; Craniata; Vertebrata; Euteleostomi; Mammalia; Eutheria; Euarchontoglires; Primates; Haplorrhini; Catarrhini; Hominidae; Homo	PF00685.22^Sulfotransfer_1^Sulfotransferase domain^7-251^E:4.4e-46	.	.	.	GO:0005829^cellular_component^cytosol`GO:0008146^molecular_function^sulfotransferase activity`GO:0050427^biological_process^3'-phosphoadenosine 5'-phosphosulfate metabolic process`GO:0051923^biological_process^sulfation`GO:0006805^biological_process^xenobiotic metabolic process
LipidMetabolicProcess	c30961_g1	c30961_g1_i1	sp|Q10341|CYS2_SCHPO^Q10341^Q:560-1435,H:67-358^59.39%ID^E:1e-97^RecName: Full=Probable serine-O-acetyltransferase cys2;^Eukaryota; Fungi; Dikarya; Ascomycota; Taphrinomycotina; Schizosaccharomycetes; Schizosaccharomycetales; Schizosaccharomycetaceae; Schizosaccharomyces	.	cds.c30961_g1_i1|m.6042	3199-3612[+]	.	.	.	.	.	.
LipidMetabolicProcess	c30961_g1	c30961_g1_i1	sp|Q10341|CYS2_SCHPO^Q10341^Q:560-1435,H:67-358^59.39%ID^E:1e-97^RecName: Full=Probable serine-O-acetyltransferase cys2;^Eukaryota; Fungi; Dikarya; Ascomycota; Taphrinomycotina; Schizosaccharomycetes; Schizosaccharomycetales; Schizosaccharomycetaceae; Schizosaccharomyces	.	cds.c30961_g1_i1|m.6041	242-1741[+]	sp|Q10341|CYS2_SCHPO^Q10341^Q:107-402,H:67-362^58.86%ID^E:4e-120^RecName: Full=Probable serine-O-acetyltransferase cys2;^Eukaryota; Fungi; Dikarya; Ascomycota; Taphrinomycotina; Schizosaccharomycetes; Schizosaccharomycetales; Schizosaccharomycetaceae; Schizosaccharomyces	PF12697.2^Abhydrolase_6^Alpha/beta hydrolase family^162-442^E:2.5e-14`PF00561.15^Abhydrolase_1^alpha/beta hydrolase fold^199-471^E:2.6e-18	.	.	COG2021^Homoserine acetyltransferase	GO:0005739^cellular_component^mitochondrion`GO:0004414^molecular_function^homoserine O-acetyltransferase activity`GO:0019344^biological_process^cysteine biosynthetic process`GO:0009086^biological_process^methionine biosynthetic process`GO:0006555^biological_process^methionine metabolic process
LipidMetabolicProcess	c30961_g1	c30961_g1_i1	sp|Q10341|CYS2_SCHPO^Q10341^Q:560-1435,H:67-358^59.39%ID^E:1e-97^RecName: Full=Probable serine-O-acetyltransferase cys2;^Eukaryota; Fungi; Dikarya; Ascomycota; Taphrinomycotina; Schizosaccharomycetes; Schizosaccharomycetales; Schizosaccharomycetaceae; Schizosaccharomyces	.	cds.c30961_g1_i1|m.6040	3232-4797[-]	sp|P42264|GRIK3_RAT^P42264^Q:40-498,H:417-856^28.94%ID^E:2e-56^RecName: Full=Glutamate receptor ionotropic, kainate 3;^Eukaryota; Metazoa; Chordata; Craniata; Vertebrata; Euteleostomi; Mammalia; Eutheria; Euarchontoglires; Glires; Rodentia; Sciurognathi; Muroidea; Muridae; Murinae; Rattus	PF00497.15^SBP_bac_3^Bacterial extracellular solute-binding proteins, family 3^66-424^E:8e-25`PF10613.4^Lig_chan-Glu_bd^Ligated ion channel L-glutamate- and glycine-binding site^68-126^E:7e-06`PF00060.21^Lig_chan^Ligand-gated ion channel^185-473^E:1.8e-21	sigP:1^25^0.671^YES	ExpAA=93.08^PredHel=4^Topology=o4-23i184-206o255-277i463-485o	.	GO:0030054^cellular_component^cell junction`GO:0032839^cellular_component^dendrite cytoplasm`GO:0005887^cellular_component^integral to plasma membrane`GO:0043204^cellular_component^perikaryon`GO:0045211^cellular_component^postsynaptic membrane`GO:0043195^cellular_component^terminal bouton`GO:0001640^molecular_function^adenylate cyclase inhibiting G-protein coupled glutamate receptor activity`GO:0…
LipidMetabolicProcess	c30961_g1	c30961_g1_i9	sp|Q10341|CYS2_SCHPO^Q10341^Q:560-1435,H:67-358^59.39%ID^E:9e-98^RecName: Full=Probable serine-O-acetyltransferase cys2;^Eukaryota; Fungi; Dikarya; Ascomycota; Taphrinomycotina; Schizosaccharomycetes; Schizosaccharomycetales; Schizosaccharomycetaceae; Schizosaccharomyces	.	cds.c30961_g1_i9|m.6050	3232-4797[-]	sp|P42264|GRIK3_RAT^P42264^Q:40-498,H:417-856^28.94%ID^E:2e-56^RecName: Full=Glutamate receptor ionotropic, kainate 3;^Eukaryota; Metazoa; Chordata; Craniata; Vertebrata; Euteleostomi; Mammalia; Eutheria; Euarchontoglires; Glires; Rodentia; Sciurognathi; Muroidea; Muridae; Murinae; Rattus	PF00497.15^SBP_bac_3^Bacterial extracellular solute-binding proteins, family 3^66-424^E:8e-25`PF10613.4^Lig_chan-Glu_bd^Ligated ion channel L-glutamate- and glycine-binding site^68-126^E:7e-06`PF00060.21^Lig_chan^Ligand-gated ion channel^185-473^E:1.8e-21	sigP:1^25^0.671^YES	ExpAA=93.08^PredHel=4^Topology=o4-23i184-206o255-277i463-485o	.	GO:0030054^cellular_component^cell junction`GO:0032839^cellular_component^dendrite cytoplasm`GO:0005887^cellular_component^integral to plasma membrane`GO:0043204^cellular_component^perikaryon`GO:0045211^cellular_component^postsynaptic membrane`GO:0043195^cellular_component^terminal bouton`GO:0001640^molecular_function^adenylate cyclase inhibiting G-protein coupled glutamate receptor activity`GO:0…
LipidMetabolicProcess	c30961_g1	c30961_g1_i9	sp|Q10341|CYS2_SCHPO^Q10341^Q:560-1435,H:67-358^59.39%ID^E:9e-98^RecName: Full=Probable serine-O-acetyltransferase cys2;^Eukaryota; Fungi; Dikarya; Ascomycota; Taphrinomycotina; Schizosaccharomycetes; Schizosaccharomycetales; Schizosaccharomycetaceae; Schizosaccharomyces	.	cds.c30961_g1_i9|m.6052	3199-3612[+]	.	.	.	.	.	.
LipidMetabolicProcess	c30961_g1	c30961_g1_i9	sp|Q10341|CYS2_SCHPO^Q10341^Q:560-1435,H:67-358^59.39%ID^E:9e-98^RecName: Full=Probable serine-O-acetyltransferase cys2;^Eukaryota; Fungi; Dikarya; Ascomycota; Taphrinomycotina; Schizosaccharomycetes; Schizosaccharomycetales; Schizosaccharomycetaceae; Schizosaccharomyces	.	cds.c30961_g1_i9|m.6051	242-1741[+]	sp|Q10341|CYS2_SCHPO^Q10341^Q:107-402,H:67-362^58.86%ID^E:4e-120^RecName: Full=Probable serine-O-acetyltransferase cys2;^Eukaryota; Fungi; Dikarya; Ascomycota; Taphrinomycotina; Schizosaccharomycetes; Schizosaccharomycetales; Schizosaccharomycetaceae; Schizosaccharomyces	PF12697.2^Abhydrolase_6^Alpha/beta hydrolase family^162-442^E:2.5e-14`PF00561.15^Abhydrolase_1^alpha/beta hydrolase fold^199-471^E:2.6e-18	.	.	COG2021^Homoserine acetyltransferase	GO:0005739^cellular_component^mitochondrion`GO:0004414^molecular_function^homoserine O-acetyltransferase activity`GO:0019344^biological_process^cysteine biosynthetic process`GO:0009086^biological_process^methionine biosynthetic process`GO:0006555^biological_process^methionine metabolic process
LipidMetabolicProcess	c30063_g1	c30063_g1_i4	sp|Q9GZR5|ELOV4_HUMAN^Q9GZR5^Q:142-978,H:12-290^58.93%ID^E:2e-115^RecName: Full=Elongation of very long chain fatty acids protein 4;^Eukaryota; Metazoa; Chordata; Craniata; Vertebrata; Euteleostomi; Mammalia; Eutheria; Euarchontoglires; Primates; Haplorrhini; Catarrhini; Hominidae; Homo	.	cds.c30063_g1_i4|m.6163	142-1026[+]	sp|Q9GZR5|ELOV4_HUMAN^Q9GZR5^Q:1-291,H:12-297^57.53%ID^E:8e-114^RecName: Full=Elongation of very long chain fatty acids protein 4;^Eukaryota; Metazoa; Chordata; Craniata; Vertebrata; Euteleostomi; Mammalia; Eutheria; Euarchontoglires; Primates; Haplorrhini; Catarrhini; Hominidae; Homo	PF01151.13^ELO^GNS1/SUR4 family^34-266^E:8e-65	.	ExpAA=150.50^PredHel=7^Topology=o31-53i66-88o114-136i143-162o172-194i206-228o238-260i	.	GO:0030176^cellular_component^integral to endoplasmic reticulum membrane`GO:0008020^molecular_function^G-protein coupled photoreceptor activity`GO:0016740^molecular_function^transferase activity`GO:0019367^biological_process^fatty acid elongation, saturated fatty acid`GO:0035338^biological_process^long-chain fatty-acyl-CoA biosynthetic process`GO:0019432^biological_process^triglyceride biosynthet…
LipidMetabolicProcess	c30063_g1	c30063_g1_i4	sp|Q9GZR5|ELOV4_HUMAN^Q9GZR5^Q:142-978,H:12-290^58.93%ID^E:2e-115^RecName: Full=Elongation of very long chain fatty acids protein 4;^Eukaryota; Metazoa; Chordata; Craniata; Vertebrata; Euteleostomi; Mammalia; Eutheria; Euarchontoglires; Primates; Haplorrhini; Catarrhini; Hominidae; Homo	.	cds.c30063_g1_i4|m.6164	673-981[-]	.	.	sigP:1^19^0.559^YES	.	.	.
LipidMetabolicProcess	c30502_g4	c30502_g4_i2	sp|Q7T3S3|CHSTB_DANRE^Q7T3S3^Q:1022-1762,H:105-349^36.29%ID^E:2e-49^RecName: Full=Carbohydrate sulfotransferase 11;^Eukaryota; Metazoa; Chordata; Craniata; Vertebrata; Euteleostomi; Actinopterygii; Neopterygii; Teleostei; Ostariophysi; Cypriniformes; Cyprinidae; Danio	.	cds.c30502_g4_i2|m.6918	611-1804[+]	sp|P69478|CHSTB_RAT^P69478^Q:140-384,H:107-349^34.69%ID^E:4e-49^RecName: Full=Carbohydrate sulfotransferase 11;^Eukaryota; Metazoa; Chordata; Craniata; Vertebrata; Euteleostomi; Mammalia; Eutheria; Euarchontoglires; Glires; Rodentia; Sciurognathi; Muroidea; Muridae; Murinae; Rattus	PF03567.9^Sulfotransfer_2^Sulfotransferase family^143-378^E:2e-40	.	ExpAA=24.00^PredHel=1^Topology=i13-35o	.	GO:0000139^cellular_component^Golgi membrane`GO:0016021^cellular_component^integral to membrane`GO:0047756^molecular_function^chondroitin 4-sulfotransferase activity`GO:0001537^molecular_function^N-acetylgalactosamine 4-O-sulfotransferase activity`GO:0050659^molecular_function^N-acetylgalactosamine 4-sulfate 6-O-sulfotransferase activity`GO:0016051^biological_process^carbohydrate biosynthetic pro…
LipidMetabolicProcess	c30878_g2	c30878_g2_i1	sp|Q69RG7|4CLL7_ORYSJ^Q69RG7^Q:726-34,H:321-549^30.96%ID^E:3e-15^RecName: Full=4-coumarate--CoA ligase-like 7;^Eukaryota; Viridiplantae; Streptophyta; Embryophyta; Tracheophyta; Spermatophyta; Magnoliophyta; Liliopsida; Poales; Poaceae; BEP clade; Ehrhartoideae; Oryzeae; Oryza	.	cds.c30878_g2_i1|m.7683	4-1626[-]	sp|Q7XXL2|4CLL9_ORYSJ^Q7XXL2^Q:43-537,H:71-552^25.29%ID^E:4e-24^RecName: Full=4-coumarate--CoA ligase-like 9;^Eukaryota; Viridiplantae; Streptophyta; Embryophyta; Tracheophyta; Spermatophyta; Magnoliophyta; Liliopsida; Poales; Poaceae; BEP clade; Ehrhartoideae; Oryzeae; Oryza	PF00501.23^AMP-binding^AMP-binding enzyme^37-459^E:5.3e-53	.	.	COG0318^Acyl-CoA synthetases (AMP-forming)/AMP-acid ligases II	GO:0005737^cellular_component^cytoplasm`GO:0005524^molecular_function^ATP binding`GO:0004467^molecular_function^long-chain fatty acid-CoA ligase activity`GO:0031956^molecular_function^medium-chain fatty acid-CoA ligase activity`GO:0046949^biological_process^fatty-acyl-CoA biosynthetic process`GO:0001676^biological_process^long-chain fatty acid metabolic process`GO:0080110^biological_process^sporo…
LipidMetabolicProcess	c21044_g1	c21044_g1_i1	sp|Q47690|MMUM_ECOLI^Q47690^Q:999-130,H:16-307^39.33%ID^E:1e-59^RecName: Full=Homocysteine S-methyltransferase;^Bacteria; Proteobacteria; Gammaproteobacteria; Enterobacteriales; Enterobacteriaceae; Escherichia	.	cds.c21044_g1_i1|m.7796	58-1017[-]	sp|O31463|HMT_BACSU^O31463^Q:6-301,H:12-314^38.06%ID^E:6e-63^RecName: Full=Homocysteine S-methyltransferase YbgG;^Bacteria; Firmicutes; Bacilli; Bacillales; Bacillaceae; Bacillus	PF02574.11^S-methyl_trans^Homocysteine S-methyltransferase^8-300^E:1.1e-56	.	.	COG2040^Homocysteine/selenocysteine methylase (S-methylmethionine-dependent)	GO:0008898^molecular_function^homocysteine S-methyltransferase activity`GO:0046872^molecular_function^metal ion binding`GO:0009086^biological_process^methionine biosynthetic process
LipidMetabolicProcess	c20441_g1	c20441_g1_i1	sp|Q6P768|B4GT3_RAT^Q6P768^Q:1234-485,H:98-348^43.7%ID^E:1e-64^RecName: Full=Beta-1,4-galactosyltransferase 3;^Eukaryota; Metazoa; Chordata; Craniata; Vertebrata; Euteleostomi; Mammalia; Eutheria; Euarchontoglires; Glires; Rodentia; Sciurognathi; Muroidea; Muridae; Murinae; Rattus	.	cds.c20441_g1_i1|m.7804	407-1465[-]	sp|O60909|B4GT2_HUMAN^O60909^Q:35-327,H:67-366^40.92%ID^E:2e-69^RecName: Full=Beta-1,4-galactosyltransferase 2;^Eukaryota; Metazoa; Chordata; Craniata; Vertebrata; Euteleostomi; Mammalia; Eutheria; Euarchontoglires; Primates; Haplorrhini; Catarrhini; Hominidae; Homo	PF13733.1^Glyco_transf_7N^N-terminal region of glycosyl transferase group 7^71-192^E:4.4e-47`PF02709.9^Glyco_transf_7C^N-terminal domain of galactosyltransferase^196-273^E:8.4e-27`PF10111.4^Glyco_tranf_2_2^Glycosyltransferase like family 2^199-290^E:1.8e-06	.	ExpAA=20.70^PredHel=1^Topology=i13-32o	.	GO:0032580^cellular_component^Golgi cisterna membrane`GO:0000139^cellular_component^Golgi membrane`GO:0016021^cellular_component^integral to membrane`GO:0003831^molecular_function^beta-N-acetylglucosaminylglycopeptide beta-1,4-galactosyltransferase activity`GO:0008378^molecular_function^galactosyltransferase activity`GO:0004461^molecular_function^lactose synthase activity`GO:0046872^molecular_fun…
LipidMetabolicProcess	c20081_g1	c20081_g1_i1	sp|A7MB63|CTNS_BOVIN^A7MB63^Q:910-161,H:117-366^57.2%ID^E:9e-91^RecName: Full=Cystinosin;^Eukaryota; Metazoa; Chordata; Craniata; Vertebrata; Euteleostomi; Mammalia; Eutheria; Laurasiatheria; Cetartiodactyla; Ruminantia; Pecora; Bovidae; Bovinae; Bos	.	cds.c20081_g1_i1|m.8066	11-970[-]	sp|A7MB63|CTNS_BOVIN^A7MB63^Q:12-271,H:104-367^55.3%ID^E:6e-101^RecName: Full=Cystinosin;^Eukaryota; Metazoa; Chordata; Craniata; Vertebrata; Euteleostomi; Mammalia; Eutheria; Laurasiatheria; Cetartiodactyla; Ruminantia; Pecora; Bovidae; Bovinae; Bos	PF04193.9^PQ-loop^PQ loop repeat^31-88^E:1.4e-18`PF04193.9^PQ-loop^PQ loop repeat^171-226^E:8.9e-17	.	ExpAA=150.10^PredHel=7^Topology=o26-48i68-90o110-132i139-161o166-183i203-225o240-261i	.	GO:0016021^cellular_component^integral to membrane`GO:0005770^cellular_component^late endosome`GO:0005765^cellular_component^lysosomal membrane`GO:0015184^molecular_function^L-cystine transmembrane transporter activity`GO:0046034^biological_process^ATP metabolic process`GO:0007420^biological_process^brain development`GO:0050890^biological_process^cognition`GO:0006749^biological_process^glutathion…
LipidMetabolicProcess	c20046_g1	c20046_g1_i1	sp|Q5I598|MTHR_BOVIN^Q5I598^Q:2-1180,H:254-647^61.52%ID^E:9e-173^RecName: Full=Methylenetetrahydrofolate reductase;^Eukaryota; Metazoa; Chordata; Craniata; Vertebrata; Euteleostomi; Mammalia; Eutheria; Laurasiatheria; Cetartiodactyla; Ruminantia; Pecora; Bovidae; Bovinae; Bos	.	cds.c20046_g1_i1|m.8162	2-1207[+]	sp|Q5I598|MTHR_BOVIN^Q5I598^Q:1-393,H:254-647^61.52%ID^E:9e-174^RecName: Full=Methylenetetrahydrofolate reductase;^Eukaryota; Metazoa; Chordata; Craniata; Vertebrata; Euteleostomi; Mammalia; Eutheria; Laurasiatheria; Cetartiodactyla; Ruminantia; Pecora; Bovidae; Bovinae; Bos	PF02219.12^MTHFR^Methylenetetrahydrofolate reductase^1-81^E:5.4e-25	.	.	COG0685^5,10-methylenetetrahydrofolate reductase	GO:0004489^molecular_function^methylenetetrahydrofolate reductase (NADPH) activity`GO:0006555^biological_process^methionine metabolic process`GO:0035999^biological_process^tetrahydrofolate interconversion
LipidMetabolicProcess	c20770_g1	c20770_g1_i2	sp|Q95JD5|ST1B1_CANFA^Q95JD5^Q:82-957,H:6-295^31.8%ID^E:1e-34^RecName: Full=Sulfotransferase family cytosolic 1B member 1;^Eukaryota; Metazoa; Chordata; Craniata; Vertebrata; Euteleostomi; Mammalia; Eutheria; Laurasiatheria; Carnivora; Caniformia; Canidae; Canis	.	cds.c20770_g1_i2|m.8306	34-960[+]	sp|Q95JD5|ST1B1_CANFA^Q95JD5^Q:17-308,H:6-295^31.8%ID^E:4e-36^RecName: Full=Sulfotransferase family cytosolic 1B member 1;^Eukaryota; Metazoa; Chordata; Craniata; Vertebrata; Euteleostomi; Mammalia; Eutheria; Laurasiatheria; Carnivora; Caniformia; Canidae; Canis	PF00685.22^Sulfotransfer_1^Sulfotransferase domain^55-295^E:4.8e-47	.	.	.	GO:0005737^cellular_component^cytoplasm`GO:0004062^molecular_function^aryl sulfotransferase activity`GO:0009812^biological_process^flavonoid metabolic process`GO:0008202^biological_process^steroid metabolic process`GO:0051923^biological_process^sulfation`GO:0042403^biological_process^thyroid hormone metabolic process`GO:0006805^biological_process^xenobiotic metabolic process
LipidMetabolicProcess	c5956_g1	c5956_g1_i1	sp|Q8C1F4|CGAT2_MOUSE^Q8C1F4^Q:622-248,H:405-528^59.2%ID^E:8e-49^RecName: Full=Chondroitin sulfate N-acetylgalactosaminyltransferase 2;^Eukaryota; Metazoa; Chordata; Craniata; Vertebrata; Euteleostomi; Mammalia; Eutheria; Euarchontoglires; Glires; Rodentia; Sciurognathi; Muroidea; Muridae; Murinae; Mus; Mus	.	cds.c5956_g1_i1|m.8525	137-622[-]	sp|Q8N6G5|CGAT2_HUMAN^Q8N6G5^Q:1-125,H:405-528^60.8%ID^E:2e-50^RecName: Full=Chondroitin sulfate N-acetylgalactosaminyltransferase 2;^Eukaryota; Metazoa; Chordata; Craniata; Vertebrata; Euteleostomi; Mammalia; Eutheria; Euarchontoglires; Primates; Haplorrhini; Catarrhini; Hominidae; Homo	PF05679.11^CHGN^Chondroitin N-acetylgalactosaminyltransferase^8-113^E:2.7e-23`PF02709.9^Glyco_transf_7C^N-terminal domain of galactosyltransferase^21-83^E:2.8e-11`PF10111.4^Glyco_tranf_2_2^Glycosyltransferase like family 2^36-70^E:6.4e-05	.	.	.	GO:0032580^cellular_component^Golgi cisterna membrane`GO:0030173^cellular_component^integral to Golgi membrane`GO:0008376^molecular_function^acetylgalactosaminyltransferase activity`GO:0047237^molecular_function^glucuronylgalactosylproteoglycan 4-beta-N-acetylgalactosaminyltransferase activity`GO:0046872^molecular_function^metal ion binding`GO:0030206^biological_process^chondroitin sulfate biosyn…
LipidMetabolicProcess	c5956_g1	c5956_g1_i1	sp|Q8C1F4|CGAT2_MOUSE^Q8C1F4^Q:622-248,H:405-528^59.2%ID^E:8e-49^RecName: Full=Chondroitin sulfate N-acetylgalactosaminyltransferase 2;^Eukaryota; Metazoa; Chordata; Craniata; Vertebrata; Euteleostomi; Mammalia; Eutheria; Euarchontoglires; Glires; Rodentia; Sciurognathi; Muroidea; Muridae; Murinae; Mus; Mus	.	cds.c5956_g1_i1|m.8526	182-616[+]	.	.	.	.	.	.
LipidMetabolicProcess	c23811_g1	c23811_g1_i1	sp|Q9Y289|SC5A6_HUMAN^Q9Y289^Q:176-1744,H:28-566^42.57%ID^E:5e-109^RecName: Full=Sodium-dependent multivitamin transporter;^Eukaryota; Metazoa; Chordata; Craniata; Vertebrata; Euteleostomi; Mammalia; Eutheria; Euarchontoglires; Primates; Haplorrhini; Catarrhini; Hominidae; Homo	.	cds.c23811_g1_i1|m.8954	146-1867[+]	sp|Q9Y289|SC5A6_HUMAN^Q9Y289^Q:25-530,H:42-563^42.99%ID^E:9e-126^RecName: Full=Sodium-dependent multivitamin transporter;^Eukaryota; Metazoa; Chordata; Craniata; Vertebrata; Euteleostomi; Mammalia; Eutheria; Euarchontoglires; Primates; Haplorrhini; Catarrhini; Hominidae; Homo	PF00474.12^SSF^Sodium:solute symporter family^46-449^E:1.1e-37	.	ExpAA=290.66^PredHel=13^Topology=o7-29i50-72o82-104i125-147o153-175i180-202o233-255i275-297o334-356i381-403o413-435i442-464o497-519i	COG0591^Na+/proline symporter	GO:0031526^cellular_component^brush border membrane`GO:0005887^cellular_component^integral to plasma membrane`GO:0012506^cellular_component^vesicle membrane`GO:0008523^molecular_function^sodium-dependent multivitamin transmembrane transporter activity`GO:0006768^biological_process^biotin metabolic process`GO:0015878^biological_process^biotin transport`GO:0015939^biological_process^pantothenate me…
LipidMetabolicProcess	c23144_g1	c23144_g1_i1	sp|P77735|YAJO_ECOLI^P77735^Q:254-1246,H:6-319^37.39%ID^E:3e-49^RecName: Full=Uncharacterized oxidoreductase YajO;^Bacteria; Proteobacteria; Gammaproteobacteria; Enterobacteriales; Enterobacteriaceae; Escherichia	.	cds.c23144_g1_i1|m.9016	200-1327[+]	sp|P77735|YAJO_ECOLI^P77735^Q:19-349,H:6-319^37.69%ID^E:4e-52^RecName: Full=Uncharacterized oxidoreductase YajO;^Bacteria; Proteobacteria; Gammaproteobacteria; Enterobacteriales; Enterobacteriaceae; Escherichia	PF00248.16^Aldo_ket_red^Aldo/keto reductase family^28-341^E:1.1e-71	.	.	COG0667^Predicted oxidoreductases (related to aryl-alcohol dehydrogenases)	GO:0016491^molecular_function^oxidoreductase activity`GO:0006772^biological_process^thiamine metabolic process
LipidMetabolicProcess	c23144_g1	c23144_g1_i1	sp|P77735|YAJO_ECOLI^P77735^Q:254-1246,H:6-319^37.39%ID^E:3e-49^RecName: Full=Uncharacterized oxidoreductase YajO;^Bacteria; Proteobacteria; Gammaproteobacteria; Enterobacteriales; Enterobacteriaceae; Escherichia	.	cds.c23144_g1_i1|m.9017	736-1236[-]	.	.	.	.	.	.
LipidMetabolicProcess	c23820_g1	c23820_g1_i2	sp|Q86X52|CHSS1_HUMAN^Q86X52^Q:753-2828,H:85-778^46.54%ID^E:0^RecName: Full=Chondroitin sulfate synthase 1;^Eukaryota; Metazoa; Chordata; Craniata; Vertebrata; Euteleostomi; Mammalia; Eutheria; Euarchontoglires; Primates; Haplorrhini; Catarrhini; Hominidae; Homo	.	cds.c23820_g1_i2|m.9047	452-793[-]	.	.	.	.	.	.
LipidMetabolicProcess	c23820_g1	c23820_g1_i2	sp|Q86X52|CHSS1_HUMAN^Q86X52^Q:753-2828,H:85-778^46.54%ID^E:0^RecName: Full=Chondroitin sulfate synthase 1;^Eukaryota; Metazoa; Chordata; Craniata; Vertebrata; Euteleostomi; Mammalia; Eutheria; Euarchontoglires; Primates; Haplorrhini; Catarrhini; Hominidae; Homo	.	cds.c23820_g1_i2|m.9046	474-2897[+]	sp|Q6ZQ11|CHSS1_MOUSE^Q6ZQ11^Q:94-785,H:84-777^46.4%ID^E:0^RecName: Full=Chondroitin sulfate synthase 1;^Eukaryota; Metazoa; Chordata; Craniata; Vertebrata; Euteleostomi; Mammalia; Eutheria; Euarchontoglires; Glires; Rodentia; Sciurognathi; Muroidea; Muridae; Murinae; Mus; Mus	PF02434.11^Fringe^Fringe-like^95-294^E:5.1e-18`PF05679.11^CHGN^Chondroitin N-acetylgalactosaminyltransferase^247-783^E:9.1e-140`PF10111.4^Glyco_tranf_2_2^Glycosyltransferase like family 2^542-755^E:1.1e-08`PF02709.9^Glyco_transf_7C^N-terminal domain of galactosyltransferase^693-754^E:1.9e-09	.	ExpAA=21.88^PredHel=1^Topology=i24-46o	.	GO:0005576^cellular_component^extracellular region`GO:0032580^cellular_component^Golgi cisterna membrane`GO:0016021^cellular_component^integral to membrane`GO:0047238^molecular_function^glucuronosyl-N-acetylgalactosaminyl-proteoglycan 4-beta-N-acetylgalactosaminyltransferase activity`GO:0046872^molecular_function^metal ion binding`GO:0050510^molecular_function^N-acetylgalactosaminyl-proteoglycan …
LipidMetabolicProcess	c23116_g1	c23116_g1_i1	sp|O75897|ST1C4_HUMAN^O75897^Q:115-303,H:105-166^50.79%ID^E:7e-14^RecName: Full=Sulfotransferase 1C4;^Eukaryota; Metazoa; Chordata; Craniata; Vertebrata; Euteleostomi; Mammalia; Eutheria; Euarchontoglires; Primates; Haplorrhini; Catarrhini; Hominidae; Homo	.	cds.c23116_g1_i1|m.9232	4-351[-]	.	.	.	.	.	.
LipidMetabolicProcess	c23116_g1	c23116_g1_i1	sp|O75897|ST1C4_HUMAN^O75897^Q:115-303,H:105-166^50.79%ID^E:7e-14^RecName: Full=Sulfotransferase 1C4;^Eukaryota; Metazoa; Chordata; Craniata; Vertebrata; Euteleostomi; Mammalia; Eutheria; Euarchontoglires; Primates; Haplorrhini; Catarrhini; Hominidae; Homo	.	cds.c23116_g1_i1|m.9231	1-351[+]	sp|O75897|ST1C4_HUMAN^O75897^Q:39-112,H:105-177^44.59%ID^E:2e-13^RecName: Full=Sulfotransferase 1C4;^Eukaryota; Metazoa; Chordata; Craniata; Vertebrata; Euteleostomi; Mammalia; Eutheria; Euarchontoglires; Primates; Haplorrhini; Catarrhini; Hominidae; Homo	PF00685.22^Sulfotransfer_1^Sulfotransferase domain^26-116^E:1.9e-18	.	.	.	GO:0005829^cellular_component^cytosol`GO:0008146^molecular_function^sulfotransferase activity`GO:0050427^biological_process^3'-phosphoadenosine 5'-phosphosulfate metabolic process`GO:0051923^biological_process^sulfation`GO:0006805^biological_process^xenobiotic metabolic process
LipidMetabolicProcess	c23895_g1	c23895_g1_i1	sp|Q9QXG4|ACSA_MOUSE^Q9QXG4^Q:3062-1041,H:29-696^66.17%ID^E:0^RecName: Full=Acetyl-coenzyme A synthetase, cytoplasmic;^Eukaryota; Metazoa; Chordata; Craniata; Vertebrata; Euteleostomi; Mammalia; Eutheria; Euarchontoglires; Glires; Rodentia; Sciurognathi; Muroidea; Muridae; Murinae; Mus; Mus	.	cds.c23895_g1_i1|m.9403	1026-3191[-]	sp|Q9QXG4|ACSA_MOUSE^Q9QXG4^Q:44-717,H:29-696^66.17%ID^E:0^RecName: Full=Acetyl-coenzyme A synthetase, cytoplasmic;^Eukaryota; Metazoa; Chordata; Craniata; Vertebrata; Euteleostomi; Mammalia; Eutheria; Euarchontoglires; Glires; Rodentia; Sciurognathi; Muroidea; Muridae; Murinae; Mus; Mus	PF11930.3^DUF3448^Domain of unknown function (DUF3448)^58-144^E:9.8e-22`PF00501.23^AMP-binding^AMP-binding enzyme^151-619^E:2e-106`PF13193.1^DUF4009^Domain of unknown function (DUF4009)^663-706^E:5.4e-15	.	.	COG0365^Acyl-coenzyme A synthetases/AMP-(fatty) acid ligases	GO:0005737^cellular_component^cytoplasm`GO:0005634^cellular_component^nucleus`GO:0003987^molecular_function^acetate-CoA ligase activity`GO:0005524^molecular_function^ATP binding`GO:0006085^biological_process^acetyl-CoA biosynthetic process
LipidMetabolicProcess	c9653_g1	c9653_g1_i1	sp|P51781|GSTA1_PIG^P51781^Q:143-565,H:7-150^43.54%ID^E:3e-31^RecName: Full=Glutathione S-transferase alpha M14;^Eukaryota; Metazoa; Chordata; Craniata; Vertebrata; Euteleostomi; Mammalia; Eutheria; Laurasiatheria; Cetartiodactyla; Suina; Suidae; Sus	.	cds.c9653_g1_i1|m.9837	134-565[+]	sp|P51781|GSTA1_PIG^P51781^Q:4-144,H:7-150^43.54%ID^E:2e-32^RecName: Full=Glutathione S-transferase alpha M14;^Eukaryota; Metazoa; Chordata; Craniata; Vertebrata; Euteleostomi; Mammalia; Eutheria; Laurasiatheria; Cetartiodactyla; Suina; Suidae; Sus	PF02798.15^GST_N^Glutathione S-transferase, N-terminal domain^3-73^E:1.5e-14`PF13417.1^GST_N_3^Glutathione S-transferase, N-terminal domain^4-76^E:8.9e-06	.	.	.	GO:0005737^cellular_component^cytoplasm`GO:0004364^molecular_function^glutathione transferase activity`GO:0006749^biological_process^glutathione metabolic process
LipidMetabolicProcess	c31569_g1	c31569_g1_i1	sp|Q5R5H1|METK2_PONAB^Q5R5H1^Q:130-1269,H:16-395^78.42%ID^E:0^RecName: Full=S-adenosylmethionine synthase isoform type-2;^Eukaryota; Metazoa; Chordata; Craniata; Vertebrata; Euteleostomi; Mammalia; Eutheria; Euarchontoglires; Primates; Haplorrhini; Catarrhini; Hominidae; Pongo	.	cds.c31569_g1_i1|m.11782	34-1272[+]	sp|Q5R5H1|METK2_PONAB^Q5R5H1^Q:33-412,H:16-395^78.42%ID^E:0^RecName: Full=S-adenosylmethionine synthase isoform type-2;^Eukaryota; Metazoa; Chordata; Craniata; Vertebrata; Euteleostomi; Mammalia; Eutheria; Euarchontoglires; Primates; Haplorrhini; Catarrhini; Hominidae; Pongo	PF00438.15^S-AdoMet_synt_N^S-adenosylmethionine synthetase, N-terminal domain^34-132^E:2.6e-44`PF02772.11^S-AdoMet_synt_M^S-adenosylmethionine synthetase, central domain^146-267^E:2.5e-47`PF02773.11^S-AdoMet_synt_C^S-adenosylmethionine synthetase, C-terminal domain^269-406^E:1.6e-77	.	.	.	GO:0005524^molecular_function^ATP binding`GO:0046872^molecular_function^metal ion binding`GO:0004478^molecular_function^methionine adenosyltransferase activity`GO:0015948^biological_process^methanogenesis`GO:0006730^biological_process^one-carbon metabolic process`GO:0006556^biological_process^S-adenosylmethionine biosynthetic process
LipidMetabolicProcess	c31568_g1	c31568_g1_i2	sp|A2AKK5|ACNT1_MOUSE^A2AKK5^Q:262-1479,H:9-409^38.54%ID^E:9e-78^RecName: Full=Acyl-coenzyme A amino acid N-acyltransferase 1;^Eukaryota; Metazoa; Chordata; Craniata; Vertebrata; Euteleostomi; Mammalia; Eutheria; Euarchontoglires; Glires; Rodentia; Sciurognathi; Muroidea; Muridae; Murinae; Mus; Mus	.	cds.c31568_g1_i2|m.12118	106-1494[+]	sp|A2AKK5|ACNT1_MOUSE^A2AKK5^Q:49-458,H:5-409^37.92%ID^E:5e-83^RecName: Full=Acyl-coenzyme A amino acid N-acyltransferase 1;^Eukaryota; Metazoa; Chordata; Craniata; Vertebrata; Euteleostomi; Mammalia; Eutheria; Euarchontoglires; Glires; Rodentia; Sciurognathi; Muroidea; Muridae; Murinae; Mus; Mus	PF04775.9^Bile_Hydr_Trans^Acyl-CoA thioester hydrolase/BAAT N-terminal region^59-197^E:4.9e-25`PF12695.2^Abhydrolase_5^Alpha/beta hydrolase family^222-408^E:3.1e-06`PF08840.6^BAAT_C^BAAT / Acyl-CoA thioester hydrolase C terminal^259-457^E:6.8e-45	.	.	COG1073^Hydrolases of the alpha/beta superfamily	GO:0005777^cellular_component^peroxisome`GO:0016410^molecular_function^N-acyltransferase activity`GO:0016790^molecular_function^thiolester hydrolase activity`GO:0006637^biological_process^acyl-CoA metabolic process`GO:0006631^biological_process^fatty acid metabolic process
LipidMetabolicProcess	c31324_g3	c31324_g3_i1	sp|Q6NWZ9|CDO1_DANRE^Q6NWZ9^Q:255-842,H:2-192^58.16%ID^E:5e-81^RecName: Full=Cysteine dioxygenase type 1;^Eukaryota; Metazoa; Chordata; Craniata; Vertebrata; Euteleostomi; Actinopterygii; Neopterygii; Teleostei; Ostariophysi; Cypriniformes; Cyprinidae; Danio	.	cds.c31324_g3_i1|m.12159	108-893[+]	sp|Q6NWZ9|CDO1_DANRE^Q6NWZ9^Q:50-245,H:2-192^58.16%ID^E:1e-81^RecName: Full=Cysteine dioxygenase type 1;^Eukaryota; Metazoa; Chordata; Craniata; Vertebrata; Euteleostomi; Actinopterygii; Neopterygii; Teleostei; Ostariophysi; Cypriniformes; Cyprinidae; Danio	PF05995.7^CDO_I^Cysteine dioxygenase type I^57-224^E:4.1e-53`PF07847.7^DUF1637^Protein of unknown function (DUF1637)^115-218^E:3e-05	.	.	NOG126313^Cysteine dioxygenase	GO:0017172^molecular_function^cysteine dioxygenase activity`GO:0005506^molecular_function^iron ion binding`GO:0046439^biological_process^L-cysteine metabolic process`GO:0042412^biological_process^taurine biosynthetic process
LipidMetabolicProcess	c31488_g1	c31488_g1_i1	sp|A5D8M6|SBDS_XENLA^A5D8M6^Q:78-797,H:3-240^64.58%ID^E:1e-97^RecName: Full=Ribosome maturation protein SBDS;^Eukaryota; Metazoa; Chordata; Craniata; Vertebrata; Euteleostomi; Amphibia; Batrachia; Anura; Pipoidea; Pipidae; Xenopodinae; Xenopus; Xenopus	.	cds.c31488_g1_i1|m.12232	66-827[+]	sp|A5D8M6|SBDS_XENLA^A5D8M6^Q:5-253,H:3-249^64.66%ID^E:3e-107^RecName: Full=Ribosome maturation protein SBDS;^Eukaryota; Metazoa; Chordata; Craniata; Vertebrata; Euteleostomi; Amphibia; Batrachia; Anura; Pipoidea; Pipidae; Xenopodinae; Xenopus; Xenopus	PF01172.13^SBDS^Shwachman-Bodian-Diamond syndrome (SBDS) protein^15-103^E:2.7e-32`PF09377.5^SBDS_C^SBDS protein C-terminal domain^108-231^E:2.6e-38	.	.	.	GO:0005737^cellular_component^cytoplasm`GO:0005730^cellular_component^nucleolus`GO:0005654^cellular_component^nucleoplasm`GO:0000922^cellular_component^spindle pole`GO:0043022^molecular_function^ribosome binding`GO:0008283^biological_process^cell proliferation`GO:0042256^biological_process^mature ribosome assembly
LipidMetabolicProcess	c31488_g1	c31488_g1_i1	sp|A5D8M6|SBDS_XENLA^A5D8M6^Q:78-797,H:3-240^64.58%ID^E:1e-97^RecName: Full=Ribosome maturation protein SBDS;^Eukaryota; Metazoa; Chordata; Craniata; Vertebrata; Euteleostomi; Amphibia; Batrachia; Anura; Pipoidea; Pipidae; Xenopodinae; Xenopus; Xenopus	.	cds.c31488_g1_i1|m.12231	2097-3257[-]	sp|Q03426|KIME_HUMAN^Q03426^Q:7-382,H:4-377^44.97%ID^E:3e-105^RecName: Full=Mevalonate kinase;^Eukaryota; Metazoa; Chordata; Craniata; Vertebrata; Euteleostomi; Mammalia; Eutheria; Euarchontoglires; Primates; Haplorrhini; Catarrhini; Hominidae; Homo	PF00288.21^GHMP_kinases_N^GHMP kinases N terminal domain^136-216^E:2.3e-22`PF08544.8^GHMP_kinases_C^GHMP kinases C terminal^294-362^E:3.9e-09	.	.	COG1577^Mevalonate kinase	GO:0005829^cellular_component^cytosol`GO:0005524^molecular_function^ATP binding`GO:0004496^molecular_function^mevalonate kinase activity`GO:0006695^biological_process^cholesterol biosynthetic process`GO:0019287^biological_process^isopentenyl diphosphate biosynthetic process, mevalonate pathway`GO:0008299^biological_process^isoprenoid biosynthetic process`GO:0050728^biological_process^negative reg…
LipidMetabolicProcess	c31966_g1	c31966_g1_i6	sp|Q810T5|KAT7_RAT^Q810T5^Q:6836-5283,H:86-608^55.43%ID^E:0^RecName: Full=Histone acetyltransferase KAT7;^Eukaryota; Metazoa; Chordata; Craniata; Vertebrata; Euteleostomi; Mammalia; Eutheria; Euarchontoglires; Glires; Rodentia; Sciurognathi; Muroidea; Muridae; Murinae; Rattus	.	cds.c31966_g1_i6|m.12906	48-2396[+]	sp|Q8IZ52|CHSS2_HUMAN^Q8IZ52^Q:22-769,H:11-770^29.94%ID^E:1e-119^RecName: Full=Chondroitin sulfate synthase 2;^Eukaryota; Metazoa; Chordata; Craniata; Vertebrata; Euteleostomi; Mammalia; Eutheria; Euarchontoglires; Primates; Haplorrhini; Catarrhini; Hominidae; Homo	PF05679.11^CHGN^Chondroitin N-acetylgalactosaminyltransferase^255-761^E:5.3e-110	.	ExpAA=19.89^PredHel=1^Topology=i20-42o	.	GO:0032580^cellular_component^Golgi cisterna membrane`GO:0000139^cellular_component^Golgi membrane`GO:0016021^cellular_component^integral to membrane`GO:0047238^molecular_function^glucuronosyl-N-acetylgalactosaminyl-proteoglycan 4-beta-N-acetylgalactosaminyltransferase activity`GO:0046872^molecular_function^metal ion binding`GO:0050510^molecular_function^N-acetylgalactosaminyl-proteoglycan 3-beta…
LipidMetabolicProcess	c31966_g1	c31966_g1_i6	sp|Q810T5|KAT7_RAT^Q810T5^Q:6836-5283,H:86-608^55.43%ID^E:0^RecName: Full=Histone acetyltransferase KAT7;^Eukaryota; Metazoa; Chordata; Craniata; Vertebrata; Euteleostomi; Mammalia; Eutheria; Euarchontoglires; Glires; Rodentia; Sciurognathi; Muroidea; Muridae; Murinae; Rattus	.	cds.c31966_g1_i6|m.12907	5256-6983[-]	sp|O95251|KAT7_HUMAN^O95251^Q:1-567,H:1-607^52.48%ID^E:0^RecName: Full=Histone acetyltransferase KAT7;^Eukaryota; Metazoa; Chordata; Craniata; Vertebrata; Euteleostomi; Mammalia; Eutheria; Euarchontoglires; Primates; Haplorrhini; Catarrhini; Hominidae; Homo	PF01530.13^zf-C2HC^Zinc finger, C2HC type^142-169^E:1.3e-11`PF01853.13^MOZ_SAS^MOZ/SAS family^348-532^E:1e-88	.	.	COG5027^Histone acetyltransferase (MYST family)	GO:0000123^cellular_component^histone acetyltransferase complex`GO:0004402^molecular_function^histone acetyltransferase activity`GO:0046872^molecular_function^metal ion binding`GO:0003700^molecular_function^sequence-specific DNA binding transcription factor activity`GO:0008270^molecular_function^zinc ion binding`GO:0006260^biological_process^DNA replication`GO:0043966^biological_process^histone H…
LipidMetabolicProcess	c33282_g2	c33282_g2_i1	sp|Q9GZR5|ELOV4_HUMAN^Q9GZR5^Q:303-1253,H:14-312^41.01%ID^E:2e-72^RecName: Full=Elongation of very long chain fatty acids protein 4;^Eukaryota; Metazoa; Chordata; Craniata; Vertebrata; Euteleostomi; Mammalia; Eutheria; Euarchontoglires; Primates; Haplorrhini; Catarrhini; Hominidae; Homo	.	cds.c33282_g2_i1|m.13011	303-1265[+]	sp|Q9GZR5|ELOV4_HUMAN^Q9GZR5^Q:1-317,H:14-312^40.38%ID^E:8e-77^RecName: Full=Elongation of very long chain fatty acids protein 4;^Eukaryota; Metazoa; Chordata; Craniata; Vertebrata; Euteleostomi; Mammalia; Eutheria; Euarchontoglires; Primates; Haplorrhini; Catarrhini; Hominidae; Homo	PF01151.13^ELO^GNS1/SUR4 family^29-268^E:2e-61	.	ExpAA=140.31^PredHel=7^Topology=o36-55i67-89o117-139i146-165o175-197i209-228o238-260i	.	GO:0030176^cellular_component^integral to endoplasmic reticulum membrane`GO:0008020^molecular_function^G-protein coupled photoreceptor activity`GO:0016740^molecular_function^transferase activity`GO:0019367^biological_process^fatty acid elongation, saturated fatty acid`GO:0035338^biological_process^long-chain fatty-acyl-CoA biosynthetic process`GO:0019432^biological_process^triglyceride biosynthet…
LipidMetabolicProcess	c33937_g1	c33937_g1_i2	sp|Q8CFG0|SULF2_MOUSE^Q8CFG0^Q:319-2607,H:43-827^42.49%ID^E:0^RecName: Full=Extracellular sulfatase Sulf-2;^Eukaryota; Metazoa; Chordata; Craniata; Vertebrata; Euteleostomi; Mammalia; Eutheria; Euarchontoglires; Glires; Rodentia; Sciurognathi; Muroidea; Muridae; Murinae; Mus; Mus	.	cds.c33937_g1_i2|m.13141	2140-2442[-]	.	.	.	.	.	.
LipidMetabolicProcess	c33937_g1	c33937_g1_i2	sp|Q8CFG0|SULF2_MOUSE^Q8CFG0^Q:319-2607,H:43-827^42.49%ID^E:0^RecName: Full=Extracellular sulfatase Sulf-2;^Eukaryota; Metazoa; Chordata; Craniata; Vertebrata; Euteleostomi; Mammalia; Eutheria; Euarchontoglires; Glires; Rodentia; Sciurognathi; Muroidea; Muridae; Murinae; Mus; Mus	.	cds.c33937_g1_i2|m.13139	1-2817[+]	sp|Q8CFG0|SULF2_MOUSE^Q8CFG0^Q:91-869,H:27-827^42.84%ID^E:0^RecName: Full=Extracellular sulfatase Sulf-2;^Eukaryota; Metazoa; Chordata; Craniata; Vertebrata; Euteleostomi; Mammalia; Eutheria; Euarchontoglires; Glires; Rodentia; Sciurognathi; Muroidea; Muridae; Murinae; Mus; Mus	PF00884.18^Sulfatase^Sulfatase^108-479^E:3.3e-56`PF01663.17^Phosphodiest^Type I phosphodiesterase / nucleotide pyrophosphatase^135-384^E:5.8e-09`PF12548.3^DUF3740^Sulfatase protein^592-700^E:3.7e-14	sigP:1^35^0.779^YES	ExpAA=18.74^PredHel=1^Topology=i12-34o	COG3119^Arylsulfatase A and related enzymes	GO:0009986^cellular_component^cell surface`GO:0005783^cellular_component^endoplasmic reticulum`GO:0005615^cellular_component^extracellular space`GO:0005795^cellular_component^Golgi stack`GO:0005886^cellular_component^plasma membrane`GO:0004065^molecular_function^arylsulfatase activity`GO:0005509^molecular_function^calcium ion binding`GO:0008449^molecular_function^N-acetylglucosamine-6-sulfatase a…
LipidMetabolicProcess	c33937_g1	c33937_g1_i2	sp|Q8CFG0|SULF2_MOUSE^Q8CFG0^Q:319-2607,H:43-827^42.49%ID^E:0^RecName: Full=Extracellular sulfatase Sulf-2;^Eukaryota; Metazoa; Chordata; Craniata; Vertebrata; Euteleostomi; Mammalia; Eutheria; Euarchontoglires; Glires; Rodentia; Sciurognathi; Muroidea; Muridae; Murinae; Mus; Mus	.	cds.c33937_g1_i2|m.13140	1971-2306[-]	.	.	.	.	.	.
LipidMetabolicProcess	c33409_g2	c33409_g2_i1	sp|Q6NU29|MTNB_XENLA^Q6NU29^Q:3351-2653,H:5-237^77.25%ID^E:8e-118^RecName: Full=Probable methylthioribulose-1-phosphate dehydratase;^Eukaryota; Metazoa; Chordata; Craniata; Vertebrata; Euteleostomi; Amphibia; Batrachia; Anura; Pipoidea; Pipidae; Xenopodinae; Xenopus; Xenopus	.	cds.c33409_g2_i1|m.13261	3633-4124[-]	sp|Q64323|PIGA_MOUSE^Q64323^Q:9-162,H:34-187^70.13%ID^E:9e-75^RecName: Full=N-acetylglucosaminyl-phosphatidylinositol biosynthetic protein;^Eukaryota; Metazoa; Chordata; Craniata; Vertebrata; Euteleostomi; Mammalia; Eutheria; Euarchontoglires; Glires; Rodentia; Sciurognathi; Muroidea; Muridae; Murinae; Mus; Mus	PF13439.1^Glyco_transf_4^Glycosyltransferase Family 4^12-160^E:1e-10`PF13579.1^Glyco_trans_4_4^Glycosyl transferase 4-like domain^22-160^E:8.3e-13`PF13477.1^Glyco_trans_4_2^Glycosyl transferase 4-like^25-159^E:1.4e-07`PF08288.7^PIGA^PIGA (GPI anchor biosynthesis)^47-136^E:5e-45	.	.	COG0438^Glycosyltransferase	GO:0005789^cellular_component^endoplasmic reticulum membrane`GO:0000506^cellular_component^glycosylphosphatidylinositol-N-acetylglucosaminyltransferase (GPI-GnT) complex`GO:0016021^cellular_component^integral to membrane`GO:0016757^molecular_function^transferase activity, transferring glycosyl groups`GO:0006506^biological_process^GPI anchor biosynthetic process
LipidMetabolicProcess	c33409_g2	c33409_g2_i1	sp|Q6NU29|MTNB_XENLA^Q6NU29^Q:3351-2653,H:5-237^77.25%ID^E:8e-118^RecName: Full=Probable methylthioribulose-1-phosphate dehydratase;^Eukaryota; Metazoa; Chordata; Craniata; Vertebrata; Euteleostomi; Amphibia; Batrachia; Anura; Pipoidea; Pipidae; Xenopodinae; Xenopus; Xenopus	.	cds.c33409_g2_i1|m.13260	2629-3333[-]	sp|Q6NU29|MTNB_XENLA^Q6NU29^Q:10-227,H:20-237^81.65%ID^E:2e-131^RecName: Full=Probable methylthioribulose-1-phosphate dehydratase;^Eukaryota; Metazoa; Chordata; Craniata; Vertebrata; Euteleostomi; Amphibia; Batrachia; Anura; Pipoidea; Pipidae; Xenopodinae; Xenopus; Xenopus	PF00596.16^Aldolase_II^Class II Aldolase and Adducin N-terminal domain^15-208^E:1.2e-41	.	.	.	GO:0005737^cellular_component^cytoplasm`GO:0046872^molecular_function^metal ion binding`GO:0046570^molecular_function^methylthioribulose 1-phosphate dehydratase activity`GO:0006915^biological_process^apoptotic process`GO:0019509^biological_process^L-methionine salvage from methylthioadenosine
LipidMetabolicProcess	c33580_g1	c33580_g1_i2	sp|P98160|PGBM_HUMAN^P98160^Q:3595-10977,H:289-2793^36.84%ID^E:0^RecName: Full=Basement membrane-specific heparan sulfate proteoglycan core protein;^Eukaryota; Metazoa; Chordata; Craniata; Vertebrata; Euteleostomi; Mammalia; Eutheria; Euarchontoglires; Primates; Haplorrhini; Catarrhini; Hominidae; Homo	.	cds.c33580_g1_i2|m.13303	175-13200[+]	sp|P98160|PGBM_HUMAN^P98160^Q:1134-3601,H:282-2793^37.1%ID^E:0^RecName: Full=Basement membrane-specific heparan sulfate proteoglycan core protein;^Eukaryota; Metazoa; Chordata; Craniata; Vertebrata; Euteleostomi; Mammalia; Eutheria; Euarchontoglires; Primates; Haplorrhini; Catarrhini; Hominidae; Homo	PF01390.15^SEA^SEA domain^115-187^E:8.3e-09`PF00057.13^Ldl_recept_a^Low-density lipoprotein receptor domain class A^399-433^E:5e-08`PF00057.13^Ldl_recept_a^Low-density lipoprotein receptor domain class A^441-475^E:2.3e-08`PF00057.13^Ldl_recept_a^Low-density lipoprotein receptor domain class A^477-512^E:5.3e-10`PF00057.13^Ldl_recept_a^Low-density lipoprotein receptor domain class A^515-550^E:7e-10…	sigP:1^34^0.658^YES	ExpAA=20.49^PredHel=1^Topology=i13-35o	.	GO:0005605^cellular_component^basal lamina`GO:0005615^cellular_component^extracellular space`GO:0070062^cellular_component^extracellular vesicular exosome`GO:0005796^cellular_component^Golgi lumen`GO:0043202^cellular_component^lysosomal lumen`GO:0005886^cellular_component^plasma membrane`GO:0046872^molecular_function^metal ion binding`GO:0001525^biological_process^angiogenesis`GO:0007420^biologic…
LipidMetabolicProcess	c33580_g1	c33580_g1_i2	sp|P98160|PGBM_HUMAN^P98160^Q:3595-10977,H:289-2793^36.84%ID^E:0^RecName: Full=Basement membrane-specific heparan sulfate proteoglycan core protein;^Eukaryota; Metazoa; Chordata; Craniata; Vertebrata; Euteleostomi; Mammalia; Eutheria; Euarchontoglires; Primates; Haplorrhini; Catarrhini; Hominidae; Homo	.	cds.c33580_g1_i2|m.13306	761-1159[+]	.	.	.	ExpAA=41.59^PredHel=2^Topology=i13-35o50-72i	.	.
LipidMetabolicProcess	c33580_g1	c33580_g1_i2	sp|P98160|PGBM_HUMAN^P98160^Q:3595-10977,H:289-2793^36.84%ID^E:0^RecName: Full=Basement membrane-specific heparan sulfate proteoglycan core protein;^Eukaryota; Metazoa; Chordata; Craniata; Vertebrata; Euteleostomi; Mammalia; Eutheria; Euarchontoglires; Primates; Haplorrhini; Catarrhini; Hominidae; Homo	.	cds.c33580_g1_i2|m.13305	6041-6556[+]	.	.	.	.	.	.
LipidMetabolicProcess	c33580_g1	c33580_g1_i2	sp|P98160|PGBM_HUMAN^P98160^Q:3595-10977,H:289-2793^36.84%ID^E:0^RecName: Full=Basement membrane-specific heparan sulfate proteoglycan core protein;^Eukaryota; Metazoa; Chordata; Craniata; Vertebrata; Euteleostomi; Mammalia; Eutheria; Euarchontoglires; Primates; Haplorrhini; Catarrhini; Hominidae; Homo	.	cds.c33580_g1_i2|m.13304	2321-3241[+]	.	.	.	.	.	.
LipidMetabolicProcess	c33580_g1	c33580_g1_i2	sp|P98160|PGBM_HUMAN^P98160^Q:3595-10977,H:289-2793^36.84%ID^E:0^RecName: Full=Basement membrane-specific heparan sulfate proteoglycan core protein;^Eukaryota; Metazoa; Chordata; Craniata; Vertebrata; Euteleostomi; Mammalia; Eutheria; Euarchontoglires; Primates; Haplorrhini; Catarrhini; Hominidae; Homo	.	cds.c33580_g1_i2|m.13309	2976-3278[-]	.	.	.	.	.	.
LipidMetabolicProcess	c33580_g1	c33580_g1_i2	sp|P98160|PGBM_HUMAN^P98160^Q:3595-10977,H:289-2793^36.84%ID^E:0^RecName: Full=Basement membrane-specific heparan sulfate proteoglycan core protein;^Eukaryota; Metazoa; Chordata; Craniata; Vertebrata; Euteleostomi; Mammalia; Eutheria; Euarchontoglires; Primates; Haplorrhini; Catarrhini; Hominidae; Homo	.	cds.c33580_g1_i2|m.13308	6496-6804[-]	.	.	.	ExpAA=23.73^PredHel=1^Topology=i46-68o	.	.
LipidMetabolicProcess	c33580_g1	c33580_g1_i2	sp|P98160|PGBM_HUMAN^P98160^Q:3595-10977,H:289-2793^36.84%ID^E:0^RecName: Full=Basement membrane-specific heparan sulfate proteoglycan core protein;^Eukaryota; Metazoa; Chordata; Craniata; Vertebrata; Euteleostomi; Mammalia; Eutheria; Euarchontoglires; Primates; Haplorrhini; Catarrhini; Hominidae; Homo	.	cds.c33580_g1_i2|m.13307	1743-2057[-]	.	.	.	.	.	.
LipidMetabolicProcess	c33985_g1	c33985_g1_i4	sp|Q8MK44|DGAT1_BOVIN^Q8MK44^Q:878-2146,H:66-481^52.94%ID^E:1e-142^RecName: Full=Diacylglycerol O-acyltransferase 1;^Eukaryota; Metazoa; Chordata; Craniata; Vertebrata; Euteleostomi; Mammalia; Eutheria; Laurasiatheria; Cetartiodactyla; Ruminantia; Pecora; Bovidae; Bovinae; Bos	.	cds.c33985_g1_i4|m.14415	344-2188[+]	sp|Q9Z2A7|DGAT1_MOUSE^Q9Z2A7^Q:179-601,H:78-491^52.47%ID^E:1e-159^RecName: Full=Diacylglycerol O-acyltransferase 1;^Eukaryota; Metazoa; Chordata; Craniata; Vertebrata; Euteleostomi; Mammalia; Eutheria; Euarchontoglires; Glires; Rodentia; Sciurognathi; Muroidea; Muridae; Murinae; Mus; Mus	PF03062.14^MBOAT^MBOAT, membrane-bound O-acyltransferase family^301-594^E:2.3e-35	.	ExpAA=191.46^PredHel=9^Topology=i192-214o237-259i272-294o298-320i403-422o452-474i518-540o550-569i576-595o	COG5056^Acyl-CoA cholesterol acyltransferase	GO:0005789^cellular_component^endoplasmic reticulum membrane`GO:0016021^cellular_component^integral to membrane`GO:0043231^cellular_component^intracellular membrane-bounded organelle`GO:0003846^molecular_function^2-acylglycerol O-acyltransferase activity`GO:0019992^molecular_function^diacylglycerol binding`GO:0004144^molecular_function^diacylglycerol O-acyltransferase activity`GO:0005504^molecula…
LipidMetabolicProcess	c33096_g1	c33096_g1_i2	sp|Q9UBK8|MTRR_HUMAN^Q9UBK8^Q:6150-3889,H:30-719^39.35%ID^E:7e-147^RecName: Full=Methionine synthase reductase;^Eukaryota; Metazoa; Chordata; Craniata; Vertebrata; Euteleostomi; Mammalia; Eutheria; Euarchontoglires; Primates; Haplorrhini; Catarrhini; Hominidae; Homo	.	cds.c33096_g1_i2|m.14539	3917-4255[+]	.	.	.	.	.	.
LipidMetabolicProcess	c33096_g1	c33096_g1_i2	sp|Q9UBK8|MTRR_HUMAN^Q9UBK8^Q:6150-3889,H:30-719^39.35%ID^E:7e-147^RecName: Full=Methionine synthase reductase;^Eukaryota; Metazoa; Chordata; Craniata; Vertebrata; Euteleostomi; Mammalia; Eutheria; Euarchontoglires; Primates; Haplorrhini; Catarrhini; Hominidae; Homo	.	cds.c33096_g1_i2|m.14537	3868-6177[-]	sp|Q498R1|MTRR_RAT^Q498R1^Q:10-768,H:3-699^40.47%ID^E:1e-177^RecName: Full=Methionine synthase reductase;^Eukaryota; Metazoa; Chordata; Craniata; Vertebrata; Euteleostomi; Mammalia; Eutheria; Euarchontoglires; Glires; Rodentia; Sciurognathi; Muroidea; Muridae; Murinae; Rattus	PF00258.20^Flavodoxin_1^Flavodoxin^14-149^E:3.9e-28`PF00667.15^FAD_binding_1^FAD binding domain^346-571^E:1.4e-39`PF00175.16^NAD_binding_1^Oxidoreductase NAD-binding domain^612-732^E:8.7e-17	.	.	COG0369^Sulfite reductase, alpha subunit (flavoprotein)	GO:0005737^cellular_component^cytoplasm`GO:0030586^molecular_function^[methionine synthase] reductase activity`GO:0050660^molecular_function^flavin adenine dinucleotide binding`GO:0010181^molecular_function^FMN binding`GO:0005506^molecular_function^iron ion binding`GO:0016723^molecular_function^oxidoreductase activity, oxidizing metal ions, NAD or NADP as acceptor`GO:0009086^biological_process^me…
LipidMetabolicProcess	c33096_g1	c33096_g1_i2	sp|Q9UBK8|MTRR_HUMAN^Q9UBK8^Q:6150-3889,H:30-719^39.35%ID^E:7e-147^RecName: Full=Methionine synthase reductase;^Eukaryota; Metazoa; Chordata; Craniata; Vertebrata; Euteleostomi; Mammalia; Eutheria; Euarchontoglires; Primates; Haplorrhini; Catarrhini; Hominidae; Homo	.	cds.c33096_g1_i2|m.14538	263-1336[+]	sp|Q9H777|RNZ1_HUMAN^Q9H777^Q:4-355,H:3-359^45.4%ID^E:4e-97^RecName: Full=Zinc phosphodiesterase ELAC protein 1;^Eukaryota; Metazoa; Chordata; Craniata; Vertebrata; Euteleostomi; Mammalia; Eutheria; Euarchontoglires; Primates; Haplorrhini; Catarrhini; Hominidae; Homo	PF00753.22^Lactamase_B^Metallo-beta-lactamase superfamily^22-76^E:2.2e-12`PF12706.2^Lactamase_B_2^Beta-lactamase superfamily domain^34-309^E:1.5e-23	.	.	COG1234^Metal-dependent hydrolases of the beta-lactamase superfamily III	GO:0005634^cellular_component^nucleus`GO:0016891^molecular_function^endoribonuclease activity, producing 5'-phosphomonoesters`GO:0046872^molecular_function^metal ion binding`GO:0042779^biological_process^tRNA 3'-trailer cleavage
LipidMetabolicProcess	c33971_g1	c33971_g1_i1	sp|Q7T3S3|CHSTB_DANRE^Q7T3S3^Q:2601-1804,H:82-346^38.24%ID^E:2e-56^RecName: Full=Carbohydrate sulfotransferase 11;^Eukaryota; Metazoa; Chordata; Craniata; Vertebrata; Euteleostomi; Actinopterygii; Neopterygii; Teleostei; Ostariophysi; Cypriniformes; Cyprinidae; Danio	.	cds.c33971_g1_i1|m.15682	1756-2817[-]	sp|Q9NPF2|CHSTB_HUMAN^Q9NPF2^Q:73-338,H:82-346^38.77%ID^E:1e-58^RecName: Full=Carbohydrate sulfotransferase 11;^Eukaryota; Metazoa; Chordata; Craniata; Vertebrata; Euteleostomi; Mammalia; Eutheria; Euarchontoglires; Primates; Haplorrhini; Catarrhini; Hominidae; Homo	PF03567.9^Sulfotransfer_2^Sulfotransferase family^98-335^E:1.3e-51	.	ExpAA=21.38^PredHel=1^Topology=i7-29o	.	GO:0000139^cellular_component^Golgi membrane`GO:0016021^cellular_component^integral to membrane`GO:0047756^molecular_function^chondroitin 4-sulfotransferase activity`GO:0001537^molecular_function^N-acetylgalactosamine 4-O-sulfotransferase activity`GO:0050659^molecular_function^N-acetylgalactosamine 4-sulfate 6-O-sulfotransferase activity`GO:0016051^biological_process^carbohydrate biosynthetic pro…
LipidMetabolicProcess	c33794_g1	c33794_g1_i2	sp|Q9R0M5|TPK1_MOUSE^Q9R0M5^Q:811-476,H:7-117^42.86%ID^E:1e-26^RecName: Full=Thiamin pyrophosphokinase 1;^Eukaryota; Metazoa; Chordata; Craniata; Vertebrata; Euteleostomi; Mammalia; Eutheria; Euarchontoglires; Glires; Rodentia; Sciurognathi; Muroidea; Muridae; Murinae; Mus; Mus	.	cds.c33794_g1_i2|m.16024	413-826[-]	sp|Q9R0M5|TPK1_MOUSE^Q9R0M5^Q:6-117,H:7-117^42.86%ID^E:4e-25^RecName: Full=Thiamin pyrophosphokinase 1;^Eukaryota; Metazoa; Chordata; Craniata; Vertebrata; Euteleostomi; Mammalia; Eutheria; Euarchontoglires; Glires; Rodentia; Sciurognathi; Muroidea; Muridae; Murinae; Mus; Mus	PF04263.11^TPK_catalytic^Thiamin pyrophosphokinase, catalytic domain^31-113^E:1.8e-16	.	.	COG1564^Thiamine pyrophosphokinase	GO:0005737^cellular_component^cytoplasm`GO:0005524^molecular_function^ATP binding`GO:0016301^molecular_function^kinase activity`GO:0004788^molecular_function^thiamine diphosphokinase activity`GO:0009229^biological_process^thiamine diphosphate biosynthetic process`GO:0006772^biological_process^thiamine metabolic process
LipidMetabolicProcess	c33794_g1	c33794_g1_i2	sp|Q9R0M5|TPK1_MOUSE^Q9R0M5^Q:811-476,H:7-117^42.86%ID^E:1e-26^RecName: Full=Thiamin pyrophosphokinase 1;^Eukaryota; Metazoa; Chordata; Craniata; Vertebrata; Euteleostomi; Mammalia; Eutheria; Euarchontoglires; Glires; Rodentia; Sciurognathi; Muroidea; Muridae; Murinae; Mus; Mus	.	cds.c33794_g1_i2|m.16025	624-926[+]	.	.	.	.	.	.
LipidMetabolicProcess	c33953_g1	c33953_g1_i5	sp|P31327|CPSM_HUMAN^P31327^Q:5453-1089,H:42-1498^63.64%ID^E:0^RecName: Full=Carbamoyl-phosphate synthase [ammonia], mitochondrial;^Eukaryota; Metazoa; Chordata; Craniata; Vertebrata; Euteleostomi; Mammalia; Eutheria; Euarchontoglires; Primates; Haplorrhini; Catarrhini; Hominidae; Homo	.	cds.c33953_g1_i5|m.16717	1374-1802[+]	.	.	.	.	.	.
LipidMetabolicProcess	c33953_g1	c33953_g1_i5	sp|P31327|CPSM_HUMAN^P31327^Q:5453-1089,H:42-1498^63.64%ID^E:0^RecName: Full=Carbamoyl-phosphate synthase [ammonia], mitochondrial;^Eukaryota; Metazoa; Chordata; Craniata; Vertebrata; Euteleostomi; Mammalia; Eutheria; Euarchontoglires; Primates; Haplorrhini; Catarrhini; Hominidae; Homo	.	cds.c33953_g1_i5|m.16716	1065-5579[-]	sp|Q8C196|CPSM_MOUSE^Q8C196^Q:43-1497,H:42-1498^63.7%ID^E:0^RecName: Full=Carbamoyl-phosphate synthase [ammonia], mitochondrial;^Eukaryota; Metazoa; Chordata; Craniata; Vertebrata; Euteleostomi; Mammalia; Eutheria; Euarchontoglires; Glires; Rodentia; Sciurognathi; Muroidea; Muridae; Murinae; Mus; Mus	PF00988.17^CPSase_sm_chain^Carbamoyl-phosphate synthase small chain, CPSase domain^46-184^E:7.5e-46`PF00117.23^GATase^Glutamine amidotransferase class-I^223-397^E:3.7e-44`PF07722.8^Peptidase_C26^Peptidase C26^279-380^E:5e-05`PF00289.17^CPSase_L_chain^Carbamoyl-phosphate synthase L chain, N-terminal domain^422-540^E:5.7e-15`PF02786.12^CPSase_L_D2^Carbamoyl-phosphate synthase L chain, ATP binding d…	.	.	COG0458^Carbamoylphosphate synthase large subunit (split gene in MJ)	GO:0005743^cellular_component^mitochondrial inner membrane`GO:0042645^cellular_component^mitochondrial nucleoid`GO:0005739^cellular_component^mitochondrion`GO:0005730^cellular_component^nucleolus`GO:0043234^cellular_component^protein complex`GO:0005524^molecular_function^ATP binding`GO:0005509^molecular_function^calcium ion binding`GO:0004087^molecular_function^carbamoyl-phosphate synthase (ammon…
LipidMetabolicProcess	c33953_g1	c33953_g1_i6	sp|P31327|CPSM_HUMAN^P31327^Q:5386-1022,H:42-1498^63.64%ID^E:0^RecName: Full=Carbamoyl-phosphate synthase [ammonia], mitochondrial;^Eukaryota; Metazoa; Chordata; Craniata; Vertebrata; Euteleostomi; Mammalia; Eutheria; Euarchontoglires; Primates; Haplorrhini; Catarrhini; Hominidae; Homo	.	cds.c33953_g1_i6|m.16718	998-5524[-]	sp|Q8C196|CPSM_MOUSE^Q8C196^Q:47-1501,H:42-1498^63.7%ID^E:0^RecName: Full=Carbamoyl-phosphate synthase [ammonia], mitochondrial;^Eukaryota; Metazoa; Chordata; Craniata; Vertebrata; Euteleostomi; Mammalia; Eutheria; Euarchontoglires; Glires; Rodentia; Sciurognathi; Muroidea; Muridae; Murinae; Mus; Mus	PF00988.17^CPSase_sm_chain^Carbamoyl-phosphate synthase small chain, CPSase domain^50-188^E:7.5e-46`PF00117.23^GATase^Glutamine amidotransferase class-I^227-401^E:3.7e-44`PF07722.8^Peptidase_C26^Peptidase C26^283-384^E:5e-05`PF00289.17^CPSase_L_chain^Carbamoyl-phosphate synthase L chain, N-terminal domain^426-544^E:5.7e-15`PF02786.12^CPSase_L_D2^Carbamoyl-phosphate synthase L chain, ATP binding d…	.	.	COG0458^Carbamoylphosphate synthase large subunit (split gene in MJ)	GO:0005743^cellular_component^mitochondrial inner membrane`GO:0042645^cellular_component^mitochondrial nucleoid`GO:0005739^cellular_component^mitochondrion`GO:0005730^cellular_component^nucleolus`GO:0043234^cellular_component^protein complex`GO:0005524^molecular_function^ATP binding`GO:0005509^molecular_function^calcium ion binding`GO:0004087^molecular_function^carbamoyl-phosphate synthase (ammon…
LipidMetabolicProcess	c33953_g1	c33953_g1_i6	sp|P31327|CPSM_HUMAN^P31327^Q:5386-1022,H:42-1498^63.64%ID^E:0^RecName: Full=Carbamoyl-phosphate synthase [ammonia], mitochondrial;^Eukaryota; Metazoa; Chordata; Craniata; Vertebrata; Euteleostomi; Mammalia; Eutheria; Euarchontoglires; Primates; Haplorrhini; Catarrhini; Hominidae; Homo	.	cds.c33953_g1_i6|m.16719	1307-1735[+]	.	.	.	.	.	.
LipidMetabolicProcess	c77973_g1	c77973_g1_i1	sp|O14880|MGST3_HUMAN^O14880^Q:1350-949,H:4-140^48.91%ID^E:8e-32^RecName: Full=Microsomal glutathione S-transferase 3;^Eukaryota; Metazoa; Chordata; Craniata; Vertebrata; Euteleostomi; Mammalia; Eutheria; Euarchontoglires; Primates; Haplorrhini; Catarrhini; Hominidae; Homo	.	cds.c77973_g1_i1|m.17018	946-1365[-]	sp|O14880|MGST3_HUMAN^O14880^Q:6-139,H:4-140^48.91%ID^E:1e-39^RecName: Full=Microsomal glutathione S-transferase 3;^Eukaryota; Metazoa; Chordata; Craniata; Vertebrata; Euteleostomi; Mammalia; Eutheria; Euarchontoglires; Primates; Haplorrhini; Catarrhini; Hominidae; Homo	PF01124.13^MAPEG^MAPEG family^14-128^E:5.9e-23	.	ExpAA=61.39^PredHel=3^Topology=o10-29i72-94o114-133i	NOG84007^Microsomal glutathione S-transferase 3	GO:0005789^cellular_component^endoplasmic reticulum membrane`GO:0016021^cellular_component^integral to membrane`GO:0004602^molecular_function^glutathione peroxidase activity`GO:0004364^molecular_function^glutathione transferase activity`GO:0006750^biological_process^glutathione biosynthetic process`GO:0006629^biological_process^lipid metabolic process`GO:0007165^biological_process^signal transduc…
LipidMetabolicProcess	c827_g1	c827_g1_i1	sp|Q7T3S3|CHSTB_DANRE^Q7T3S3^Q:392-709,H:81-202^31.97%ID^E:3e-09^RecName: Full=Carbohydrate sulfotransferase 11;^Eukaryota; Metazoa; Chordata; Craniata; Vertebrata; Euteleostomi; Actinopterygii; Neopterygii; Teleostei; Ostariophysi; Cypriniformes; Cyprinidae; Danio	.	cds.c827_g1_i1|m.17339	143-835[+]	sp|Q9JME2|CHSTB_MOUSE^Q9JME2^Q:20-187,H:23-200^28.26%ID^E:5e-10^RecName: Full=Carbohydrate sulfotransferase 11;^Eukaryota; Metazoa; Chordata; Craniata; Vertebrata; Euteleostomi; Mammalia; Eutheria; Euarchontoglires; Glires; Rodentia; Sciurognathi; Muroidea; Muridae; Murinae; Mus; Mus	PF03567.9^Sulfotransfer_2^Sulfotransferase family^103-188^E:1.7e-13	.	.	.	GO:0000139^cellular_component^Golgi membrane`GO:0016021^cellular_component^integral to membrane`GO:0047756^molecular_function^chondroitin 4-sulfotransferase activity`GO:0001537^molecular_function^N-acetylgalactosamine 4-O-sulfotransferase activity`GO:0050659^molecular_function^N-acetylgalactosamine 4-sulfate 6-O-sulfotransferase activity`GO:0016051^biological_process^carbohydrate biosynthetic pro…
LipidMetabolicProcess	c14974_g1	c14974_g1_i1	sp|O43909|EXTL3_HUMAN^O43909^Q:1382-2125,H:672-919^80.65%ID^E:0^RecName: Full=Exostosin-like 3;^Eukaryota; Metazoa; Chordata; Craniata; Vertebrata; Euteleostomi; Mammalia; Eutheria; Euarchontoglires; Primates; Haplorrhini; Catarrhini; Hominidae; Homo	.	cds.c14974_g1_i1|m.17625	1757-2128[+]	sp|Q9WVL6|EXTL3_MOUSE^Q9WVL6^Q:1-123,H:796-918^84.55%ID^E:7e-73^RecName: Full=Exostosin-like 3;^Eukaryota; Metazoa; Chordata; Craniata; Vertebrata; Euteleostomi; Mammalia; Eutheria; Euarchontoglires; Glires; Rodentia; Sciurognathi; Muroidea; Muridae; Murinae; Mus; Mus	PF09258.5^Glyco_transf_64^Glycosyl transferase family 64 domain^1-108^E:1.2e-42	.	.	.	GO:0016021^cellular_component^integral to membrane`GO:0031227^cellular_component^intrinsic to endoplasmic reticulum membrane`GO:0001888^molecular_function^glucuronyl-galactosyl-proteoglycan 4-alpha-N-acetylglucosaminyltransferase activity`GO:0046872^molecular_function^metal ion binding`GO:0015012^biological_process^heparan sulfate proteoglycan biosynthetic process
LipidMetabolicProcess	c14974_g1	c14974_g1_i1	sp|O43909|EXTL3_HUMAN^O43909^Q:1382-2125,H:672-919^80.65%ID^E:0^RecName: Full=Exostosin-like 3;^Eukaryota; Metazoa; Chordata; Craniata; Vertebrata; Euteleostomi; Mammalia; Eutheria; Euarchontoglires; Primates; Haplorrhini; Catarrhini; Hominidae; Homo	.	cds.c14974_g1_i1|m.17623	3-1502[+]	sp|Q9XZ08|EXT3_DROME^Q9XZ08^Q:1-460,H:267-715^38.66%ID^E:9e-91^RecName: Full=Exostosin-3;^Eukaryota; Metazoa; Ecdysozoa; Arthropoda; Hexapoda; Insecta; Pterygota; Neoptera; Endopterygota; Diptera; Brachycera; Muscomorpha; Ephydroidea; Drosophilidae; Drosophila; Sophophora	PF03016.10^Exostosin^Exostosin family^2-299^E:1.2e-28	.	.	.	GO:0005783^cellular_component^endoplasmic reticulum`GO:0005794^cellular_component^Golgi apparatus`GO:0000139^cellular_component^Golgi membrane`GO:0016021^cellular_component^integral to membrane`GO:0031227^cellular_component^intrinsic to endoplasmic reticulum membrane`GO:0001888^molecular_function^glucuronyl-galactosyl-proteoglycan 4-alpha-N-acetylglucosaminyltransferase activity`GO:0008101^biolog…
LipidMetabolicProcess	c14974_g1	c14974_g1_i1	sp|O43909|EXTL3_HUMAN^O43909^Q:1382-2125,H:672-919^80.65%ID^E:0^RecName: Full=Exostosin-like 3;^Eukaryota; Metazoa; Chordata; Craniata; Vertebrata; Euteleostomi; Mammalia; Eutheria; Euarchontoglires; Primates; Haplorrhini; Catarrhini; Hominidae; Homo	.	cds.c14974_g1_i1|m.17624	1087-1482[+]	.	.	.	.	.	.
LipidMetabolicProcess	c15003_g1	c15003_g1_i1	sp|Q9Y305|ACOT9_HUMAN^Q9Y305^Q:1209-31,H:34-424^47.49%ID^E:6e-112^RecName: Full=Acyl-coenzyme A thioesterase 9, mitochondrial;^Eukaryota; Metazoa; Chordata; Craniata; Vertebrata; Euteleostomi; Mammalia; Eutheria; Euarchontoglires; Primates; Haplorrhini; Catarrhini; Hominidae; Homo	.	cds.c15003_g1_i1|m.17696	416-814[+]	.	.	.	.	.	.
LipidMetabolicProcess	c15003_g1	c15003_g1_i1	sp|Q9Y305|ACOT9_HUMAN^Q9Y305^Q:1209-31,H:34-424^47.49%ID^E:6e-112^RecName: Full=Acyl-coenzyme A thioesterase 9, mitochondrial;^Eukaryota; Metazoa; Chordata; Craniata; Vertebrata; Euteleostomi; Mammalia; Eutheria; Euarchontoglires; Primates; Haplorrhini; Catarrhini; Hominidae; Homo	.	cds.c15003_g1_i1|m.17695	28-1230[-]	sp|Q9Y305|ACOT9_HUMAN^Q9Y305^Q:5-400,H:31-424^47.13%ID^E:3e-118^RecName: Full=Acyl-coenzyme A thioesterase 9, mitochondrial;^Eukaryota; Metazoa; Chordata; Craniata; Vertebrata; Euteleostomi; Mammalia; Eutheria; Euarchontoglires; Primates; Haplorrhini; Catarrhini; Hominidae; Homo	.	.	.	.	GO:0005739^cellular_component^mitochondrion`GO:0003986^molecular_function^acetyl-CoA hydrolase activity`GO:0004091^molecular_function^carboxylesterase activity`GO:0006637^biological_process^acyl-CoA metabolic process
LipidMetabolicProcess	c26449_g1	c26449_g1_i1	sp|P91252|GST6_CAEEL^P91252^Q:172-753,H:5-201^37.13%ID^E:3e-35^RecName: Full=Probable glutathione S-transferase 6;^Eukaryota; Metazoa; Ecdysozoa; Nematoda; Chromadorea; Rhabditida; Rhabditoidea; Rhabditidae; Peloderinae; Caenorhabditis	.	cds.c26449_g1_i1|m.18807	154-771[+]	sp|Q21355|GST4_CAEEL^Q21355^Q:5-201,H:3-203^37.81%ID^E:2e-37^RecName: Full=Glutathione S-transferase 4;^Eukaryota; Metazoa; Ecdysozoa; Nematoda; Chromadorea; Rhabditida; Rhabditoidea; Rhabditidae; Peloderinae; Caenorhabditis	PF02798.15^GST_N^Glutathione S-transferase, N-terminal domain^8-75^E:1.8e-14`PF13417.1^GST_N_3^Glutathione S-transferase, N-terminal domain^17-78^E:2.3e-06`PF00043.20^GST_C^Glutathione S-transferase, C-terminal domain^100-188^E:4.2e-10	.	.	COG0625^Glutathione S-transferase	GO:0043292^cellular_component^contractile fiber`GO:0004364^molecular_function^glutathione transferase activity`GO:0006749^biological_process^glutathione metabolic process
LipidMetabolicProcess	c26935_g1	c26935_g1_i1	sp|Q5RJQ0|CHST1_RAT^Q5RJQ0^Q:951-46,H:60-396^27.65%ID^E:6e-25^RecName: Full=Carbohydrate sulfotransferase 1;^Eukaryota; Metazoa; Chordata; Craniata; Vertebrata; Euteleostomi; Mammalia; Eutheria; Euarchontoglires; Glires; Rodentia; Sciurognathi; Muroidea; Muridae; Murinae; Rattus	.	cds.c26935_g1_i1|m.18946	100-429[+]	.	.	.	.	.	.
LipidMetabolicProcess	c26935_g1	c26935_g1_i1	sp|Q5RJQ0|CHST1_RAT^Q5RJQ0^Q:951-46,H:60-396^27.65%ID^E:6e-25^RecName: Full=Carbohydrate sulfotransferase 1;^Eukaryota; Metazoa; Chordata; Craniata; Vertebrata; Euteleostomi; Mammalia; Eutheria; Euarchontoglires; Glires; Rodentia; Sciurognathi; Muroidea; Muridae; Murinae; Rattus	.	cds.c26935_g1_i1|m.18945	1-1221[-]	sp|Q5RJQ0|CHST1_RAT^Q5RJQ0^Q:89-392,H:58-396^28.57%ID^E:2e-26^RecName: Full=Carbohydrate sulfotransferase 1;^Eukaryota; Metazoa; Chordata; Craniata; Vertebrata; Euteleostomi; Mammalia; Eutheria; Euarchontoglires; Glires; Rodentia; Sciurognathi; Muroidea; Muridae; Murinae; Rattus	PF00685.22^Sulfotransfer_1^Sulfotransferase domain^92-379^E:3.8e-14`PF13469.1^Sulfotransfer_3^Sulfotransferase family^94-311^E:3.2e-07	.	ExpAA=22.17^PredHel=1^Topology=i24-46o	NOG80862^Carbohydrate (keratan sulfate Gal-6) sulfotransferase 1	GO:0000139^cellular_component^Golgi membrane`GO:0016021^cellular_component^integral to membrane`GO:0045130^molecular_function^keratan sulfotransferase activity`GO:0006012^biological_process^galactose metabolic process`GO:0006954^biological_process^inflammatory response`GO:0042339^biological_process^keratan sulfate metabolic process
LipidMetabolicProcess	c26772_g1	c26772_g1_i1	sp|P24472|GSTA4_MOUSE^P24472^Q:1259-624,H:6-220^42.92%ID^E:4e-40^RecName: Full=Glutathione S-transferase A4;^Eukaryota; Metazoa; Chordata; Craniata; Vertebrata; Euteleostomi; Mammalia; Eutheria; Euarchontoglires; Glires; Rodentia; Sciurognathi; Muroidea; Muridae; Murinae; Mus; Mus	.	cds.c26772_g1_i1|m.19019	612-1397[-]	sp|P24472|GSTA4_MOUSE^P24472^Q:47-260,H:6-222^44.34%ID^E:2e-50^RecName: Full=Glutathione S-transferase A4;^Eukaryota; Metazoa; Chordata; Craniata; Vertebrata; Euteleostomi; Mammalia; Eutheria; Euarchontoglires; Glires; Rodentia; Sciurognathi; Muroidea; Muridae; Murinae; Mus; Mus	PF02798.15^GST_N^Glutathione S-transferase, N-terminal domain^47-117^E:2.5e-12`PF00043.20^GST_C^Glutathione S-transferase, C-terminal domain^153-231^E:5.2e-11	.	.	.	GO:0005737^cellular_component^cytoplasm`GO:0004364^molecular_function^glutathione transferase activity`GO:0006749^biological_process^glutathione metabolic process
LipidMetabolicProcess	c24533_g1	c24533_g1_i1	sp|Q16719|KYNU_HUMAN^Q16719^Q:212-1588,H:9-462^54.45%ID^E:4e-170^RecName: Full=Kynureninase;^Eukaryota; Metazoa; Chordata; Craniata; Vertebrata; Euteleostomi; Mammalia; Eutheria; Euarchontoglires; Primates; Haplorrhini; Catarrhini; Hominidae; Homo	.	cds.c24533_g1_i1|m.20281	686-1111[-]	.	.	.	.	.	.
LipidMetabolicProcess	c24533_g1	c24533_g1_i1	sp|Q16719|KYNU_HUMAN^Q16719^Q:212-1588,H:9-462^54.45%ID^E:4e-170^RecName: Full=Kynureninase;^Eukaryota; Metazoa; Chordata; Craniata; Vertebrata; Euteleostomi; Mammalia; Eutheria; Euarchontoglires; Primates; Haplorrhini; Catarrhini; Hominidae; Homo	.	cds.c24533_g1_i1|m.20280	173-1624[+]	sp|Q9CXF0|KYNU_MOUSE^Q9CXF0^Q:14-474,H:9-464^53.36%ID^E:1e-170^RecName: Full=Kynureninase;^Eukaryota; Metazoa; Chordata; Craniata; Vertebrata; Euteleostomi; Mammalia; Eutheria; Euarchontoglires; Glires; Rodentia; Sciurognathi; Muroidea; Muridae; Murinae; Mus; Mus	PF00266.14^Aminotran_5^Aminotransferase class-V^122-382^E:1.8e-11	.	.	COG3844^Kynureninase	GO:0005829^cellular_component^cytosol`GO:0005739^cellular_component^mitochondrion`GO:0030429^molecular_function^kynureninase activity`GO:0030170^molecular_function^pyridoxal phosphate binding`GO:0043420^biological_process^anthranilate metabolic process`GO:0097053^biological_process^L-kynurenine catabolic process`GO:0009435^biological_process^NAD biosynthetic process`GO:0019805^biological_process^…
LipidMetabolicProcess	c21572_g1	c21572_g1_i1	sp|B7PRF6|MTND_IXOSC^B7PRF6^Q:145-675,H:1-177^58.43%ID^E:1e-75^RecName: Full=1,2-dihydroxy-3-keto-5-methylthiopentene dioxygenase;^Eukaryota; Metazoa; Ecdysozoa; Arthropoda; Chelicerata; Arachnida; Acari; Parasitiformes; Ixodida; Ixodoidea; Ixodidae; Ixodinae; Ixodes	.	cds.c21572_g1_i1|m.22353	1-693[+]	sp|B7PRF6|MTND_IXOSC^B7PRF6^Q:49-225,H:1-177^58.43%ID^E:9e-77^RecName: Full=1,2-dihydroxy-3-keto-5-methylthiopentene dioxygenase;^Eukaryota; Metazoa; Ecdysozoa; Arthropoda; Chelicerata; Arachnida; Acari; Parasitiformes; Ixodida; Ixodoidea; Ixodidae; Ixodinae; Ixodes	PF03079.9^ARD^ARD/ARD' family^51-206^E:6.8e-54`PF07883.6^Cupin_2^Cupin domain^136-189^E:5.8e-07	.	ExpAA=18.75^PredHel=1^Topology=i19-41o	COG1791^Uncharacterized conserved protein, contains double-stranded beta-helix domain	GO:0005737^cellular_component^cytoplasm`GO:0005634^cellular_component^nucleus`GO:0010309^molecular_function^acireductone dioxygenase [iron(II)-requiring] activity`GO:0046872^molecular_function^metal ion binding`GO:0019509^biological_process^L-methionine salvage from methylthioadenosine
LipidMetabolicProcess	c22835_g1	c22835_g1_i1	sp|P77735|YAJO_ECOLI^P77735^Q:282-1148,H:6-292^32.21%ID^E:3e-37^RecName: Full=Uncharacterized oxidoreductase YajO;^Bacteria; Proteobacteria; Gammaproteobacteria; Enterobacteriales; Enterobacteriaceae; Escherichia	.	cds.c22835_g1_i1|m.23193	267-1277[+]	sp|P77735|YAJO_ECOLI^P77735^Q:6-294,H:6-292^32.56%ID^E:1e-38^RecName: Full=Uncharacterized oxidoreductase YajO;^Bacteria; Proteobacteria; Gammaproteobacteria; Enterobacteriales; Enterobacteriaceae; Escherichia	PF00248.16^Aldo_ket_red^Aldo/keto reductase family^16-313^E:7.6e-68	.	.	COG0667^Predicted oxidoreductases (related to aryl-alcohol dehydrogenases)	GO:0016491^molecular_function^oxidoreductase activity`GO:0006772^biological_process^thiamine metabolic process
LipidMetabolicProcess	c22149_g1	c22149_g1_i1	sp|P77735|YAJO_ECOLI^P77735^Q:252-1244,H:6-319^39.17%ID^E:8e-58^RecName: Full=Uncharacterized oxidoreductase YajO;^Bacteria; Proteobacteria; Gammaproteobacteria; Enterobacteriales; Enterobacteriaceae; Escherichia	.	cds.c22149_g1_i1|m.23236	599-1123[-]	.	.	.	.	.	.
LipidMetabolicProcess	c22149_g1	c22149_g1_i1	sp|P77735|YAJO_ECOLI^P77735^Q:252-1244,H:6-319^39.17%ID^E:8e-58^RecName: Full=Uncharacterized oxidoreductase YajO;^Bacteria; Proteobacteria; Gammaproteobacteria; Enterobacteriales; Enterobacteriaceae; Escherichia	.	cds.c22149_g1_i1|m.23235	210-1325[+]	sp|P77735|YAJO_ECOLI^P77735^Q:15-345,H:6-319^39.47%ID^E:5e-61^RecName: Full=Uncharacterized oxidoreductase YajO;^Bacteria; Proteobacteria; Gammaproteobacteria; Enterobacteriales; Enterobacteriaceae; Escherichia	PF00248.16^Aldo_ket_red^Aldo/keto reductase family^24-338^E:2.4e-75	.	.	COG0667^Predicted oxidoreductases (related to aryl-alcohol dehydrogenases)	GO:0016491^molecular_function^oxidoreductase activity`GO:0006772^biological_process^thiamine metabolic process
LipidMetabolicProcess	c22769_g1	c22769_g1_i1	sp|P42765|THIM_HUMAN^P42765^Q:1500-343,H:8-394^62.79%ID^E:3e-164^RecName: Full=3-ketoacyl-CoA thiolase, mitochondrial;^Eukaryota; Metazoa; Chordata; Craniata; Vertebrata; Euteleostomi; Mammalia; Eutheria; Euarchontoglires; Primates; Haplorrhini; Catarrhini; Hominidae; Homo	.	cds.c22769_g1_i1|m.23367	350-682[+]	.	.	.	.	.	.
LipidMetabolicProcess	c22769_g1	c22769_g1_i1	sp|P42765|THIM_HUMAN^P42765^Q:1500-343,H:8-394^62.79%ID^E:3e-164^RecName: Full=3-ketoacyl-CoA thiolase, mitochondrial;^Eukaryota; Metazoa; Chordata; Craniata; Vertebrata; Euteleostomi; Mammalia; Eutheria; Euarchontoglires; Primates; Haplorrhini; Catarrhini; Hominidae; Homo	.	cds.c22769_g1_i1|m.23366	334-1530[-]	sp|P42765|THIM_HUMAN^P42765^Q:6-396,H:3-394^62.5%ID^E:0^RecName: Full=3-ketoacyl-CoA thiolase, mitochondrial;^Eukaryota; Metazoa; Chordata; Craniata; Vertebrata; Euteleostomi; Mammalia; Eutheria; Euarchontoglires; Primates; Haplorrhini; Catarrhini; Hominidae; Homo	PF00108.18^Thiolase_N^Thiolase, N-terminal domain^9-267^E:1.5e-92`PF02803.13^Thiolase_C^Thiolase, C-terminal domain^275-397^E:2.6e-46	.	.	COG0183^Acetyl-CoA acetyltransferase	GO:0005743^cellular_component^mitochondrial inner membrane`GO:0005739^cellular_component^mitochondrion`GO:0003988^molecular_function^acetyl-CoA C-acyltransferase activity`GO:0006084^biological_process^acetyl-CoA metabolic process`GO:0006695^biological_process^cholesterol biosynthetic process`GO:0006635^biological_process^fatty acid beta-oxidation`GO:0043066^biological_process^negative regulation …
LipidMetabolicProcess	c22769_g1	c22769_g1_i1	sp|P42765|THIM_HUMAN^P42765^Q:1500-343,H:8-394^62.79%ID^E:3e-164^RecName: Full=3-ketoacyl-CoA thiolase, mitochondrial;^Eukaryota; Metazoa; Chordata; Craniata; Vertebrata; Euteleostomi; Mammalia; Eutheria; Euarchontoglires; Primates; Haplorrhini; Catarrhini; Hominidae; Homo	.	cds.c22769_g1_i1|m.23368	325-627[+]	.	.	.	.	.	.
LipidMetabolicProcess	c34222_g1	c34222_g1_i5	sp|Q60928|GGT1_MOUSE^Q60928^Q:1884-298,H:40-557^43.13%ID^E:5e-135^RecName: Full=Gamma-glutamyltranspeptidase 1;^Eukaryota; Metazoa; Chordata; Craniata; Vertebrata; Euteleostomi; Mammalia; Eutheria; Euarchontoglires; Glires; Rodentia; Sciurognathi; Muroidea; Muridae; Murinae; Mus; Mus	.	cds.c34222_g1_i5|m.24448	268-2010[-]	sp|Q60928|GGT1_MOUSE^Q60928^Q:40-545,H:37-531^44.49%ID^E:3e-142^RecName: Full=Gamma-glutamyltranspeptidase 1;^Eukaryota; Metazoa; Chordata; Craniata; Vertebrata; Euteleostomi; Mammalia; Eutheria; Euarchontoglires; Glires; Rodentia; Sciurognathi; Muroidea; Muridae; Murinae; Mus; Mus	PF01019.16^G_glu_transpept^Gamma-glutamyltranspeptidase^63-563^E:2.4e-144	sigP:1^18^0.796^YES	.	COG0405^Gamma-glutamyltransferase	GO:0005887^cellular_component^integral to plasma membrane`GO:0003840^molecular_function^gamma-glutamyltransferase activity`GO:0016787^molecular_function^hydrolase activity`GO:0071260^biological_process^cellular response to mechanical stimulus`GO:0019344^biological_process^cysteine biosynthetic process`GO:0006750^biological_process^glutathione biosynthetic process`GO:0060427^biological_process^lun…
LipidMetabolicProcess	c34222_g1	c34222_g1_i5	sp|Q60928|GGT1_MOUSE^Q60928^Q:1884-298,H:40-557^43.13%ID^E:5e-135^RecName: Full=Gamma-glutamyltranspeptidase 1;^Eukaryota; Metazoa; Chordata; Craniata; Vertebrata; Euteleostomi; Mammalia; Eutheria; Euarchontoglires; Glires; Rodentia; Sciurognathi; Muroidea; Muridae; Murinae; Mus; Mus	.	cds.c34222_g1_i5|m.24449	428-865[+]	.	.	.	.	.	.
LipidMetabolicProcess	c34160_g1	c34160_g1_i3	sp|P31696|AGRIN_CHICK^P31696^Q:533-3571,H:26-982^37.02%ID^E:0^RecName: Full=Agrin;^Eukaryota; Metazoa; Chordata; Craniata; Vertebrata; Euteleostomi; Archosauria; Dinosauria; Saurischia; Theropoda; Coelurosauria; Aves; Neognathae; Galliformes; Phasianidae; Phasianinae; Gallus	.	cds.c34160_g1_i3|m.24464	311-6016[+]	sp|O00468|AGRIN_HUMAN^O00468^Q:88-1083,H:44-977^36.35%ID^E:4e-172^RecName: Full=Agrin;^Eukaryota; Metazoa; Chordata; Craniata; Vertebrata; Euteleostomi; Mammalia; Eutheria; Euarchontoglires; Primates; Haplorrhini; Catarrhini; Hominidae; Homo	PF03146.10^NtA^Agrin NtA domain^75-203^E:1.7e-13`PF00050.16^Kazal_1^Kazal-type serine protease inhibitor domain^240-284^E:2.4e-09`PF07648.10^Kazal_2^Kazal-type serine protease inhibitor domain^244-284^E:8.5e-10`PF00050.16^Kazal_1^Kazal-type serine protease inhibitor domain^318-363^E:3.7e-05`PF07648.10^Kazal_2^Kazal-type serine protease inhibitor domain^327-363^E:1e-09`PF00050.16^Kazal_1^Kazal-typ…	.	.	.	GO:0005605^cellular_component^basal lamina`GO:0009986^cellular_component^cell surface`GO:0005615^cellular_component^extracellular space`GO:0005796^cellular_component^Golgi lumen`GO:0043202^cellular_component^lysosomal lumen`GO:0005886^cellular_component^plasma membrane`GO:0045202^cellular_component^synapse`GO:0030548^molecular_function^acetylcholine receptor regulator activity`GO:0043236^molecula…
LipidMetabolicProcess	c34160_g1	c34160_g1_i3	sp|P31696|AGRIN_CHICK^P31696^Q:533-3571,H:26-982^37.02%ID^E:0^RecName: Full=Agrin;^Eukaryota; Metazoa; Chordata; Craniata; Vertebrata; Euteleostomi; Archosauria; Dinosauria; Saurischia; Theropoda; Coelurosauria; Aves; Neognathae; Galliformes; Phasianidae; Phasianinae; Gallus	.	cds.c34160_g1_i3|m.24465	4171-4476[-]	.	.	.	.	.	.
LipidMetabolicProcess	c34107_g3	c34107_g3_i1	sp|Q9R112|SQRD_MOUSE^Q9R112^Q:414-1553,H:72-450^55.79%ID^E:1e-149^RecName: Full=Sulfide:quinone oxidoreductase, mitochondrial;^Eukaryota; Metazoa; Chordata; Craniata; Vertebrata; Euteleostomi; Mammalia; Eutheria; Euarchontoglires; Glires; Rodentia; Sciurognathi; Muroidea; Muridae; Murinae; Mus; Mus	.	cds.c34107_g3_i1|m.24634	177-1574[+]	sp|Q9Y6N5|SQRD_HUMAN^Q9Y6N5^Q:47-458,H:37-449^54.83%ID^E:3e-158^RecName: Full=Sulfide:quinone oxidoreductase, mitochondrial;^Eukaryota; Metazoa; Chordata; Craniata; Vertebrata; Euteleostomi; Mammalia; Eutheria; Euarchontoglires; Primates; Haplorrhini; Catarrhini; Hominidae; Homo	PF07992.9^Pyr_redox_2^Pyridine nucleotide-disulphide oxidoreductase^55-167^E:7.2e-08	.	.	COG0446^Uncharacterized NAD(FAD)-dependent dehydrogenases	GO:0005743^cellular_component^mitochondrial inner membrane`GO:0070224^molecular_function^sulfide:quinone oxidoreductase activity`GO:0034641^biological_process^cellular nitrogen compound metabolic process`GO:0070221^biological_process^sulfide oxidation, using sulfide:quinone oxidoreductase`GO:0000098^biological_process^sulfur amino acid catabolic process
LipidMetabolicProcess	c29996_g2	c29996_g2_i1	sp|Q9D1G2|PMVK_MOUSE^Q9D1G2^Q:760-218,H:7-185^54.7%ID^E:3e-66^RecName: Full=Phosphomevalonate kinase;^Eukaryota; Metazoa; Chordata; Craniata; Vertebrata; Euteleostomi; Mammalia; Eutheria; Euarchontoglires; Glires; Rodentia; Sciurognathi; Muroidea; Muridae; Murinae; Mus; Mus	.	cds.c29996_g2_i1|m.26999	200-799[-]	sp|Q9D1G2|PMVK_MOUSE^Q9D1G2^Q:14-194,H:7-185^54.7%ID^E:5e-69^RecName: Full=Phosphomevalonate kinase;^Eukaryota; Metazoa; Chordata; Craniata; Vertebrata; Euteleostomi; Mammalia; Eutheria; Euarchontoglires; Glires; Rodentia; Sciurognathi; Muroidea; Muridae; Murinae; Mus; Mus	PF04275.9^P-mevalo_kinase^Phosphomevalonate kinase^21-135^E:6.8e-50	.	.	NOG71763^Phosphomevalonate kinase	GO:0005829^cellular_component^cytosol`GO:0005777^cellular_component^peroxisome`GO:0005524^molecular_function^ATP binding`GO:0004631^molecular_function^phosphomevalonate kinase activity`GO:0006695^biological_process^cholesterol biosynthetic process`GO:0019287^biological_process^isopentenyl diphosphate biosynthetic process, mevalonate pathway`GO:0070723^biological_process^response to cholesterol
LipidMetabolicProcess	c29906_g1	c29906_g1_i1	sp|Q9Y625|GPC6_HUMAN^Q9Y625^Q:310-1695,H:29-485^53.03%ID^E:4e-176^RecName: Full=Glypican-6;^Eukaryota; Metazoa; Chordata; Craniata; Vertebrata; Euteleostomi; Mammalia; Eutheria; Euarchontoglires; Primates; Haplorrhini; Catarrhini; Hominidae; Homo	.	cds.c29906_g1_i1|m.27089	1062-1403[-]	.	.	.	ExpAA=19.92^PredHel=1^Topology=i20-42o	.	.
LipidMetabolicProcess	c29906_g1	c29906_g1_i1	sp|Q9Y625|GPC6_HUMAN^Q9Y625^Q:310-1695,H:29-485^53.03%ID^E:4e-176^RecName: Full=Glypican-6;^Eukaryota; Metazoa; Chordata; Craniata; Vertebrata; Euteleostomi; Mammalia; Eutheria; Euarchontoglires; Primates; Haplorrhini; Catarrhini; Hominidae; Homo	.	cds.c29906_g1_i1|m.27090	1228-1566[-]	.	.	.	.	.	.
LipidMetabolicProcess	c29906_g1	c29906_g1_i1	sp|Q9Y625|GPC6_HUMAN^Q9Y625^Q:310-1695,H:29-485^53.03%ID^E:4e-176^RecName: Full=Glypican-6;^Eukaryota; Metazoa; Chordata; Craniata; Vertebrata; Euteleostomi; Mammalia; Eutheria; Euarchontoglires; Primates; Haplorrhini; Catarrhini; Hominidae; Homo	.	cds.c29906_g1_i1|m.27088	214-2025[+]	sp|Q9Y625|GPC6_HUMAN^Q9Y625^Q:33-499,H:29-490^53.1%ID^E:0^RecName: Full=Glypican-6;^Eukaryota; Metazoa; Chordata; Craniata; Vertebrata; Euteleostomi; Mammalia; Eutheria; Euarchontoglires; Primates; Haplorrhini; Catarrhini; Hominidae; Homo	PF01153.14^Glypican^Glypican^27-514^E:6.2e-180	sigP:1^27^0.751^YES	.	.	GO:0031225^cellular_component^anchored to membrane`GO:0005615^cellular_component^extracellular space`GO:0005796^cellular_component^Golgi lumen`GO:0005887^cellular_component^integral to plasma membrane`GO:0043202^cellular_component^lysosomal lumen`GO:0005578^cellular_component^proteinaceous extracellular matrix`GO:0005975^biological_process^carbohydrate metabolic process`GO:0016477^biological_proc…
LipidMetabolicProcess	c29906_g1	c29906_g1_i2	sp|Q9Y625|GPC6_HUMAN^Q9Y625^Q:310-1695,H:29-485^53.03%ID^E:4e-176^RecName: Full=Glypican-6;^Eukaryota; Metazoa; Chordata; Craniata; Vertebrata; Euteleostomi; Mammalia; Eutheria; Euarchontoglires; Primates; Haplorrhini; Catarrhini; Hominidae; Homo	.	cds.c29906_g1_i2|m.27093	1228-1566[-]	.	.	.	.	.	.
LipidMetabolicProcess	c29906_g1	c29906_g1_i2	sp|Q9Y625|GPC6_HUMAN^Q9Y625^Q:310-1695,H:29-485^53.03%ID^E:4e-176^RecName: Full=Glypican-6;^Eukaryota; Metazoa; Chordata; Craniata; Vertebrata; Euteleostomi; Mammalia; Eutheria; Euarchontoglires; Primates; Haplorrhini; Catarrhini; Hominidae; Homo	.	cds.c29906_g1_i2|m.27092	1062-1403[-]	.	.	.	ExpAA=19.92^PredHel=1^Topology=i20-42o	.	.
LipidMetabolicProcess	c29906_g1	c29906_g1_i2	sp|Q9Y625|GPC6_HUMAN^Q9Y625^Q:310-1695,H:29-485^53.03%ID^E:4e-176^RecName: Full=Glypican-6;^Eukaryota; Metazoa; Chordata; Craniata; Vertebrata; Euteleostomi; Mammalia; Eutheria; Euarchontoglires; Primates; Haplorrhini; Catarrhini; Hominidae; Homo	.	cds.c29906_g1_i2|m.27091	214-2013[+]	sp|Q9Y625|GPC6_HUMAN^Q9Y625^Q:33-499,H:29-490^53.1%ID^E:0^RecName: Full=Glypican-6;^Eukaryota; Metazoa; Chordata; Craniata; Vertebrata; Euteleostomi; Mammalia; Eutheria; Euarchontoglires; Primates; Haplorrhini; Catarrhini; Hominidae; Homo	PF01153.14^Glypican^Glypican^27-515^E:2.5e-180	sigP:1^27^0.751^YES	.	.	GO:0031225^cellular_component^anchored to membrane`GO:0005615^cellular_component^extracellular space`GO:0005796^cellular_component^Golgi lumen`GO:0005887^cellular_component^integral to plasma membrane`GO:0043202^cellular_component^lysosomal lumen`GO:0005578^cellular_component^proteinaceous extracellular matrix`GO:0005975^biological_process^carbohydrate metabolic process`GO:0016477^biological_proc…
LipidMetabolicProcess	c29675_g2	c29675_g2_i1	sp|Q5ZI23|GLO2_CHICK^Q5ZI23^Q:295-1083,H:43-306^66.29%ID^E:2e-107^RecName: Full=Hydroxyacylglutathione hydrolase, mitochondrial;^Eukaryota; Metazoa; Chordata; Craniata; Vertebrata; Euteleostomi; Archosauria; Dinosauria; Saurischia; Theropoda; Coelurosauria; Aves; Neognathae; Galliformes; Phasianidae; Phasianinae; Gallus	.	cds.c29675_g2_i1|m.27276	211-1092[+]	sp|Q5ZI23|GLO2_CHICK^Q5ZI23^Q:29-291,H:43-306^66.29%ID^E:2e-131^RecName: Full=Hydroxyacylglutathione hydrolase, mitochondrial;^Eukaryota; Metazoa; Chordata; Craniata; Vertebrata; Euteleostomi; Archosauria; Dinosauria; Saurischia; Theropoda; Coelurosauria; Aves; Neognathae; Galliformes; Phasianidae; Phasianinae; Gallus	PF00753.22^Lactamase_B^Metallo-beta-lactamase superfamily^46-208^E:8.3e-31	.	.	COG0491^Zn-dependent hydrolases, including glyoxylases	GO:0005759^cellular_component^mitochondrial matrix`GO:0004416^molecular_function^hydroxyacylglutathione hydrolase activity`GO:0046872^molecular_function^metal ion binding`GO:0008270^molecular_function^zinc ion binding`GO:0006750^biological_process^glutathione biosynthetic process`GO:0019853^biological_process^L-ascorbic acid biosynthetic process
LipidMetabolicProcess	c30004_g1	c30004_g1_i1	sp|P50237|ST1C1_RAT^P50237^Q:823-629,H:237-301^40%ID^E:4e-08^RecName: Full=Sulfotransferase 1C1;^Eukaryota; Metazoa; Chordata; Craniata; Vertebrata; Euteleostomi; Mammalia; Eutheria; Euarchontoglires; Glires; Rodentia; Sciurognathi; Muroidea; Muridae; Murinae; Rattus	.	.	.	.	.	.	.	.	GO:0005829^cellular_component^cytosol`GO:0004027^molecular_function^alcohol sulfotransferase activity`GO:0004062^molecular_function^aryl sulfotransferase activity`GO:0006790^biological_process^sulfur compound metabolic process	.
LipidMetabolicProcess	c28521_g1	c28521_g1_i1	sp|P08228|SODC_MOUSE^P08228^Q:318-773,H:3-152^62.5%ID^E:6e-61^RecName: Full=Superoxide dismutase [Cu-Zn];^Eukaryota; Metazoa; Chordata; Craniata; Vertebrata; Euteleostomi; Mammalia; Eutheria; Euarchontoglires; Glires; Rodentia; Sciurognathi; Muroidea; Muridae; Murinae; Mus; Mus	.	cds.c28521_g1_i1|m.27708	315-782[+]	sp|P08228|SODC_MOUSE^P08228^Q:2-153,H:3-152^62.5%ID^E:2e-64^RecName: Full=Superoxide dismutase [Cu-Zn];^Eukaryota; Metazoa; Chordata; Craniata; Vertebrata; Euteleostomi; Mammalia; Eutheria; Euarchontoglires; Glires; Rodentia; Sciurognathi; Muroidea; Muridae; Murinae; Mus; Mus	PF00080.15^Sod_Cu^Copper/zinc superoxide dismutase (SODC)^4-151^E:3.5e-52	.	.	COG2032^Cu/Zn superoxide dismutase	GO:0031410^cellular_component^cytoplasmic vesicle`GO:0005829^cellular_component^cytosol`GO:0032839^cellular_component^dendrite cytoplasm`GO:0031012^cellular_component^extracellular matrix`GO:0005615^cellular_component^extracellular space`GO:0005739^cellular_component^mitochondrion`GO:0043025^cellular_component^neuronal cell body`GO:0005634^cellular_component^nucleus`GO:0005886^cellular_component^…
LipidMetabolicProcess	c28543_g1	c28543_g1_i1	sp|P53395|ODB2_MOUSE^P53395^Q:220-1524,H:64-482^60.73%ID^E:4e-170^RecName: Full=Lipoamide acyltransferase component of branched-chain alpha-keto acid dehydrogenase complex, mitochondrial;^Eukaryota; Metazoa; Chordata; Craniata; Vertebrata; Euteleostomi; Mammalia; Eutheria; Euarchontoglires; Glires; Rodentia; Sciurognathi; Muroidea; Muridae; Murinae; Mus; Mus	.	cds.c28543_g1_i1|m.27842	1038-1346[-]	.	.	.	.	.	.
LipidMetabolicProcess	c28543_g1	c28543_g1_i1	sp|P53395|ODB2_MOUSE^P53395^Q:220-1524,H:64-482^60.73%ID^E:4e-170^RecName: Full=Lipoamide acyltransferase component of branched-chain alpha-keto acid dehydrogenase complex, mitochondrial;^Eukaryota; Metazoa; Chordata; Craniata; Vertebrata; Euteleostomi; Mammalia; Eutheria; Euarchontoglires; Glires; Rodentia; Sciurognathi; Muroidea; Muridae; Murinae; Mus; Mus	.	cds.c28543_g1_i1|m.27841	396-866[-]	.	.	.	.	.	.
LipidMetabolicProcess	c28543_g1	c28543_g1_i1	sp|P53395|ODB2_MOUSE^P53395^Q:220-1524,H:64-482^60.73%ID^E:4e-170^RecName: Full=Lipoamide acyltransferase component of branched-chain alpha-keto acid dehydrogenase complex, mitochondrial;^Eukaryota; Metazoa; Chordata; Craniata; Vertebrata; Euteleostomi; Mammalia; Eutheria; Euarchontoglires; Glires; Rodentia; Sciurognathi; Muroidea; Muridae; Murinae; Mus; Mus	.	cds.c28543_g1_i1|m.27840	1-1527[+]	sp|P53395|ODB2_MOUSE^P53395^Q:74-508,H:64-482^61.99%ID^E:0^RecName: Full=Lipoamide acyltransferase component of branched-chain alpha-keto acid dehydrogenase complex, mitochondrial;^Eukaryota; Metazoa; Chordata; Craniata; Vertebrata; Euteleostomi; Mammalia; Eutheria; Euarchontoglires; Glires; Rodentia; Sciurognathi; Muroidea; Muridae; Murinae; Mus; Mus	PF00364.17^Biotin_lipoyl^Biotin-requiring enzyme^78-148^E:2.4e-18`PF02817.12^E3_binding^e3 binding domain^180-217^E:4.7e-15`PF00198.18^2-oxoacid_dh^2-oxoacid dehydrogenases acyltransferase (catalytic domain)^276-504^E:3.5e-79	.	.	COG0508^Pyruvate/2-oxoglutarate dehydrogenase complex, dihydrolipoamide acyltransferase (E2) component, and related enzymes	GO:0015630^cellular_component^microtubule cytoskeleton`GO:0042645^cellular_component^mitochondrial nucleoid`GO:0005739^cellular_component^mitochondrion`GO:0048037^molecular_function^cofactor binding`GO:0043754^molecular_function^dihydrolipoyllysine-residue (2-methylpropanoyl)transferase activity`GO:0046949^biological_process^fatty-acyl-CoA biosynthetic process
LipidMetabolicProcess	c28503_g1	c28503_g1_i1	sp|O60704|TPST2_HUMAN^O60704^Q:675-1604,H:41-350^67.1%ID^E:1e-148^RecName: Full=Protein-tyrosine sulfotransferase 2;^Eukaryota; Metazoa; Chordata; Craniata; Vertebrata; Euteleostomi; Mammalia; Eutheria; Euarchontoglires; Primates; Haplorrhini; Catarrhini; Hominidae; Homo	.	cds.c28503_g1_i1|m.28209	1-399[-]	.	.	sigP:1^16^0.736^YES	ExpAA=21.04^PredHel=1^Topology=o72-94i	.	.
LipidMetabolicProcess	c28503_g1	c28503_g1_i1	sp|O60704|TPST2_HUMAN^O60704^Q:675-1604,H:41-350^67.1%ID^E:1e-148^RecName: Full=Protein-tyrosine sulfotransferase 2;^Eukaryota; Metazoa; Chordata; Craniata; Vertebrata; Euteleostomi; Mammalia; Eutheria; Euarchontoglires; Primates; Haplorrhini; Catarrhini; Hominidae; Homo	.	cds.c28503_g1_i1|m.28207	528-1745[+]	sp|O60704|TPST2_HUMAN^O60704^Q:50-360,H:41-351^66.88%ID^E:6e-157^RecName: Full=Protein-tyrosine sulfotransferase 2;^Eukaryota; Metazoa; Chordata; Craniata; Vertebrata; Euteleostomi; Mammalia; Eutheria; Euarchontoglires; Primates; Haplorrhini; Catarrhini; Hominidae; Homo	PF13469.1^Sulfotransfer_3^Sulfotransferase family^79-270^E:2e-13`PF00685.22^Sulfotransfer_1^Sulfotransferase domain^80-276^E:1.3e-09	.	ExpAA=18.70^PredHel=1^Topology=i27-44o	.	GO:0005783^cellular_component^endoplasmic reticulum`GO:0000139^cellular_component^Golgi membrane`GO:0016021^cellular_component^integral to membrane`GO:0016020^cellular_component^membrane`GO:0008476^molecular_function^protein-tyrosine sulfotransferase activity`GO:0006478^biological_process^peptidyl-tyrosine sulfation
LipidMetabolicProcess	c28503_g1	c28503_g1_i1	sp|O60704|TPST2_HUMAN^O60704^Q:675-1604,H:41-350^67.1%ID^E:1e-148^RecName: Full=Protein-tyrosine sulfotransferase 2;^Eukaryota; Metazoa; Chordata; Craniata; Vertebrata; Euteleostomi; Mammalia; Eutheria; Euarchontoglires; Primates; Haplorrhini; Catarrhini; Hominidae; Homo	.	cds.c28503_g1_i1|m.28208	716-1132[-]	.	.	.	.	.	.
LipidMetabolicProcess	c29049_g1	c29049_g1_i1	sp|P14942|GSTA4_RAT^P14942^Q:222-857,H:6-220^40.28%ID^E:4e-39^RecName: Full=Glutathione S-transferase alpha-4;^Eukaryota; Metazoa; Chordata; Craniata; Vertebrata; Euteleostomi; Mammalia; Eutheria; Euarchontoglires; Glires; Rodentia; Sciurognathi; Muroidea; Muridae; Murinae; Rattus	.	cds.c29049_g1_i1|m.28918	216-869[+]	sp|P24472|GSTA4_MOUSE^P24472^Q:3-214,H:6-220^41.55%ID^E:4e-48^RecName: Full=Glutathione S-transferase A4;^Eukaryota; Metazoa; Chordata; Craniata; Vertebrata; Euteleostomi; Mammalia; Eutheria; Euarchontoglires; Glires; Rodentia; Sciurognathi; Muroidea; Muridae; Murinae; Mus; Mus	PF02798.15^GST_N^Glutathione S-transferase, N-terminal domain^3-73^E:5.5e-15`PF00043.20^GST_C^Glutathione S-transferase, C-terminal domain^109-186^E:4.4e-11	.	.	.	GO:0005737^cellular_component^cytoplasm`GO:0004364^molecular_function^glutathione transferase activity`GO:0006749^biological_process^glutathione metabolic process
LipidMetabolicProcess	c28468_g1	c28468_g1_i1	sp|P27653|C1TC_RAT^P27653^Q:69-950,H:4-297^64.63%ID^E:7e-123^RecName: Full=C-1-tetrahydrofolate synthase, cytoplasmic;^Eukaryota; Metazoa; Chordata; Craniata; Vertebrata; Euteleostomi; Mammalia; Eutheria; Euarchontoglires; Glires; Rodentia; Sciurognathi; Muroidea; Muridae; Murinae; Rattus	.	cds.c28468_g1_i1|m.29082	66-968[+]	sp|P27653|C1TC_RAT^P27653^Q:2-296,H:4-298^64.41%ID^E:1e-131^RecName: Full=C-1-tetrahydrofolate synthase, cytoplasmic;^Eukaryota; Metazoa; Chordata; Craniata; Vertebrata; Euteleostomi; Mammalia; Eutheria; Euarchontoglires; Glires; Rodentia; Sciurognathi; Muroidea; Muridae; Murinae; Rattus	PF00763.18^THF_DHG_CYH^Tetrahydrofolate dehydrogenase/cyclohydrolase, catalytic domain^3-123^E:2.2e-35`PF02882.14^THF_DHG_CYH_C^Tetrahydrofolate dehydrogenase/cyclohydrolase, NAD(P)-binding domain^126-292^E:1.9e-70	.	.	COG0190^5,10-methylene-tetrahydrofolate dehydrogenase/Methenyl tetrahydrofolate cyclohydrolase	GO:0005737^cellular_component^cytoplasm`GO:0005524^molecular_function^ATP binding`GO:0004329^molecular_function^formate-tetrahydrofolate ligase activity`GO:0004477^molecular_function^methenyltetrahydrofolate cyclohydrolase activity`GO:0004488^molecular_function^methylenetetrahydrofolate dehydrogenase (NADP+) activity`GO:0004486^molecular_function^methylenetetrahydrofolate dehydrogenase [NAD(P)+] …
LipidMetabolicProcess	c28468_g1	c28468_g1_i2	sp|P27653|C1TC_RAT^P27653^Q:69-950,H:4-297^64.63%ID^E:2e-124^RecName: Full=C-1-tetrahydrofolate synthase, cytoplasmic;^Eukaryota; Metazoa; Chordata; Craniata; Vertebrata; Euteleostomi; Mammalia; Eutheria; Euarchontoglires; Glires; Rodentia; Sciurognathi; Muroidea; Muridae; Murinae; Rattus	.	cds.c28468_g1_i2|m.29083	66-959[+]	sp|P27653|C1TC_RAT^P27653^Q:2-296,H:4-298^64.41%ID^E:8e-132^RecName: Full=C-1-tetrahydrofolate synthase, cytoplasmic;^Eukaryota; Metazoa; Chordata; Craniata; Vertebrata; Euteleostomi; Mammalia; Eutheria; Euarchontoglires; Glires; Rodentia; Sciurognathi; Muroidea; Muridae; Murinae; Rattus	PF00763.18^THF_DHG_CYH^Tetrahydrofolate dehydrogenase/cyclohydrolase, catalytic domain^3-123^E:2.2e-35`PF02882.14^THF_DHG_CYH_C^Tetrahydrofolate dehydrogenase/cyclohydrolase, NAD(P)-binding domain^126-292^E:1.8e-70	.	.	COG0190^5,10-methylene-tetrahydrofolate dehydrogenase/Methenyl tetrahydrofolate cyclohydrolase	GO:0005737^cellular_component^cytoplasm`GO:0005524^molecular_function^ATP binding`GO:0004329^molecular_function^formate-tetrahydrofolate ligase activity`GO:0004477^molecular_function^methenyltetrahydrofolate cyclohydrolase activity`GO:0004488^molecular_function^methylenetetrahydrofolate dehydrogenase (NADP+) activity`GO:0004486^molecular_function^methylenetetrahydrofolate dehydrogenase [NAD(P)+] …
LipidMetabolicProcess	c28468_g1	c28468_g1_i3	sp|Q922D8|C1TC_MOUSE^Q922D8^Q:69-2864,H:4-934^71.57%ID^E:0^RecName: Full=C-1-tetrahydrofolate synthase, cytoplasmic;^Eukaryota; Metazoa; Chordata; Craniata; Vertebrata; Euteleostomi; Mammalia; Eutheria; Euarchontoglires; Glires; Rodentia; Sciurognathi; Muroidea; Muridae; Murinae; Mus; Mus	.	cds.c28468_g1_i3|m.29084	66-2870[+]	sp|P27653|C1TC_RAT^P27653^Q:2-933,H:4-934^71.35%ID^E:0^RecName: Full=C-1-tetrahydrofolate synthase, cytoplasmic;^Eukaryota; Metazoa; Chordata; Craniata; Vertebrata; Euteleostomi; Mammalia; Eutheria; Euarchontoglires; Glires; Rodentia; Sciurognathi; Muroidea; Muridae; Murinae; Rattus	PF00763.18^THF_DHG_CYH^Tetrahydrofolate dehydrogenase/cyclohydrolase, catalytic domain^3-123^E:1.7e-34`PF02882.14^THF_DHG_CYH_C^Tetrahydrofolate dehydrogenase/cyclohydrolase, NAD(P)-binding domain^126-292^E:1.9e-69`PF01268.14^FTHFS^Formate--tetrahydrofolate ligase^315-934^E:8.8e-259	.	.	COG0190^5,10-methylene-tetrahydrofolate dehydrogenase/Methenyl tetrahydrofolate cyclohydrolase	GO:0005737^cellular_component^cytoplasm`GO:0005524^molecular_function^ATP binding`GO:0004329^molecular_function^formate-tetrahydrofolate ligase activity`GO:0004477^molecular_function^methenyltetrahydrofolate cyclohydrolase activity`GO:0004488^molecular_function^methylenetetrahydrofolate dehydrogenase (NADP+) activity`GO:0004486^molecular_function^methylenetetrahydrofolate dehydrogenase [NAD(P)+] …
LipidMetabolicProcess	c28468_g1	c28468_g1_i3	sp|Q922D8|C1TC_MOUSE^Q922D8^Q:69-2864,H:4-934^71.57%ID^E:0^RecName: Full=C-1-tetrahydrofolate synthase, cytoplasmic;^Eukaryota; Metazoa; Chordata; Craniata; Vertebrata; Euteleostomi; Mammalia; Eutheria; Euarchontoglires; Glires; Rodentia; Sciurognathi; Muroidea; Muridae; Murinae; Mus; Mus	.	cds.c28468_g1_i3|m.29086	1056-1403[-]	.	.	.	.	.	.
LipidMetabolicProcess	c28468_g1	c28468_g1_i3	sp|Q922D8|C1TC_MOUSE^Q922D8^Q:69-2864,H:4-934^71.57%ID^E:0^RecName: Full=C-1-tetrahydrofolate synthase, cytoplasmic;^Eukaryota; Metazoa; Chordata; Craniata; Vertebrata; Euteleostomi; Mammalia; Eutheria; Euarchontoglires; Glires; Rodentia; Sciurognathi; Muroidea; Muridae; Murinae; Mus; Mus	.	cds.c28468_g1_i3|m.29085	1712-2110[-]	.	.	.	.	.	.
LipidMetabolicProcess	c25749_g2	c25749_g2_i1	sp|Q29R99|LIPT2_DANRE^Q29R99^Q:527-3,H:2-171^54.86%ID^E:2e-64^RecName: Full=Putative lipoyltransferase 2, mitochondrial;^Eukaryota; Metazoa; Chordata; Craniata; Vertebrata; Euteleostomi; Actinopterygii; Neopterygii; Teleostei; Ostariophysi; Cypriniformes; Cyprinidae; Danio	.	cds.c25749_g2_i1|m.30206	3-533[-]	sp|Q29R99|LIPT2_DANRE^Q29R99^Q:3-177,H:2-171^54.86%ID^E:1e-63^RecName: Full=Putative lipoyltransferase 2, mitochondrial;^Eukaryota; Metazoa; Chordata; Craniata; Vertebrata; Euteleostomi; Actinopterygii; Neopterygii; Teleostei; Ostariophysi; Cypriniformes; Cyprinidae; Danio	PF03099.14^BPL_LplA_LipB^Biotin/lipoate A/B protein ligase family^73-174^E:4.2e-16	.	.	COG0321^Lipoate-protein ligase B	GO:0005739^cellular_component^mitochondrion`GO:0016874^molecular_function^ligase activity`GO:0033819^molecular_function^lipoyl(octanoyl) transferase activity`GO:0016415^molecular_function^octanoyltransferase activity`GO:0006464^biological_process^cellular protein modification process`GO:0009107^biological_process^lipoate biosynthetic process
LipidMetabolicProcess	c25749_g2	c25749_g2_i1	sp|Q29R99|LIPT2_DANRE^Q29R99^Q:527-3,H:2-171^54.86%ID^E:2e-64^RecName: Full=Putative lipoyltransferase 2, mitochondrial;^Eukaryota; Metazoa; Chordata; Craniata; Vertebrata; Euteleostomi; Actinopterygii; Neopterygii; Teleostei; Ostariophysi; Cypriniformes; Cyprinidae; Danio	.	cds.c25749_g2_i1|m.30207	252-575[+]	.	.	.	.	.	.
LipidMetabolicProcess	c25749_g2	c25749_g2_i2	sp|Q29R99|LIPT2_DANRE^Q29R99^Q:527-3,H:2-171^54.86%ID^E:6e-64^RecName: Full=Putative lipoyltransferase 2, mitochondrial;^Eukaryota; Metazoa; Chordata; Craniata; Vertebrata; Euteleostomi; Actinopterygii; Neopterygii; Teleostei; Ostariophysi; Cypriniformes; Cyprinidae; Danio	.	cds.c25749_g2_i2|m.30208	3-533[-]	sp|Q29R99|LIPT2_DANRE^Q29R99^Q:3-177,H:2-171^54.86%ID^E:1e-63^RecName: Full=Putative lipoyltransferase 2, mitochondrial;^Eukaryota; Metazoa; Chordata; Craniata; Vertebrata; Euteleostomi; Actinopterygii; Neopterygii; Teleostei; Ostariophysi; Cypriniformes; Cyprinidae; Danio	PF03099.14^BPL_LplA_LipB^Biotin/lipoate A/B protein ligase family^73-174^E:4.2e-16	.	.	COG0321^Lipoate-protein ligase B	GO:0005739^cellular_component^mitochondrion`GO:0016874^molecular_function^ligase activity`GO:0033819^molecular_function^lipoyl(octanoyl) transferase activity`GO:0016415^molecular_function^octanoyltransferase activity`GO:0006464^biological_process^cellular protein modification process`GO:0009107^biological_process^lipoate biosynthetic process
LipidMetabolicProcess	c25749_g2	c25749_g2_i2	sp|Q29R99|LIPT2_DANRE^Q29R99^Q:527-3,H:2-171^54.86%ID^E:6e-64^RecName: Full=Putative lipoyltransferase 2, mitochondrial;^Eukaryota; Metazoa; Chordata; Craniata; Vertebrata; Euteleostomi; Actinopterygii; Neopterygii; Teleostei; Ostariophysi; Cypriniformes; Cyprinidae; Danio	.	cds.c25749_g2_i2|m.30209	252-572[+]	.	.	.	.	.	.
LipidMetabolicProcess	c26012_g1	c26012_g1_i1	sp|Q9Z1B2|GSTM5_RAT^Q9Z1B2^Q:147-782,H:9-219^50.94%ID^E:6e-68^RecName: Full=Glutathione S-transferase Mu 5;^Eukaryota; Metazoa; Chordata; Craniata; Vertebrata; Euteleostomi; Mammalia; Eutheria; Euarchontoglires; Glires; Rodentia; Sciurognathi; Muroidea; Muridae; Murinae; Rattus	.	cds.c26012_g1_i1|m.30467	135-788[+]	sp|Q9Z1B2|GSTM5_RAT^Q9Z1B2^Q:5-216,H:9-219^50.94%ID^E:6e-72^RecName: Full=Glutathione S-transferase Mu 5;^Eukaryota; Metazoa; Chordata; Craniata; Vertebrata; Euteleostomi; Mammalia; Eutheria; Euarchontoglires; Glires; Rodentia; Sciurognathi; Muroidea; Muridae; Murinae; Rattus	PF02798.15^GST_N^Glutathione S-transferase, N-terminal domain^3-82^E:2.8e-15`PF00043.20^GST_C^Glutathione S-transferase, C-terminal domain^105-193^E:1.2e-14`PF13410.1^GST_C_2^Glutathione S-transferase, C-terminal domain^129-188^E:9.8e-06	.	.	.	GO:0005737^cellular_component^cytoplasm`GO:0004364^molecular_function^glutathione transferase activity`GO:0042803^molecular_function^protein homodimerization activity`GO:0006749^biological_process^glutathione metabolic process`GO:0043627^biological_process^response to estrogen stimulus
LipidMetabolicProcess	c25708_g1	c25708_g1_i1	sp|Q9JK82|EXT1_CRIGR^Q9JK82^Q:255-2447,H:1-744^52.51%ID^E:0^RecName: Full=Exostosin-1;^Eukaryota; Metazoa; Chordata; Craniata; Vertebrata; Euteleostomi; Mammalia; Eutheria; Euarchontoglires; Glires; Rodentia; Sciurognathi; Muroidea; Cricetidae; Cricetinae; Cricetulus	.	cds.c25708_g1_i1|m.30724	255-2462[+]	sp|Q5IGR7|EXT1B_DANRE^Q5IGR7^Q:87-731,H:91-739^55.86%ID^E:0^RecName: Full=Exostosin-1b;^Eukaryota; Metazoa; Chordata; Craniata; Vertebrata; Euteleostomi; Actinopterygii; Neopterygii; Teleostei; Ostariophysi; Cypriniformes; Cyprinidae; Danio	PF03016.10^Exostosin^Exostosin family^116-379^E:1.6e-48`PF09258.5^Glyco_transf_64^Glycosyl transferase family 64 domain^469-716^E:6.2e-86	.	ExpAA=19.73^PredHel=1^Topology=i7-25o	.	GO:0030176^cellular_component^integral to endoplasmic reticulum membrane`GO:0050508^molecular_function^glucuronosyl-N-acetylglucosaminyl-proteoglycan 4-alpha-N-acetylglucosaminyltransferase activity`GO:0050509^molecular_function^N-acetylglucosaminyl-proteoglycan 4-beta-glucuronosyltransferase activity`GO:0015012^biological_process^heparan sulfate proteoglycan biosynthetic process`GO:0006486^biolo…
LipidMetabolicProcess	c25708_g1	c25708_g1_i1	sp|Q9JK82|EXT1_CRIGR^Q9JK82^Q:255-2447,H:1-744^52.51%ID^E:0^RecName: Full=Exostosin-1;^Eukaryota; Metazoa; Chordata; Craniata; Vertebrata; Euteleostomi; Mammalia; Eutheria; Euarchontoglires; Glires; Rodentia; Sciurognathi; Muroidea; Cricetidae; Cricetinae; Cricetulus	.	cds.c25708_g1_i1|m.30725	337-717[+]	.	.	.	.	.	.
LipidMetabolicProcess	c25457_g1	c25457_g1_i1	sp|O31632|METC_BACSU^O31632^Q:5-226,H:313-384^44.59%ID^E:2e-11^RecName: Full=Cystathionine beta-lyase MetC;^Bacteria; Firmicutes; Bacilli; Bacillales; Bacillaceae; Bacillus	.	.	.	.	.	.	.	COG0626^Cystathionine beta-lyases/cystathionine gamma-synthases	GO:0005737^cellular_component^cytoplasm`GO:0004121^molecular_function^cystathionine beta-lyase activity`GO:0030170^molecular_function^pyridoxal phosphate binding`GO:0009086^biological_process^methionine biosynthetic process	.
LipidMetabolicProcess	c25457_g2	c25457_g2_i1	sp|Q83A83|METC_COXBU^Q83A83^Q:237-1214,H:20-340^43.03%ID^E:4e-75^RecName: Full=Cystathionine beta-lyase;^Bacteria; Proteobacteria; Gammaproteobacteria; Legionellales; Coxiellaceae; Coxiella	.	cds.c25457_g2_i1|m.31025	557-862[-]	.	.	.	.	.	.
LipidMetabolicProcess	c25457_g2	c25457_g2_i1	sp|Q83A83|METC_COXBU^Q83A83^Q:237-1214,H:20-340^43.03%ID^E:4e-75^RecName: Full=Cystathionine beta-lyase;^Bacteria; Proteobacteria; Gammaproteobacteria; Legionellales; Coxiellaceae; Coxiella	.	cds.c25457_g2_i1|m.31024	114-1214[+]	sp|Q83A83|METC_COXBU^Q83A83^Q:42-367,H:20-340^43.81%ID^E:1e-78^RecName: Full=Cystathionine beta-lyase;^Bacteria; Proteobacteria; Gammaproteobacteria; Legionellales; Coxiellaceae; Coxiella	PF01053.15^Cys_Met_Meta_PP^Cys/Met metabolism PLP-dependent enzyme^34-367^E:1.1e-106`PF00155.16^Aminotran_1_2^Aminotransferase class I and II^101-215^E:1.1e-12`PF00266.14^Aminotran_5^Aminotransferase class-V^105-234^E:1.7e-08	.	.	COG0626^Cystathionine beta-lyases/cystathionine gamma-synthases	GO:0005737^cellular_component^cytoplasm`GO:0004121^molecular_function^cystathionine beta-lyase activity`GO:0030170^molecular_function^pyridoxal phosphate binding`GO:0009086^biological_process^methionine biosynthetic process
LipidMetabolicProcess	c25657_g1	c25657_g1_i2	sp|P23506|PIMT_MOUSE^P23506^Q:175-861,H:1-227^65.94%ID^E:9e-91^RecName: Full=Protein-L-isoaspartate(D-aspartate) O-methyltransferase;^Eukaryota; Metazoa; Chordata; Craniata; Vertebrata; Euteleostomi; Mammalia; Eutheria; Euarchontoglires; Glires; Rodentia; Sciurognathi; Muroidea; Muridae; Murinae; Mus; Mus	.	cds.c25657_g1_i2|m.31099	100-873[+]	sp|P23506|PIMT_MOUSE^P23506^Q:26-254,H:1-227^65.94%ID^E:8e-105^RecName: Full=Protein-L-isoaspartate(D-aspartate) O-methyltransferase;^Eukaryota; Metazoa; Chordata; Craniata; Vertebrata; Euteleostomi; Mammalia; Eutheria; Euarchontoglires; Glires; Rodentia; Sciurognathi; Muroidea; Muridae; Murinae; Mus; Mus	PF01135.14^PCMT^Protein-L-isoaspartate(D-aspartate) O-methyltransferase (PCMT)^34-247^E:6e-81`PF13847.1^Methyltransf_31^Methyltransferase domain^102-208^E:9.6e-09`PF12847.2^Methyltransf_18^Methyltransferase domain^104-208^E:4.8e-09`PF08241.7^Methyltransf_11^Methyltransferase domain^108-208^E:0.00024	sigP:1^27^0.73^YES	.	COG2518^Protein-L-isoaspartate carboxylmethyltransferase	GO:0005737^cellular_component^cytoplasm`GO:0004719^molecular_function^protein-L-isoaspartate (D-aspartate) O-methyltransferase activity`GO:0046498^biological_process^S-adenosylhomocysteine metabolic process`GO:0046500^biological_process^S-adenosylmethionine metabolic process
LipidMetabolicProcess	c25531_g1	c25531_g1_i2	sp|P30711|GSTT1_HUMAN^P30711^Q:1726-1064,H:1-219^38.29%ID^E:7e-42^RecName: Full=Glutathione S-transferase theta-1;^Eukaryota; Metazoa; Chordata; Craniata; Vertebrata; Euteleostomi; Mammalia; Eutheria; Euarchontoglires; Primates; Haplorrhini; Catarrhini; Hominidae; Homo	.	cds.c25531_g1_i2|m.31199	1034-1726[-]	sp|P30711|GSTT1_HUMAN^P30711^Q:1-221,H:1-219^38.29%ID^E:1e-46^RecName: Full=Glutathione S-transferase theta-1;^Eukaryota; Metazoa; Chordata; Craniata; Vertebrata; Euteleostomi; Mammalia; Eutheria; Euarchontoglires; Primates; Haplorrhini; Catarrhini; Hominidae; Homo	PF02798.15^GST_N^Glutathione S-transferase, N-terminal domain^17-75^E:8.7e-11`PF13409.1^GST_N_2^Glutathione S-transferase, N-terminal domain^17-75^E:6.6e-07`PF13417.1^GST_N_3^Glutathione S-transferase, N-terminal domain^19-79^E:3.8e-07`PF00043.20^GST_C^Glutathione S-transferase, C-terminal domain^128-202^E:2.3e-08	.	.	COG0625^Glutathione S-transferase	GO:0005829^cellular_component^cytosol`GO:0004602^molecular_function^glutathione peroxidase activity`GO:0004364^molecular_function^glutathione transferase activity`GO:0006749^biological_process^glutathione metabolic process
LipidMetabolicProcess	c58258_g1	c58258_g1_i1	sp|Q922H2|PDK3_MOUSE^Q922H2^Q:333-1,H:16-127^60.71%ID^E:7e-36^RecName: Full=[Pyruvate dehydrogenase [lipoamide]] kinase isozyme 3, mitochondrial;^Eukaryota; Metazoa; Chordata; Craniata; Vertebrata; Euteleostomi; Mammalia; Eutheria; Euarchontoglires; Glires; Rodentia; Sciurognathi; Muroidea; Muridae; Murinae; Mus; Mus	.	cds.c58258_g1_i1|m.31293	1-459[-]	sp|Q922H2|PDK3_MOUSE^Q922H2^Q:43-153,H:16-127^60.71%ID^E:7e-39^RecName: Full=[Pyruvate dehydrogenase [lipoamide]] kinase isozyme 3, mitochondrial;^Eukaryota; Metazoa; Chordata; Craniata; Vertebrata; Euteleostomi; Mammalia; Eutheria; Euarchontoglires; Glires; Rodentia; Sciurognathi; Muroidea; Muridae; Murinae; Mus; Mus	PF10436.4^BCDHK_Adom3^Mitochondrial branched-chain alpha-ketoacid dehydrogenase kinase^54-153^E:7.5e-27	.	.	COG0642^Signal transduction histidine kinase	GO:0005759^cellular_component^mitochondrial matrix`GO:0005739^cellular_component^mitochondrion`GO:0005524^molecular_function^ATP binding`GO:0004674^molecular_function^protein serine/threonine kinase activity`GO:0004740^molecular_function^pyruvate dehydrogenase (acetyl-transferring) kinase activity`GO:0071398^biological_process^cellular response to fatty acid`GO:0071333^biological_process^cellular…
LipidMetabolicProcess	c67424_g1	c67424_g1_i1	sp|P49327|FAS_HUMAN^P49327^Q:96-626,H:2230-2403^33.15%ID^E:2e-17^RecName: Full=Fatty acid synthase;^Eukaryota; Metazoa; Chordata; Craniata; Vertebrata; Euteleostomi; Mammalia; Eutheria; Euarchontoglires; Primates; Haplorrhini; Catarrhini; Hominidae; Homo	.	cds.c67424_g1_i1|m.32011	3-1337[+]	sp|P49327|FAS_HUMAN^P49327^Q:32-208,H:2230-2403^33.15%ID^E:3e-18^RecName: Full=Fatty acid synthase;^Eukaryota; Metazoa; Chordata; Craniata; Vertebrata; Euteleostomi; Mammalia; Eutheria; Euarchontoglires; Primates; Haplorrhini; Catarrhini; Hominidae; Homo	PF00975.15^Thioesterase^Thioesterase domain^44-205^E:3e-15	.	.	COG3319^Thioesterase domains of type I polyketide synthases or non-ribosomal peptide synthetases	GO:0005829^cellular_component^cytosol`GO:0042587^cellular_component^glycogen granule`GO:0005794^cellular_component^Golgi apparatus`GO:0042470^cellular_component^melanosome`GO:0005739^cellular_component^mitochondrion`GO:0005886^cellular_component^plasma membrane`GO:0047451^molecular_function^3-hydroxyoctanoyl-[acyl-carrier-protein] dehydratase activity`GO:0004317^molecular_function^3-hydroxypalmit…
LipidMetabolicProcess	c19255_g1	c19255_g1_i1	.	.	cds.c19255_g1_i1|m.32122	192-545[-]	sp|P98160|PGBM_HUMAN^P98160^Q:39-116,H:285-361^45.57%ID^E:2e-17^RecName: Full=Basement membrane-specific heparan sulfate proteoglycan core protein;^Eukaryota; Metazoa; Chordata; Craniata; Vertebrata; Euteleostomi; Mammalia; Eutheria; Euarchontoglires; Primates; Haplorrhini; Catarrhini; Hominidae; Homo	PF00057.13^Ldl_recept_a^Low-density lipoprotein receptor domain class A^38-75^E:6.9e-12`PF00057.13^Ldl_recept_a^Low-density lipoprotein receptor domain class A^78-114^E:6.8e-09	sigP:1^27^0.85^YES	ExpAA=20.84^PredHel=1^Topology=o6-28i	.	GO:0005605^cellular_component^basal lamina`GO:0005615^cellular_component^extracellular space`GO:0070062^cellular_component^extracellular vesicular exosome`GO:0005796^cellular_component^Golgi lumen`GO:0043202^cellular_component^lysosomal lumen`GO:0005886^cellular_component^plasma membrane`GO:0046872^molecular_function^metal ion binding`GO:0001525^biological_process^angiogenesis`GO:0007420^biologic…
LipidMetabolicProcess	c19396_g1	c19396_g1_i1	sp|Q5QQ53|XYLT_DROPS^Q5QQ53^Q:3130-716,H:67-874^40.1%ID^E:0^RecName: Full=Xylosyltransferase oxt;^Eukaryota; Metazoa; Ecdysozoa; Arthropoda; Hexapoda; Insecta; Pterygota; Neoptera; Endopterygota; Diptera; Brachycera; Muscomorpha; Ephydroidea; Drosophilidae; Drosophila; Sophophora	.	cds.c19396_g1_i1|m.32406	636-995[+]	.	.	.	ExpAA=20.60^PredHel=1^Topology=i79-101o	.	.
LipidMetabolicProcess	c19396_g1	c19396_g1_i1	sp|Q5QQ53|XYLT_DROPS^Q5QQ53^Q:3130-716,H:67-874^40.1%ID^E:0^RecName: Full=Xylosyltransferase oxt;^Eukaryota; Metazoa; Ecdysozoa; Arthropoda; Hexapoda; Insecta; Pterygota; Neoptera; Endopterygota; Diptera; Brachycera; Muscomorpha; Ephydroidea; Drosophilidae; Drosophila; Sophophora	.	cds.c19396_g1_i1|m.32405	677-3673[-]	sp|Q5QQ53|XYLT_DROPS^Q5QQ53^Q:182-986,H:67-874^40.46%ID^E:0^RecName: Full=Xylosyltransferase oxt;^Eukaryota; Metazoa; Ecdysozoa; Arthropoda; Hexapoda; Insecta; Pterygota; Neoptera; Endopterygota; Diptera; Brachycera; Muscomorpha; Ephydroidea; Drosophilidae; Drosophila; Sophophora	PF01822.14^WSC^WSC domain^255-335^E:1.9e-19`PF02485.16^Branch^Core-2/I-Branching enzyme^370-623^E:2.8e-38`PF12529.3^Xylo_C^Xylosyltransferase C terminal^660-831^E:1.7e-46	.	ExpAA=20.03^PredHel=1^Topology=i17-39o	.	GO:0005789^cellular_component^endoplasmic reticulum membrane`GO:0000139^cellular_component^Golgi membrane`GO:0016021^cellular_component^integral to membrane`GO:0008375^molecular_function^acetylglucosaminyltransferase activity`GO:0030158^molecular_function^protein xylosyltransferase activity`GO:0030206^biological_process^chondroitin sulfate biosynthetic process`GO:0050650^biological_process^chondr…
LipidMetabolicProcess	c6703_g1	c6703_g1_i1	sp|Q32LE4|GGCT_BOVIN^Q32LE4^Q:800-354,H:16-166^42.48%ID^E:2e-30^RecName: Full=Gamma-glutamylcyclotransferase;^Eukaryota; Metazoa; Chordata; Craniata; Vertebrata; Euteleostomi; Mammalia; Eutheria; Laurasiatheria; Cetartiodactyla; Ruminantia; Pecora; Bovidae; Bovinae; Bos	.	cds.c6703_g1_i1|m.32751	240-824[-]	sp|Q32LE4|GGCT_BOVIN^Q32LE4^Q:9-157,H:16-166^42.48%ID^E:3e-32^RecName: Full=Gamma-glutamylcyclotransferase;^Eukaryota; Metazoa; Chordata; Craniata; Vertebrata; Euteleostomi; Mammalia; Eutheria; Laurasiatheria; Cetartiodactyla; Ruminantia; Pecora; Bovidae; Bovinae; Bos	PF13772.1^AIG2_2^AIG2-like family^72-151^E:1.3e-20	.	.	NOG87076^Gamma-Glutamylcyclotransferase	GO:0005829^cellular_component^cytosol`GO:0003839^molecular_function^gamma-glutamylcyclotransferase activity`GO:0042803^molecular_function^protein homodimerization activity`GO:0006750^biological_process^glutathione biosynthetic process`GO:0001836^biological_process^release of cytochrome c from mitochondria
LipidMetabolicProcess	c27508_g1	c27508_g1_i1	sp|O02373|UGDH_DROME^O02373^Q:225-1610,H:2-463^71.43%ID^E:0^RecName: Full=UDP-glucose 6-dehydrogenase;^Eukaryota; Metazoa; Ecdysozoa; Arthropoda; Hexapoda; Insecta; Pterygota; Neoptera; Endopterygota; Diptera; Brachycera; Muscomorpha; Ephydroidea; Drosophilidae; Drosophila; Sophophora	.	cds.c27508_g1_i1|m.33242	1775-2152[-]	.	.	.	.	.	.
LipidMetabolicProcess	c27508_g1	c27508_g1_i1	sp|O02373|UGDH_DROME^O02373^Q:225-1610,H:2-463^71.43%ID^E:0^RecName: Full=UDP-glucose 6-dehydrogenase;^Eukaryota; Metazoa; Ecdysozoa; Arthropoda; Hexapoda; Insecta; Pterygota; Neoptera; Endopterygota; Diptera; Brachycera; Muscomorpha; Ephydroidea; Drosophilidae; Drosophila; Sophophora	.	cds.c27508_g1_i1|m.33240	213-1655[+]	sp|O02373|UGDH_DROME^O02373^Q:5-476,H:2-471^70.34%ID^E:0^RecName: Full=UDP-glucose 6-dehydrogenase;^Eukaryota; Metazoa; Ecdysozoa; Arthropoda; Hexapoda; Insecta; Pterygota; Neoptera; Endopterygota; Diptera; Brachycera; Muscomorpha; Ephydroidea; Drosophilidae; Drosophila; Sophophora	PF03721.9^UDPG_MGDP_dh_N^UDP-glucose/GDP-mannose dehydrogenase family, NAD binding domain^5-190^E:5.7e-62`PF00984.14^UDPG_MGDP_dh^UDP-glucose/GDP-mannose dehydrogenase family, central domain^213-309^E:1.4e-32`PF03720.10^UDPG_MGDP_dh_C^UDP-glucose/GDP-mannose dehydrogenase family, UDP binding domain^331-446^E:2.4e-34	.	.	COG1004^Predicted UDP-glucose 6-dehydrogenase	GO:0051287^molecular_function^NAD binding`GO:0003979^molecular_function^UDP-glucose 6-dehydrogenase activity`GO:0030206^biological_process^chondroitin sulfate biosynthetic process`GO:0007427^biological_process^epithelial cell migration, open tracheal system`GO:0008543^biological_process^fibroblast growth factor receptor signaling pathway`GO:0007507^biological_process^heart development`GO:0015014^…
LipidMetabolicProcess	c27508_g1	c27508_g1_i1	sp|O02373|UGDH_DROME^O02373^Q:225-1610,H:2-463^71.43%ID^E:0^RecName: Full=UDP-glucose 6-dehydrogenase;^Eukaryota; Metazoa; Ecdysozoa; Arthropoda; Hexapoda; Insecta; Pterygota; Neoptera; Endopterygota; Diptera; Brachycera; Muscomorpha; Ephydroidea; Drosophilidae; Drosophila; Sophophora	.	cds.c27508_g1_i1|m.33241	569-973[-]	.	.	.	.	.	.
LipidMetabolicProcess	c27729_g1	c27729_g1_i1	sp|P31430|DPEP1_RAT^P31430^Q:234-1319,H:20-381^56.16%ID^E:1e-141^RecName: Full=Dipeptidase 1;^Eukaryota; Metazoa; Chordata; Craniata; Vertebrata; Euteleostomi; Mammalia; Eutheria; Euarchontoglires; Glires; Rodentia; Sciurognathi; Muroidea; Muridae; Murinae; Rattus	.	cds.c27729_g1_i1|m.34047	3-1322[+]	sp|P31430|DPEP1_RAT^P31430^Q:78-439,H:20-381^56.16%ID^E:5e-142^RecName: Full=Dipeptidase 1;^Eukaryota; Metazoa; Chordata; Craniata; Vertebrata; Euteleostomi; Mammalia; Eutheria; Euarchontoglires; Glires; Rodentia; Sciurognathi; Muroidea; Muridae; Murinae; Rattus	PF01244.16^Peptidase_M19^Membrane dipeptidase (Peptidase family M19)^85-407^E:2e-113	.	ExpAA=22.60^PredHel=1^Topology=i40-62o	COG2355^Zn-dependent dipeptidase, microsomal dipeptidase homolog	GO:0031225^cellular_component^anchored to membrane`GO:0045177^cellular_component^apical part of cell`GO:0016324^cellular_component^apical plasma membrane`GO:0005615^cellular_component^extracellular space`GO:0031528^cellular_component^microvillus membrane`GO:0005886^cellular_component^plasma membrane`GO:0043027^molecular_function^cysteine-type endopeptidase inhibitor activity involved in apoptotic…
LipidMetabolicProcess	c27452_g1	c27452_g1_i1	sp|P48506|GSH1_HUMAN^P48506^Q:2091-253,H:1-610^61.75%ID^E:0^RecName: Full=Glutamate--cysteine ligase catalytic subunit;^Eukaryota; Metazoa; Chordata; Craniata; Vertebrata; Euteleostomi; Mammalia; Eutheria; Euarchontoglires; Primates; Haplorrhini; Catarrhini; Hominidae; Homo	.	cds.c27452_g1_i1|m.34073	1373-1762[+]	.	.	.	.	.	.
LipidMetabolicProcess	c27452_g1	c27452_g1_i1	sp|P48506|GSH1_HUMAN^P48506^Q:2091-253,H:1-610^61.75%ID^E:0^RecName: Full=Glutamate--cysteine ligase catalytic subunit;^Eukaryota; Metazoa; Chordata; Craniata; Vertebrata; Euteleostomi; Mammalia; Eutheria; Euarchontoglires; Primates; Haplorrhini; Catarrhini; Hominidae; Homo	.	cds.c27452_g1_i1|m.34072	97-2091[-]	sp|P48506|GSH1_HUMAN^P48506^Q:1-613,H:1-610^61.75%ID^E:0^RecName: Full=Glutamate--cysteine ligase catalytic subunit;^Eukaryota; Metazoa; Chordata; Craniata; Vertebrata; Euteleostomi; Mammalia; Eutheria; Euarchontoglires; Primates; Haplorrhini; Catarrhini; Hominidae; Homo	PF03074.11^GCS^Glutamate-cysteine ligase^240-612^E:1.6e-177	.	.	.	GO:0005829^cellular_component^cytosol`GO:0017109^cellular_component^glutamate-cysteine ligase complex`GO:0043531^molecular_function^ADP binding`GO:0005524^molecular_function^ATP binding`GO:0050662^molecular_function^coenzyme binding`GO:0016595^molecular_function^glutamate binding`GO:0004357^molecular_function^glutamate-cysteine ligase activity`GO:0000287^molecular_function^magnesium ion binding`G…
LipidMetabolicProcess	c27452_g1	c27452_g1_i1	sp|P48506|GSH1_HUMAN^P48506^Q:2091-253,H:1-610^61.75%ID^E:0^RecName: Full=Glutamate--cysteine ligase catalytic subunit;^Eukaryota; Metazoa; Chordata; Craniata; Vertebrata; Euteleostomi; Mammalia; Eutheria; Euarchontoglires; Primates; Haplorrhini; Catarrhini; Hominidae; Homo	.	cds.c27452_g1_i1|m.34074	1741-2064[+]	.	.	.	.	.	.
LipidMetabolicProcess	c27452_g4	c27452_g4_i2	sp|P48506|GSH1_HUMAN^P48506^Q:1973-144,H:1-609^59.61%ID^E:0^RecName: Full=Glutamate--cysteine ligase catalytic subunit;^Eukaryota; Metazoa; Chordata; Craniata; Vertebrata; Euteleostomi; Mammalia; Eutheria; Euarchontoglires; Primates; Haplorrhini; Catarrhini; Hominidae; Homo	.	cds.c27452_g4_i2|m.34078	1249-1572[+]	.	.	.	.	.	.
LipidMetabolicProcess	c27452_g4	c27452_g4_i2	sp|P48506|GSH1_HUMAN^P48506^Q:1973-144,H:1-609^59.61%ID^E:0^RecName: Full=Glutamate--cysteine ligase catalytic subunit;^Eukaryota; Metazoa; Chordata; Craniata; Vertebrata; Euteleostomi; Mammalia; Eutheria; Euarchontoglires; Primates; Haplorrhini; Catarrhini; Hominidae; Homo	.	cds.c27452_g4_i2|m.34077	15-1973[-]	sp|P48506|GSH1_HUMAN^P48506^Q:1-610,H:1-609^59.61%ID^E:0^RecName: Full=Glutamate--cysteine ligase catalytic subunit;^Eukaryota; Metazoa; Chordata; Craniata; Vertebrata; Euteleostomi; Mammalia; Eutheria; Euarchontoglires; Primates; Haplorrhini; Catarrhini; Hominidae; Homo	PF03074.11^GCS^Glutamate-cysteine ligase^242-610^E:1.1e-169	.	.	.	GO:0005829^cellular_component^cytosol`GO:0017109^cellular_component^glutamate-cysteine ligase complex`GO:0043531^molecular_function^ADP binding`GO:0005524^molecular_function^ATP binding`GO:0050662^molecular_function^coenzyme binding`GO:0016595^molecular_function^glutamate binding`GO:0004357^molecular_function^glutamate-cysteine ligase activity`GO:0000287^molecular_function^magnesium ion binding`G…
LipidMetabolicProcess	c27318_g1	c27318_g1_i1	sp|P97608|OPLA_RAT^P97608^Q:2-3064,H:278-1287^65.17%ID^E:0^RecName: Full=5-oxoprolinase;^Eukaryota; Metazoa; Chordata; Craniata; Vertebrata; Euteleostomi; Mammalia; Eutheria; Euarchontoglires; Glires; Rodentia; Sciurognathi; Muroidea; Muridae; Murinae; Rattus	.	cds.c27318_g1_i1|m.34234	1916-2314[-]	.	.	.	.	.	.
LipidMetabolicProcess	c27318_g1	c27318_g1_i1	sp|P97608|OPLA_RAT^P97608^Q:2-3064,H:278-1287^65.17%ID^E:0^RecName: Full=5-oxoprolinase;^Eukaryota; Metazoa; Chordata; Craniata; Vertebrata; Euteleostomi; Mammalia; Eutheria; Euarchontoglires; Glires; Rodentia; Sciurognathi; Muroidea; Muridae; Murinae; Rattus	.	cds.c27318_g1_i1|m.34233	2-3070[+]	sp|O14841|OPLA_HUMAN^O14841^Q:1-1021,H:278-1287^64.87%ID^E:0^RecName: Full=5-oxoprolinase;^Eukaryota; Metazoa; Chordata; Craniata; Vertebrata; Euteleostomi; Mammalia; Eutheria; Euarchontoglires; Primates; Haplorrhini; Catarrhini; Hominidae; Homo	PF01968.13^Hydantoinase_A^Hydantoinase/oxoprolinase^7-257^E:5.5e-81`PF02538.9^Hydantoinase_B^Hydantoinase B/oxoprolinase^460-981^E:1.8e-192	.	.	COG0146^N-methylhydantoinase B/acetone carboxylase, alpha subunit	GO:0005829^cellular_component^cytosol`GO:0017168^molecular_function^5-oxoprolinase (ATP-hydrolyzing) activity`GO:0005524^molecular_function^ATP binding`GO:0006750^biological_process^glutathione biosynthetic process`GO:0006805^biological_process^xenobiotic metabolic process
LipidMetabolicProcess	c27318_g1	c27318_g1_i1	sp|P97608|OPLA_RAT^P97608^Q:2-3064,H:278-1287^65.17%ID^E:0^RecName: Full=5-oxoprolinase;^Eukaryota; Metazoa; Chordata; Craniata; Vertebrata; Euteleostomi; Mammalia; Eutheria; Euarchontoglires; Glires; Rodentia; Sciurognathi; Muroidea; Muridae; Murinae; Rattus	.	cds.c27318_g1_i1|m.34235	374-685[-]	.	.	.	.	.	.
LipidMetabolicProcess	c27891_g1	c27891_g1_i1	.	.	cds.c27891_g1_i1|m.34304	315-638[+]	sp|O00338|ST1C2_HUMAN^O00338^Q:31-87,H:8-64^36.84%ID^E:7e-06^RecName: Full=Sulfotransferase 1C2;^Eukaryota; Metazoa; Chordata; Craniata; Vertebrata; Euteleostomi; Mammalia; Eutheria; Euarchontoglires; Primates; Haplorrhini; Catarrhini; Hominidae; Homo	PF00685.22^Sulfotransfer_1^Sulfotransferase domain^62-91^E:0.00012	.	.	.	GO:0005829^cellular_component^cytosol`GO:0015630^cellular_component^microtubule cytoskeleton`GO:0008146^molecular_function^sulfotransferase activity`GO:0050427^biological_process^3'-phosphoadenosine 5'-phosphosulfate metabolic process`GO:0009308^biological_process^amine metabolic process`GO:0051923^biological_process^sulfation`GO:0006805^biological_process^xenobiotic metabolic process
LipidMetabolicProcess	c27580_g1	c27580_g1_i1	sp|Q9GZR5|ELOV4_HUMAN^Q9GZR5^Q:1189-263,H:14-314^36.13%ID^E:5e-61^RecName: Full=Elongation of very long chain fatty acids protein 4;^Eukaryota; Metazoa; Chordata; Craniata; Vertebrata; Euteleostomi; Mammalia; Eutheria; Euarchontoglires; Primates; Haplorrhini; Catarrhini; Hominidae; Homo	.	cds.c27580_g1_i1|m.34390	3-317[+]	.	.	.	ExpAA=64.61^PredHel=3^Topology=o4-26i28-50o70-92i	.	.
LipidMetabolicProcess	c27580_g1	c27580_g1_i1	sp|Q9GZR5|ELOV4_HUMAN^Q9GZR5^Q:1189-263,H:14-314^36.13%ID^E:5e-61^RecName: Full=Elongation of very long chain fatty acids protein 4;^Eukaryota; Metazoa; Chordata; Craniata; Vertebrata; Euteleostomi; Mammalia; Eutheria; Euarchontoglires; Primates; Haplorrhini; Catarrhini; Hominidae; Homo	.	cds.c27580_g1_i1|m.34389	2-1189[-]	sp|Q9GZR5|ELOV4_HUMAN^Q9GZR5^Q:1-309,H:14-314^36.13%ID^E:2e-60^RecName: Full=Elongation of very long chain fatty acids protein 4;^Eukaryota; Metazoa; Chordata; Craniata; Vertebrata; Euteleostomi; Mammalia; Eutheria; Euarchontoglires; Primates; Haplorrhini; Catarrhini; Hominidae; Homo	PF01151.13^ELO^GNS1/SUR4 family^29-266^E:4.1e-56	.	ExpAA=149.22^PredHel=7^Topology=o29-48i69-91o117-139i146-165o175-197i209-231o236-258i	.	GO:0030176^cellular_component^integral to endoplasmic reticulum membrane`GO:0008020^molecular_function^G-protein coupled photoreceptor activity`GO:0016740^molecular_function^transferase activity`GO:0019367^biological_process^fatty acid elongation, saturated fatty acid`GO:0035338^biological_process^long-chain fatty-acyl-CoA biosynthetic process`GO:0019432^biological_process^triglyceride biosynthet…
LipidMetabolicProcess	c28038_g4	c28038_g4_i1	sp|Q9Y697|NFS1_HUMAN^Q9Y697^Q:3-263,H:371-457^89.66%ID^E:1e-44^RecName: Full=Cysteine desulfurase, mitochondrial;^Eukaryota; Metazoa; Chordata; Craniata; Vertebrata; Euteleostomi; Mammalia; Eutheria; Euarchontoglires; Primates; Haplorrhini; Catarrhini; Hominidae; Homo	.	.	.	.	.	.	.	COG1104^Cysteine sulfinate desulfinase/cysteine desulfurase and related enzymes	GO:0005829^cellular_component^cytosol`GO:0005759^cellular_component^mitochondrial matrix`GO:0005634^cellular_component^nucleus`GO:0031071^molecular_function^cysteine desulfurase activity`GO:0042803^molecular_function^protein homodimerization activity`GO:0030170^molecular_function^pyridoxal phosphate binding`GO:0006534^biological_process^cysteine metabolic process`GO:0018283^biological_process^iro…	.
LipidMetabolicProcess	c13896_g1	c13896_g1_i1	sp|Q8TDX6|CGAT1_HUMAN^Q8TDX6^Q:1522-2382,H:89-372^39.52%ID^E:7e-58^RecName: Full=Chondroitin sulfate N-acetylgalactosaminyltransferase 1;^Eukaryota; Metazoa; Chordata; Craniata; Vertebrata; Euteleostomi; Mammalia; Eutheria; Euarchontoglires; Primates; Haplorrhini; Catarrhini; Hominidae; Homo	.	cds.c13896_g1_i1|m.35837	954-1262[-]	.	.	.	.	.	.
LipidMetabolicProcess	c13896_g1	c13896_g1_i1	sp|Q8TDX6|CGAT1_HUMAN^Q8TDX6^Q:1522-2382,H:89-372^39.52%ID^E:7e-58^RecName: Full=Chondroitin sulfate N-acetylgalactosaminyltransferase 1;^Eukaryota; Metazoa; Chordata; Craniata; Vertebrata; Euteleostomi; Mammalia; Eutheria; Euarchontoglires; Primates; Haplorrhini; Catarrhini; Hominidae; Homo	.	cds.c13896_g1_i1|m.35836	591-935[+]	.	.	sigP:1^21^0.578^YES	.	.	.
LipidMetabolicProcess	c13896_g1	c13896_g1_i1	sp|Q8TDX6|CGAT1_HUMAN^Q8TDX6^Q:1522-2382,H:89-372^39.52%ID^E:7e-58^RecName: Full=Chondroitin sulfate N-acetylgalactosaminyltransferase 1;^Eukaryota; Metazoa; Chordata; Craniata; Vertebrata; Euteleostomi; Mammalia; Eutheria; Euarchontoglires; Primates; Haplorrhini; Catarrhini; Hominidae; Homo	.	cds.c13896_g1_i1|m.35835	697-2382[+]	sp|Q8TDX6|CGAT1_HUMAN^Q8TDX6^Q:276-562,H:89-372^39.52%ID^E:3e-60^RecName: Full=Chondroitin sulfate N-acetylgalactosaminyltransferase 1;^Eukaryota; Metazoa; Chordata; Craniata; Vertebrata; Euteleostomi; Mammalia; Eutheria; Euarchontoglires; Primates; Haplorrhini; Catarrhini; Hominidae; Homo	PF05679.11^CHGN^Chondroitin N-acetylgalactosaminyltransferase^362-562^E:1.1e-24	sigP:1^19^0.796^YES	ExpAA=18.54^PredHel=1^Topology=i7-24o	.	GO:0032580^cellular_component^Golgi cisterna membrane`GO:0030173^cellular_component^integral to Golgi membrane`GO:0047238^molecular_function^glucuronosyl-N-acetylgalactosaminyl-proteoglycan 4-beta-N-acetylgalactosaminyltransferase activity`GO:0015020^molecular_function^glucuronosyltransferase activity`GO:0047237^molecular_function^glucuronylgalactosylproteoglycan 4-beta-N-acetylgalactosaminyltran…
LipidMetabolicProcess	c47383_g1	c47383_g1_i1	sp|Q5XGM3|BHMT1_XENLA^Q5XGM3^Q:6-509,H:146-309^30.06%ID^E:2e-17^RecName: Full=Betaine--homocysteine S-methyltransferase 1;^Eukaryota; Metazoa; Chordata; Craniata; Vertebrata; Euteleostomi; Amphibia; Batrachia; Anura; Pipoidea; Pipidae; Xenopodinae; Xenopus; Xenopus	.	cds.c47383_g1_i1|m.37114	3-650[+]	sp|Q5XGM3|BHMT1_XENLA^Q5XGM3^Q:2-169,H:146-309^33.33%ID^E:8e-19^RecName: Full=Betaine--homocysteine S-methyltransferase 1;^Eukaryota; Metazoa; Chordata; Craniata; Vertebrata; Euteleostomi; Amphibia; Batrachia; Anura; Pipoidea; Pipidae; Xenopodinae; Xenopus; Xenopus	PF02574.11^S-methyl_trans^Homocysteine S-methyltransferase^2-171^E:2e-10	.	.	.	GO:0005737^cellular_component^cytoplasm`GO:0047150^molecular_function^betaine-homocysteine S-methyltransferase activity`GO:0008898^molecular_function^homocysteine S-methyltransferase activity`GO:0046872^molecular_function^metal ion binding`GO:0008270^molecular_function^zinc ion binding`GO:0006579^biological_process^amino-acid betaine catabolic process`GO:0009086^biological_process^methionine bios…
LipidMetabolicProcess	c16855_g1	c16855_g1_i1	sp|Q9Y251|HPSE_HUMAN^Q9Y251^Q:1557-427,H:161-543^39.18%ID^E:4e-68^RecName: Full=Heparanase;^Eukaryota; Metazoa; Chordata; Craniata; Vertebrata; Euteleostomi; Mammalia; Eutheria; Euarchontoglires; Primates; Haplorrhini; Catarrhini; Hominidae; Homo	.	cds.c16855_g1_i1|m.37261	397-1566[-]	sp|Q9Y251|HPSE_HUMAN^Q9Y251^Q:4-380,H:161-543^39.18%ID^E:1e-71^RecName: Full=Heparanase;^Eukaryota; Metazoa; Chordata; Craniata; Vertebrata; Euteleostomi; Mammalia; Eutheria; Euarchontoglires; Primates; Haplorrhini; Catarrhini; Hominidae; Homo	PF03662.9^Glyco_hydro_79n^Glycosyl hydrolase family 79, N-terminal domain^11-217^E:4.2e-16	.	.	NOG72789^Heparanase	GO:0005576^cellular_component^extracellular region`GO:0043202^cellular_component^lysosomal lumen`GO:0005765^cellular_component^lysosomal membrane`GO:0045121^cellular_component^membrane raft`GO:0005634^cellular_component^nucleus`GO:0004566^molecular_function^beta-glucuronidase activity`GO:0043169^molecular_function^cation binding`GO:0030305^molecular_function^heparanase activity`GO:0046983^molecul…
Muscle	c48432_g1	c48432_g1_i1	sp|Q24270|CAC1D_DROME^Q24270^Q:275-640,H:1300-1421^63.93%ID^E:1e-43^RecName: Full=Voltage-dependent calcium channel type D subunit alpha-1;^Eukaryota; Metazoa; Ecdysozoa; Arthropoda; Hexapoda; Insecta; Pterygota; Neoptera; Endopterygota; Diptera; Brachycera; Muscomorpha; Ephydroidea; Drosophilidae; Drosophila; Sophophora	.	cds.c48432_g1_i1|m.621	2-643[+]	sp|Q24270|CAC1D_DROME^Q24270^Q:51-213,H:1224-1421^45.96%ID^E:2e-51^RecName: Full=Voltage-dependent calcium channel type D subunit alpha-1;^Eukaryota; Metazoa; Ecdysozoa; Arthropoda; Hexapoda; Insecta; Pterygota; Neoptera; Endopterygota; Diptera; Brachycera; Muscomorpha; Ephydroidea; Drosophilidae; Drosophila; Sophophora	PF00520.26^Ion_trans^Ion transport protein^172-213^E:5.1e-08	.	ExpAA=42.62^PredHel=2^Topology=i136-154o174-196i	COG1226^Kef-type K+ transport systems, predicted NAD-binding component	GO:0016324^cellular_component^apical plasma membrane`GO:0016323^cellular_component^basolateral plasma membrane`GO:0005891^cellular_component^voltage-gated calcium channel complex`GO:0046872^molecular_function^metal ion binding`GO:0005245^molecular_function^voltage-gated calcium channel activity`GO:0042045^biological_process^epithelial fluid transport`GO:0006936^biological_process^muscle contracti…
Muscle	c32621_g2	c32621_g2_i1	sp|Q13045|FLII_HUMAN^Q13045^Q:5018-1332,H:4-1261^58.3%ID^E:0^RecName: Full=Protein flightless-1 homolog;^Eukaryota; Metazoa; Chordata; Craniata; Vertebrata; Euteleostomi; Mammalia; Eutheria; Euarchontoglires; Primates; Haplorrhini; Catarrhini; Hominidae; Homo	.	cds.c32621_g2_i1|m.1965	1782-2090[+]	.	.	.	.	.	.
Muscle	c32621_g2	c32621_g2_i1	sp|Q13045|FLII_HUMAN^Q13045^Q:5018-1332,H:4-1261^58.3%ID^E:0^RecName: Full=Protein flightless-1 homolog;^Eukaryota; Metazoa; Chordata; Craniata; Vertebrata; Euteleostomi; Mammalia; Eutheria; Euarchontoglires; Primates; Haplorrhini; Catarrhini; Hominidae; Homo	.	cds.c32621_g2_i1|m.1964	1278-5018[-]	sp|Q13045|FLII_HUMAN^Q13045^Q:1-1230,H:4-1262^58.15%ID^E:0^RecName: Full=Protein flightless-1 homolog;^Eukaryota; Metazoa; Chordata; Craniata; Vertebrata; Euteleostomi; Mammalia; Eutheria; Euarchontoglires; Primates; Haplorrhini; Catarrhini; Hominidae; Homo	PF13504.1^LRR_7^Leucine rich repeat^30-45^E:180`PF13504.1^LRR_7^Leucine rich repeat^53-67^E:2400`PF13855.1^LRR_8^Leucine rich repeat^102-159^E:8.2e-08`PF00560.28^LRR_1^Leucine Rich Repeat^102-121^E:1`PF13504.1^LRR_7^Leucine rich repeat^106-116^E:110`PF13855.1^LRR_8^Leucine rich repeat^127-182^E:1.3e-06`PF00560.28^LRR_1^Leucine Rich Repeat^127-146^E:1.1`PF13504.1^LRR_7^Leucine rich repeat^127-139^…	.	.	COG4886^Leucine-rich repeat (LRR) protein	GO:0005813^cellular_component^centrosome`GO:0005925^cellular_component^focal adhesion`GO:0005634^cellular_component^nucleus`GO:0003779^molecular_function^actin binding`GO:0007275^biological_process^multicellular organismal development`GO:0006936^biological_process^muscle contraction`GO:0006355^biological_process^regulation of transcription, DNA-dependent`GO:0006351^biological_process^transcriptio…
Muscle	c32074_g1	c32074_g1_i2	sp|A2ASS6|TITIN_MOUSE^A2ASS6^Q:549-647,H:10799-10831^45.45%ID^E:2e-06^RecName: Full=Titin;^Eukaryota; Metazoa; Chordata; Craniata; Vertebrata; Euteleostomi; Mammalia; Eutheria; Euarchontoglires; Glires; Rodentia; Sciurognathi; Muroidea; Muridae; Murinae; Mus; Mus	.	.	.	.	.	.	.	COG0515^Serine/threonine protein kinase	GO:0000794^cellular_component^condensed nuclear chromosome`GO:0031430^cellular_component^M band`GO:0005859^cellular_component^muscle myosin complex`GO:0005865^cellular_component^striated muscle thin filament`GO:0030018^cellular_component^Z disc`GO:0005524^molecular_function^ATP binding`GO:0005509^molecular_function^calcium ion binding`GO:0003676^molecular_function^nucleic acid binding`GO:0004674^…	.
Muscle	c32820_g1	c32820_g1_i1	sp|A0JM12|MEG10_XENTR^A0JM12^Q:2973-1009,H:144-822^24.34%ID^E:5e-42^RecName: Full=Multiple epidermal growth factor-like domains protein 10;^Eukaryota; Metazoa; Chordata; Craniata; Vertebrata; Euteleostomi; Amphibia; Batrachia; Anura; Pipoidea; Pipidae; Xenopodinae; Xenopus; Silurana	.	cds.c32820_g1_i1|m.2669	2310-2729[+]	.	.	.	.	.	.
Muscle	c32820_g1	c32820_g1_i1	sp|A0JM12|MEG10_XENTR^A0JM12^Q:2973-1009,H:144-822^24.34%ID^E:5e-42^RecName: Full=Multiple epidermal growth factor-like domains protein 10;^Eukaryota; Metazoa; Chordata; Craniata; Vertebrata; Euteleostomi; Amphibia; Batrachia; Anura; Pipoidea; Pipidae; Xenopodinae; Xenopus; Silurana	.	cds.c32820_g1_i1|m.2668	28-3180[-]	sp|Q6DIB5|MEG10_MOUSE^Q6DIB5^Q:48-724,H:122-823^24.22%ID^E:3e-16^RecName: Full=Multiple epidermal growth factor-like domains protein 10;^Eukaryota; Metazoa; Chordata; Craniata; Vertebrata; Euteleostomi; Mammalia; Eutheria; Euarchontoglires; Glires; Rodentia; Sciurognathi; Muroidea; Muridae; Murinae; Mus; Mus	PF01683.13^EB^EB module^10-63^E:1.5e-05`PF01683.13^EB^EB module^461-511^E:4.1e-05`PF01683.13^EB^EB module^590-643^E:1.2e-05`PF01683.13^EB^EB module^678-726^E:6.3e-05`PF01683.13^EB^EB module^766-824^E:9.2e-05	.	ExpAA=22.74^PredHel=1^Topology=o939-961i	NOG12793^Calcium ion binding protein	GO:0016323^cellular_component^basolateral plasma membrane`GO:0042995^cellular_component^cell projection`GO:0016021^cellular_component^integral to membrane`GO:0001891^cellular_component^phagocytic cup`GO:0034109^biological_process^homotypic cell-cell adhesion`GO:0055001^biological_process^muscle cell development`GO:0043654^biological_process^recognition of apoptotic cell`GO:0051147^biological_proc…
Muscle	c32837_g2	c32837_g2_i1	sp|P21894|SYAC_BOMMO^P21894^Q:2867-1155,H:179-764^34.06%ID^E:1e-147^RecName: Full=Alanine--tRNA ligase, cytoplasmic;^Eukaryota; Metazoa; Ecdysozoa; Arthropoda; Hexapoda; Insecta; Pterygota; Neoptera; Endopterygota; Lepidoptera; Glossata; Ditrysia; Bombycoidea; Bombycidae; Bombycinae; Bombyx	.	cds.c32837_g2_i1|m.3613	2750-3469[-]	sp|P40825|SYA_YEAST^P40825^Q:28-205,H:34-211^58.43%ID^E:6e-70^RecName: Full=Alanine--tRNA ligase, mitochondrial;^Eukaryota; Fungi; Dikarya; Ascomycota; Saccharomycotina; Saccharomycetes; Saccharomycetales; Saccharomycetaceae; Saccharomyces	PF01411.14^tRNA-synt_2c^tRNA synthetases class II (A)^33-205^E:1.5e-68	.	.	COG0013^Alanyl-tRNA synthetase	GO:0005739^cellular_component^mitochondrion`GO:0004813^molecular_function^alanine-tRNA ligase activity`GO:0005524^molecular_function^ATP binding`GO:0046872^molecular_function^metal ion binding`GO:0000049^molecular_function^tRNA binding`GO:0070143^biological_process^mitochondrial alanyl-tRNA aminoacylation
Muscle	c32837_g2	c32837_g2_i1	sp|P21894|SYAC_BOMMO^P21894^Q:2867-1155,H:179-764^34.06%ID^E:1e-147^RecName: Full=Alanine--tRNA ligase, cytoplasmic;^Eukaryota; Metazoa; Ecdysozoa; Arthropoda; Hexapoda; Insecta; Pterygota; Neoptera; Endopterygota; Lepidoptera; Glossata; Ditrysia; Bombycoidea; Bombycidae; Bombycinae; Bombyx	.	cds.c32837_g2_i1|m.3612	336-2744[-]	sp|P49588|SYAC_HUMAN^P49588^Q:1-617,H:220-834^29.63%ID^E:5e-76^RecName: Full=Alanine--tRNA ligase, cytoplasmic;^Eukaryota; Metazoa; Chordata; Craniata; Vertebrata; Euteleostomi; Mammalia; Eutheria; Euarchontoglires; Primates; Haplorrhini; Catarrhini; Hominidae; Homo	PF01411.14^tRNA-synt_2c^tRNA synthetases class II (A)^1-374^E:3.4e-63`PF07973.9^tRNA_SAD^Threonyl and Alanyl tRNA synthetase second additional domain^472-518^E:4.4e-12	.	.	COG0013^Alanyl-tRNA synthetase	GO:0005829^cellular_component^cytosol`GO:0004813^molecular_function^alanine-tRNA ligase activity`GO:0016597^molecular_function^amino acid binding`GO:0002161^molecular_function^aminoacyl-tRNA editing activity`GO:0005524^molecular_function^ATP binding`GO:0046872^molecular_function^metal ion binding`GO:0000049^molecular_function^tRNA binding`GO:0006419^biological_process^alanyl-tRNA aminoacylation`G…
Muscle	c32837_g2	c32837_g2_i1	sp|P21894|SYAC_BOMMO^P21894^Q:2867-1155,H:179-764^34.06%ID^E:1e-147^RecName: Full=Alanine--tRNA ligase, cytoplasmic;^Eukaryota; Metazoa; Ecdysozoa; Arthropoda; Hexapoda; Insecta; Pterygota; Neoptera; Endopterygota; Lepidoptera; Glossata; Ditrysia; Bombycoidea; Bombycidae; Bombycinae; Bombyx	.	cds.c32837_g2_i1|m.3614	742-1155[+]	.	.	.	.	.	.
Muscle	c32837_g2	c32837_g2_i3	sp|P21894|SYAC_BOMMO^P21894^Q:2867-1155,H:179-764^34.06%ID^E:6e-140^RecName: Full=Alanine--tRNA ligase, cytoplasmic;^Eukaryota; Metazoa; Ecdysozoa; Arthropoda; Hexapoda; Insecta; Pterygota; Neoptera; Endopterygota; Lepidoptera; Glossata; Ditrysia; Bombycoidea; Bombycidae; Bombycinae; Bombyx	.	cds.c32837_g2_i3|m.3617	742-1155[+]	.	.	.	.	.	.
Muscle	c32837_g2	c32837_g2_i3	sp|P21894|SYAC_BOMMO^P21894^Q:2867-1155,H:179-764^34.06%ID^E:6e-140^RecName: Full=Alanine--tRNA ligase, cytoplasmic;^Eukaryota; Metazoa; Ecdysozoa; Arthropoda; Hexapoda; Insecta; Pterygota; Neoptera; Endopterygota; Lepidoptera; Glossata; Ditrysia; Bombycoidea; Bombycidae; Bombycinae; Bombyx	.	cds.c32837_g2_i3|m.3615	336-2744[-]	sp|P49588|SYAC_HUMAN^P49588^Q:1-617,H:220-834^29.63%ID^E:5e-76^RecName: Full=Alanine--tRNA ligase, cytoplasmic;^Eukaryota; Metazoa; Chordata; Craniata; Vertebrata; Euteleostomi; Mammalia; Eutheria; Euarchontoglires; Primates; Haplorrhini; Catarrhini; Hominidae; Homo	PF01411.14^tRNA-synt_2c^tRNA synthetases class II (A)^1-374^E:3.4e-63`PF07973.9^tRNA_SAD^Threonyl and Alanyl tRNA synthetase second additional domain^472-518^E:4.4e-12	.	.	COG0013^Alanyl-tRNA synthetase	GO:0005829^cellular_component^cytosol`GO:0004813^molecular_function^alanine-tRNA ligase activity`GO:0016597^molecular_function^amino acid binding`GO:0002161^molecular_function^aminoacyl-tRNA editing activity`GO:0005524^molecular_function^ATP binding`GO:0046872^molecular_function^metal ion binding`GO:0000049^molecular_function^tRNA binding`GO:0006419^biological_process^alanyl-tRNA aminoacylation`G…
Muscle	c32837_g2	c32837_g2_i3	sp|P21894|SYAC_BOMMO^P21894^Q:2867-1155,H:179-764^34.06%ID^E:6e-140^RecName: Full=Alanine--tRNA ligase, cytoplasmic;^Eukaryota; Metazoa; Ecdysozoa; Arthropoda; Hexapoda; Insecta; Pterygota; Neoptera; Endopterygota; Lepidoptera; Glossata; Ditrysia; Bombycoidea; Bombycidae; Bombycinae; Bombyx	.	cds.c32837_g2_i3|m.3616	2750-3322[-]	sp|Q14CH7|SYAM_MOUSE^Q14CH7^Q:5-156,H:49-211^55.83%ID^E:4e-57^RecName: Full=Alanine--tRNA ligase, mitochondrial;^Eukaryota; Metazoa; Chordata; Craniata; Vertebrata; Euteleostomi; Mammalia; Eutheria; Euarchontoglires; Glires; Rodentia; Sciurognathi; Muroidea; Muridae; Murinae; Mus; Mus	PF01411.14^tRNA-synt_2c^tRNA synthetases class II (A)^21-156^E:7.4e-52	.	.	COG0013^Alanyl-tRNA synthetase	GO:0005739^cellular_component^mitochondrion`GO:0004813^molecular_function^alanine-tRNA ligase activity`GO:0005524^molecular_function^ATP binding`GO:0046872^molecular_function^metal ion binding`GO:0000049^molecular_function^tRNA binding`GO:0070143^biological_process^mitochondrial alanyl-tRNA aminoacylation`GO:0033108^biological_process^mitochondrial respiratory chain complex assembly
Muscle	c76289_g1	c76289_g1_i1	sp|P19524|MYO2_YEAST^P19524^Q:238-11,H:436-511^63.16%ID^E:1e-23^RecName: Full=Myosin-2;^Eukaryota; Fungi; Dikarya; Ascomycota; Saccharomycotina; Saccharomycetes; Saccharomycetales; Saccharomycetaceae; Saccharomyces	.	.	.	.	.	.	.	COG5022^Myosin heavy chain	GO:0032432^cellular_component^actin filament bundle`GO:0005935^cellular_component^cellular bud neck`GO:0005934^cellular_component^cellular bud tip`GO:0031941^cellular_component^filamentous actin`GO:0000131^cellular_component^incipient cellular bud site`GO:0043332^cellular_component^mating projection tip`GO:0031475^cellular_component^myosin V complex`GO:0031982^cellular_component^vesicle`GO:005101…	.
Muscle	c56502_g1	c56502_g1_i1	sp|A2ASS6|TITIN_MOUSE^A2ASS6^Q:22-1113,H:13590-13952^32.42%ID^E:5e-50^RecName: Full=Titin;^Eukaryota; Metazoa; Chordata; Craniata; Vertebrata; Euteleostomi; Mammalia; Eutheria; Euarchontoglires; Glires; Rodentia; Sciurognathi; Muroidea; Muridae; Murinae; Mus; Mus	.	cds.c56502_g1_i1|m.4083	1-1113[+]	sp|A2ASS6|TITIN_MOUSE^A2ASS6^Q:8-371,H:13590-13952^32.42%ID^E:5e-50^RecName: Full=Titin;^Eukaryota; Metazoa; Chordata; Craniata; Vertebrata; Euteleostomi; Mammalia; Eutheria; Euarchontoglires; Glires; Rodentia; Sciurognathi; Muroidea; Muridae; Murinae; Mus; Mus	PF07679.11^I-set^Immunoglobulin I-set domain^49-121^E:1.7e-06`PF07679.11^I-set^Immunoglobulin I-set domain^137-215^E:2.2e-13`PF13895.1^Ig_2^Immunoglobulin domain^148-214^E:2.6e-05`PF00047.20^ig^Immunoglobulin domain^150-207^E:3.3e-05`PF07679.11^I-set^Immunoglobulin I-set domain^227-304^E:9.8e-13`PF13895.1^Ig_2^Immunoglobulin domain^231-303^E:4.6e-06`PF03143.12^GTP_EFTU_D3^Elongation factor Tu C-t…	.	.	COG0515^Serine/threonine protein kinase	GO:0000794^cellular_component^condensed nuclear chromosome`GO:0031430^cellular_component^M band`GO:0005859^cellular_component^muscle myosin complex`GO:0005865^cellular_component^striated muscle thin filament`GO:0030018^cellular_component^Z disc`GO:0005524^molecular_function^ATP binding`GO:0005509^molecular_function^calcium ion binding`GO:0003676^molecular_function^nucleic acid binding`GO:0004674^…
Muscle	c57417_g1	c57417_g1_i1	sp|Q9JKA9|HCN2_RAT^Q9JKA9^Q:434-21,H:507-643^65.22%ID^E:2e-53^RecName: Full=Potassium/sodium hyperpolarization-activated cyclic nucleotide-gated channel 2;^Eukaryota; Metazoa; Chordata; Craniata; Vertebrata; Euteleostomi; Mammalia; Eutheria; Euarchontoglires; Glires; Rodentia; Sciurognathi; Muroidea; Muridae; Murinae; Rattus	.	cds.c57417_g1_i1|m.4281	3-437[-]	sp|Q9Y3Q4|HCN4_HUMAN^Q9Y3Q4^Q:2-139,H:585-721^64.49%ID^E:4e-56^RecName: Full=Potassium/sodium hyperpolarization-activated cyclic nucleotide-gated channel 4;^Eukaryota; Metazoa; Chordata; Craniata; Vertebrata; Euteleostomi; Mammalia; Eutheria; Euarchontoglires; Primates; Haplorrhini; Catarrhini; Hominidae; Homo	PF00027.24^cNMP_binding^Cyclic nucleotide-binding domain^31-115^E:4.9e-21	.	.	COG0664^cAMP-binding proteins - catabolite gene activator and regulatory subunit of cAMP-dependent protein kinases	GO:0016021^cellular_component^integral to membrane`GO:0005886^cellular_component^plasma membrane`GO:0043195^cellular_component^terminal bouton`GO:0030552^molecular_function^cAMP binding`GO:0005261^molecular_function^cation channel activity`GO:0005222^molecular_function^intracellular cAMP activated cation channel activity`GO:0005272^molecular_function^sodium channel activity`GO:0005249^molecular_f…
Muscle	c57159_g1	c57159_g1_i1	sp|Q5G872|SCUB2_DANRE^Q5G872^Q:6-275,H:294-377^38.89%ID^E:2e-11^RecName: Full=Signal peptide, CUB and EGF-like domain-containing protein 2;^Eukaryota; Metazoa; Chordata; Craniata; Vertebrata; Euteleostomi; Actinopterygii; Neopterygii; Teleostei; Ostariophysi; Cypriniformes; Cyprinidae; Danio	.	.	.	.	.	.	.	NOG241162^Junctional adhesion molecule 3	GO:0009897^cellular_component^external side of plasma membrane`GO:0005615^cellular_component^extracellular space`GO:0030141^cellular_component^secretory granule`GO:0005509^molecular_function^calcium ion binding`GO:0008015^biological_process^blood circulation`GO:0042694^biological_process^muscle cell fate specification`GO:0048747^biological_process^muscle fiber development`GO:0007517^biological_pr…	.
Muscle	c5132_g1	c5132_g1_i1	sp|Q6DIB5|MEG10_MOUSE^Q6DIB5^Q:14-523,H:673-826^33.33%ID^E:4e-21^RecName: Full=Multiple epidermal growth factor-like domains protein 10;^Eukaryota; Metazoa; Chordata; Craniata; Vertebrata; Euteleostomi; Mammalia; Eutheria; Euarchontoglires; Glires; Rodentia; Sciurognathi; Muroidea; Muridae; Murinae; Mus; Mus	.	cds.c5132_g1_i1|m.4657	2-523[+]	sp|Q6DIB5|MEG10_MOUSE^Q6DIB5^Q:22-174,H:688-826^33.12%ID^E:5e-11^RecName: Full=Multiple epidermal growth factor-like domains protein 10;^Eukaryota; Metazoa; Chordata; Craniata; Vertebrata; Euteleostomi; Mammalia; Eutheria; Euarchontoglires; Glires; Rodentia; Sciurognathi; Muroidea; Muridae; Murinae; Mus; Mus	PF07645.10^EGF_CA^Calcium-binding EGF domain^4-33^E:7.5e-06`PF07645.10^EGF_CA^Calcium-binding EGF domain^87-125^E:3.5e-08	.	.	NOG12793^Calcium ion binding protein	GO:0016323^cellular_component^basolateral plasma membrane`GO:0042995^cellular_component^cell projection`GO:0016021^cellular_component^integral to membrane`GO:0001891^cellular_component^phagocytic cup`GO:0034109^biological_process^homotypic cell-cell adhesion`GO:0055001^biological_process^muscle cell development`GO:0043654^biological_process^recognition of apoptotic cell`GO:0051147^biological_proc…
Muscle	c18385_g1	c18385_g1_i1	sp|P11230|ACHB_HUMAN^P11230^Q:1782-1243,H:311-492^27.23%ID^E:3e-06^RecName: Full=Acetylcholine receptor subunit beta;^Eukaryota; Metazoa; Chordata; Craniata; Vertebrata; Euteleostomi; Mammalia; Eutheria; Euarchontoglires; Primates; Haplorrhini; Catarrhini; Hominidae; Homo	.	cds.c18385_g1_i1|m.4798	1594-1941[+]	.	.	.	.	.	.
Muscle	c18385_g1	c18385_g1_i1	sp|P11230|ACHB_HUMAN^P11230^Q:1782-1243,H:311-492^27.23%ID^E:3e-06^RecName: Full=Acetylcholine receptor subunit beta;^Eukaryota; Metazoa; Chordata; Craniata; Vertebrata; Euteleostomi; Mammalia; Eutheria; Euarchontoglires; Primates; Haplorrhini; Catarrhini; Hominidae; Homo	.	cds.c18385_g1_i1|m.4797	1219-1740[-]	sp|P11230|ACHB_HUMAN^P11230^Q:1-166,H:325-492^27.78%ID^E:3e-10^RecName: Full=Acetylcholine receptor subunit beta;^Eukaryota; Metazoa; Chordata; Craniata; Vertebrata; Euteleostomi; Mammalia; Eutheria; Euarchontoglires; Primates; Haplorrhini; Catarrhini; Hominidae; Homo	PF02932.11^Neur_chan_memb^Neurotransmitter-gated ion-channel transmembrane region^1-160^E:2e-11	.	ExpAA=23.00^PredHel=1^Topology=i144-166o	NOG243276^Domain in cystathionine beta-synthase and other proteins	GO:0005892^cellular_component^acetylcholine-gated channel complex`GO:0030054^cellular_component^cell junction`GO:0045211^cellular_component^postsynaptic membrane`GO:0045202^cellular_component^synapse`GO:0042166^molecular_function^acetylcholine binding`GO:0004889^molecular_function^acetylcholine-activated cation-selective channel activity`GO:0015276^molecular_function^ligand-gated ion channel acti…
Muscle	c18119_g2	c18119_g2_i1	sp|A0JM12|MEG10_XENTR^A0JM12^Q:746-6,H:318-559^29.01%ID^E:2e-17^RecName: Full=Multiple epidermal growth factor-like domains protein 10;^Eukaryota; Metazoa; Chordata; Craniata; Vertebrata; Euteleostomi; Amphibia; Batrachia; Anura; Pipoidea; Pipidae; Xenopodinae; Xenopus; Silurana	.	cds.c18119_g2_i1|m.5284	3-779[-]	sp|Q96KG7|MEG10_HUMAN^Q96KG7^Q:18-201,H:153-332^28.5%ID^E:4e-06^RecName: Full=Multiple epidermal growth factor-like domains protein 10;^Eukaryota; Metazoa; Chordata; Craniata; Vertebrata; Euteleostomi; Mammalia; Eutheria; Euarchontoglires; Primates; Haplorrhini; Catarrhini; Hominidae; Homo	PF01683.13^EB^EB module^43-88^E:5.1e-06`PF01683.13^EB^EB module^77-136^E:3e-05`PF01683.13^EB^EB module^125-174^E:6.5e-06	.	.	NOG12793^Calcium ion binding protein	GO:0016323^cellular_component^basolateral plasma membrane`GO:0042995^cellular_component^cell projection`GO:0016021^cellular_component^integral to membrane`GO:0001891^cellular_component^phagocytic cup`GO:0034109^biological_process^homotypic cell-cell adhesion`GO:0055001^biological_process^muscle cell development`GO:0043654^biological_process^recognition of apoptotic cell`GO:0051147^biological_proc…
Muscle	c30759_g2	c30759_g2_i1	sp|Q9Y4I1|MYO5A_HUMAN^Q9Y4I1^Q:115-1659,H:1-514^68.8%ID^E:0^RecName: Full=Unconventional myosin-Va;^Eukaryota; Metazoa; Chordata; Craniata; Vertebrata; Euteleostomi; Mammalia; Eutheria; Euarchontoglires; Primates; Haplorrhini; Catarrhini; Hominidae; Homo	.	cds.c30759_g2_i1|m.6168	1342-1659[-]	.	.	.	.	.	.
Muscle	c30759_g2	c30759_g2_i1	sp|Q9Y4I1|MYO5A_HUMAN^Q9Y4I1^Q:115-1659,H:1-514^68.8%ID^E:0^RecName: Full=Unconventional myosin-Va;^Eukaryota; Metazoa; Chordata; Craniata; Vertebrata; Euteleostomi; Mammalia; Eutheria; Euarchontoglires; Primates; Haplorrhini; Catarrhini; Hominidae; Homo	.	cds.c30759_g2_i1|m.6167	115-1659[+]	sp|Q9Y4I1|MYO5A_HUMAN^Q9Y4I1^Q:1-515,H:1-514^68.8%ID^E:0^RecName: Full=Unconventional myosin-Va;^Eukaryota; Metazoa; Chordata; Craniata; Vertebrata; Euteleostomi; Mammalia; Eutheria; Euarchontoglires; Primates; Haplorrhini; Catarrhini; Hominidae; Homo	PF00063.16^Myosin_head^Myosin head (motor domain)^73-515^E:1.2e-184	.	.	COG5022^Myosin heavy chain	GO:0042641^cellular_component^actomyosin`GO:0005794^cellular_component^Golgi apparatus`GO:0030426^cellular_component^growth cone`GO:0032593^cellular_component^insulin-responsive compartment`GO:0005882^cellular_component^intermediate filament`GO:0042470^cellular_component^melanosome`GO:0035371^cellular_component^microtubule plus end`GO:0016459^cellular_component^myosin complex`GO:0043025^cellular_…
Muscle	c30759_g1	c30759_g1_i3	sp|Q9Y4I1|MYO5A_HUMAN^Q9Y4I1^Q:1-4197,H:501-1854^45.85%ID^E:0^RecName: Full=Unconventional myosin-Va;^Eukaryota; Metazoa; Chordata; Craniata; Vertebrata; Euteleostomi; Mammalia; Eutheria; Euarchontoglires; Primates; Haplorrhini; Catarrhini; Hominidae; Homo	.	cds.c30759_g1_i3|m.6171	3901-4278[-]	.	.	.	.	.	.
Muscle	c30759_g1	c30759_g1_i3	sp|Q9Y4I1|MYO5A_HUMAN^Q9Y4I1^Q:1-4197,H:501-1854^45.85%ID^E:0^RecName: Full=Unconventional myosin-Va;^Eukaryota; Metazoa; Chordata; Craniata; Vertebrata; Euteleostomi; Mammalia; Eutheria; Euarchontoglires; Primates; Haplorrhini; Catarrhini; Hominidae; Homo	.	cds.c30759_g1_i3|m.6172	72-428[-]	.	.	.	ExpAA=37.06^PredHel=2^Topology=i13-32o59-78i	.	.
Muscle	c30759_g1	c30759_g1_i3	sp|Q9Y4I1|MYO5A_HUMAN^Q9Y4I1^Q:1-4197,H:501-1854^45.85%ID^E:0^RecName: Full=Unconventional myosin-Va;^Eukaryota; Metazoa; Chordata; Craniata; Vertebrata; Euteleostomi; Mammalia; Eutheria; Euarchontoglires; Primates; Haplorrhini; Catarrhini; Hominidae; Homo	.	cds.c30759_g1_i3|m.6170	1893-2552[-]	.	.	.	.	.	.
Muscle	c30759_g1	c30759_g1_i3	sp|Q9Y4I1|MYO5A_HUMAN^Q9Y4I1^Q:1-4197,H:501-1854^45.85%ID^E:0^RecName: Full=Unconventional myosin-Va;^Eukaryota; Metazoa; Chordata; Craniata; Vertebrata; Euteleostomi; Mammalia; Eutheria; Euarchontoglires; Primates; Haplorrhini; Catarrhini; Hominidae; Homo	.	cds.c30759_g1_i3|m.6169	1-4203[+]	sp|Q9Y4I1|MYO5A_HUMAN^Q9Y4I1^Q:1-1399,H:501-1854^45.51%ID^E:0^RecName: Full=Unconventional myosin-Va;^Eukaryota; Metazoa; Chordata; Craniata; Vertebrata; Euteleostomi; Mammalia; Eutheria; Euarchontoglires; Primates; Haplorrhini; Catarrhini; Hominidae; Homo	PF00063.16^Myosin_head^Myosin head (motor domain)^3-248^E:8e-71`PF00612.22^IQ^IQ calmodulin-binding motif^268-284^E:0.0009`PF00612.22^IQ^IQ calmodulin-binding motif^312-331^E:0.00087`PF00612.22^IQ^IQ calmodulin-binding motif^335-354^E:0.012`PF01843.14^DIL^DIL domain^1227-1329^E:5.2e-35	.	.	COG5022^Myosin heavy chain	GO:0042641^cellular_component^actomyosin`GO:0005794^cellular_component^Golgi apparatus`GO:0030426^cellular_component^growth cone`GO:0032593^cellular_component^insulin-responsive compartment`GO:0005882^cellular_component^intermediate filament`GO:0042470^cellular_component^melanosome`GO:0035371^cellular_component^microtubule plus end`GO:0016459^cellular_component^myosin complex`GO:0043025^cellular_…
Muscle	c30759_g1	c30759_g1_i3	sp|Q9Y4I1|MYO5A_HUMAN^Q9Y4I1^Q:1-4197,H:501-1854^45.85%ID^E:0^RecName: Full=Unconventional myosin-Va;^Eukaryota; Metazoa; Chordata; Craniata; Vertebrata; Euteleostomi; Mammalia; Eutheria; Euarchontoglires; Primates; Haplorrhini; Catarrhini; Hominidae; Homo	.	cds.c30759_g1_i3|m.6173	1098-1430[-]	.	.	.	ExpAA=33.30^PredHel=1^Topology=o20-42i	.	.
Muscle	c30759_g1	c30759_g1_i4	sp|Q9Y4I1|MYO5A_HUMAN^Q9Y4I1^Q:1-4197,H:501-1854^45.85%ID^E:0^RecName: Full=Unconventional myosin-Va;^Eukaryota; Metazoa; Chordata; Craniata; Vertebrata; Euteleostomi; Mammalia; Eutheria; Euarchontoglires; Primates; Haplorrhini; Catarrhini; Hominidae; Homo	.	cds.c30759_g1_i4|m.6175	1893-2552[-]	.	.	.	.	.	.
Muscle	c30759_g1	c30759_g1_i4	sp|Q9Y4I1|MYO5A_HUMAN^Q9Y4I1^Q:1-4197,H:501-1854^45.85%ID^E:0^RecName: Full=Unconventional myosin-Va;^Eukaryota; Metazoa; Chordata; Craniata; Vertebrata; Euteleostomi; Mammalia; Eutheria; Euarchontoglires; Primates; Haplorrhini; Catarrhini; Hominidae; Homo	.	cds.c30759_g1_i4|m.6177	72-428[-]	.	.	.	ExpAA=37.06^PredHel=2^Topology=i13-32o59-78i	.	.
Muscle	c30759_g1	c30759_g1_i4	sp|Q9Y4I1|MYO5A_HUMAN^Q9Y4I1^Q:1-4197,H:501-1854^45.85%ID^E:0^RecName: Full=Unconventional myosin-Va;^Eukaryota; Metazoa; Chordata; Craniata; Vertebrata; Euteleostomi; Mammalia; Eutheria; Euarchontoglires; Primates; Haplorrhini; Catarrhini; Hominidae; Homo	.	cds.c30759_g1_i4|m.6174	1-4203[+]	sp|Q9Y4I1|MYO5A_HUMAN^Q9Y4I1^Q:1-1399,H:501-1854^45.51%ID^E:0^RecName: Full=Unconventional myosin-Va;^Eukaryota; Metazoa; Chordata; Craniata; Vertebrata; Euteleostomi; Mammalia; Eutheria; Euarchontoglires; Primates; Haplorrhini; Catarrhini; Hominidae; Homo	PF00063.16^Myosin_head^Myosin head (motor domain)^3-248^E:8e-71`PF00612.22^IQ^IQ calmodulin-binding motif^268-284^E:0.0009`PF00612.22^IQ^IQ calmodulin-binding motif^312-331^E:0.00087`PF00612.22^IQ^IQ calmodulin-binding motif^335-354^E:0.012`PF01843.14^DIL^DIL domain^1227-1329^E:5.2e-35	.	.	COG5022^Myosin heavy chain	GO:0042641^cellular_component^actomyosin`GO:0005794^cellular_component^Golgi apparatus`GO:0030426^cellular_component^growth cone`GO:0032593^cellular_component^insulin-responsive compartment`GO:0005882^cellular_component^intermediate filament`GO:0042470^cellular_component^melanosome`GO:0035371^cellular_component^microtubule plus end`GO:0016459^cellular_component^myosin complex`GO:0043025^cellular_…
Muscle	c30759_g1	c30759_g1_i4	sp|Q9Y4I1|MYO5A_HUMAN^Q9Y4I1^Q:1-4197,H:501-1854^45.85%ID^E:0^RecName: Full=Unconventional myosin-Va;^Eukaryota; Metazoa; Chordata; Craniata; Vertebrata; Euteleostomi; Mammalia; Eutheria; Euarchontoglires; Primates; Haplorrhini; Catarrhini; Hominidae; Homo	.	cds.c30759_g1_i4|m.6176	3901-4278[-]	.	.	.	.	.	.
Muscle	c30759_g1	c30759_g1_i4	sp|Q9Y4I1|MYO5A_HUMAN^Q9Y4I1^Q:1-4197,H:501-1854^45.85%ID^E:0^RecName: Full=Unconventional myosin-Va;^Eukaryota; Metazoa; Chordata; Craniata; Vertebrata; Euteleostomi; Mammalia; Eutheria; Euarchontoglires; Primates; Haplorrhini; Catarrhini; Hominidae; Homo	.	cds.c30759_g1_i4|m.6178	1098-1430[-]	.	.	.	ExpAA=33.30^PredHel=1^Topology=o20-42i	.	.
Muscle	c31042_g2	c31042_g2_i3	sp|Q14BN4|SLMAP_HUMAN^Q14BN4^Q:2938-1478,H:281-783^23.98%ID^E:3e-21^RecName: Full=Sarcolemmal membrane-associated protein;^Eukaryota; Metazoa; Chordata; Craniata; Vertebrata; Euteleostomi; Mammalia; Eutheria; Euarchontoglires; Primates; Haplorrhini; Catarrhini; Hominidae; Homo	.	cds.c31042_g2_i3|m.6554	932-2941[-]	sp|Q14BN4|SLMAP_HUMAN^Q14BN4^Q:1-107,H:280-386^43.93%ID^E:2e-14^RecName: Full=Sarcolemmal membrane-associated protein;^Eukaryota; Metazoa; Chordata; Craniata; Vertebrata; Euteleostomi; Mammalia; Eutheria; Euarchontoglires; Primates; Haplorrhini; Catarrhini; Hominidae; Homo	.	.	ExpAA=21.77^PredHel=1^Topology=o639-661i	COG1716^FOG: FHA domain	GO:0005887^cellular_component^integral to plasma membrane`GO:0005815^cellular_component^microtubule organizing center`GO:0016272^cellular_component^prefoldin complex`GO:0042383^cellular_component^sarcolemma`GO:0005790^cellular_component^smooth endoplasmic reticulum`GO:0006936^biological_process^muscle contraction`GO:0006457^biological_process^protein folding
Muscle	c20634_g1	c20634_g1_i1	sp|Q1EG27|MYO3B_MOUSE^Q1EG27^Q:2-1027,H:710-1062^43.77%ID^E:2e-77^RecName: Full=Myosin-IIIb;^Eukaryota; Metazoa; Chordata; Craniata; Vertebrata; Euteleostomi; Mammalia; Eutheria; Euarchontoglires; Glires; Rodentia; Sciurognathi; Muroidea; Muridae; Murinae; Mus; Mus	.	cds.c20634_g1_i1|m.8185	2-1867[+]	sp|Q1EG27|MYO3B_MOUSE^Q1EG27^Q:1-357,H:710-1077^43.88%ID^E:3e-86^RecName: Full=Myosin-IIIb;^Eukaryota; Metazoa; Chordata; Craniata; Vertebrata; Euteleostomi; Mammalia; Eutheria; Euarchontoglires; Glires; Rodentia; Sciurognathi; Muroidea; Muridae; Murinae; Mus; Mus	PF00063.16^Myosin_head^Myosin head (motor domain)^1-314^E:1.8e-84`PF00612.22^IQ^IQ calmodulin-binding motif^330-349^E:0.00036`PF00017.19^SH2^SH2 domain^447-522^E:1.4e-17	.	.	COG0515^Serine/threonine protein kinase	GO:0005737^cellular_component^cytoplasm`GO:0032433^cellular_component^filopodium tip`GO:0016459^cellular_component^myosin complex`GO:0001917^cellular_component^photoreceptor inner segment`GO:0001750^cellular_component^photoreceptor outer segment`GO:0032426^cellular_component^stereocilium bundle tip`GO:0005524^molecular_function^ATP binding`GO:0000146^molecular_function^microfilament motor activit…
Muscle	c82335_g1	c82335_g1_i1	sp|O95180|CAC1H_HUMAN^O95180^Q:642-181,H:336-492^60.51%ID^E:4e-59^RecName: Full=Voltage-dependent T-type calcium channel subunit alpha-1H;^Eukaryota; Metazoa; Chordata; Craniata; Vertebrata; Euteleostomi; Mammalia; Eutheria; Euarchontoglires; Primates; Haplorrhini; Catarrhini; Hominidae; Homo	.	cds.c82335_g1_i1|m.8618	1-645[-]	sp|O95180|CAC1H_HUMAN^O95180^Q:2-155,H:336-492^61.15%ID^E:1e-62^RecName: Full=Voltage-dependent T-type calcium channel subunit alpha-1H;^Eukaryota; Metazoa; Chordata; Craniata; Vertebrata; Euteleostomi; Mammalia; Eutheria; Euarchontoglires; Primates; Haplorrhini; Catarrhini; Hominidae; Homo	PF00520.26^Ion_trans^Ion transport protein^10-84^E:8.9e-19	.	ExpAA=44.75^PredHel=2^Topology=i30-52o62-84i	COG1226^Kef-type K+ transport systems, predicted NAD-binding component	GO:0005891^cellular_component^voltage-gated calcium channel complex`GO:0008332^molecular_function^low voltage-gated calcium channel activity`GO:0046872^molecular_function^metal ion binding`GO:0032342^biological_process^aldosterone biosynthetic process`GO:0007411^biological_process^axon guidance`GO:0070509^biological_process^calcium ion import`GO:0032870^biological_process^cellular response to hor…
Muscle	c23103_g1	c23103_g1_i1	sp|P82352|SSPN_RABIT^P82352^Q:221-742,H:41-216^27.12%ID^E:2e-16^RecName: Full=Sarcospan;^Eukaryota; Metazoa; Chordata; Craniata; Vertebrata; Euteleostomi; Mammalia; Eutheria; Euarchontoglires; Glires; Lagomorpha; Leporidae; Oryctolagus	.	cds.c23103_g1_i1|m.9235	2-766[+]	sp|Q14714|SSPN_HUMAN^Q14714^Q:74-247,H:46-221^28.25%ID^E:8e-09^RecName: Full=Sarcospan;^Eukaryota; Metazoa; Chordata; Craniata; Vertebrata; Euteleostomi; Mammalia; Eutheria; Euarchontoglires; Primates; Haplorrhini; Catarrhini; Hominidae; Homo	PF04103.10^CD20^CD20-like family^82-236^E:5e-08	.	ExpAA=89.27^PredHel=4^Topology=i82-104o114-132i152-174o221-243i	NOG44647^Sarcospan (Kras oncogene-associated gene) protein	GO:0030054^cellular_component^cell junction`GO:0016010^cellular_component^dystrophin-associated glycoprotein complex`GO:0005887^cellular_component^integral to plasma membrane`GO:0045211^cellular_component^postsynaptic membrane`GO:0042383^cellular_component^sarcolemma`GO:0030133^cellular_component^transport vesicle`GO:0007155^biological_process^cell adhesion`GO:0006936^biological_process^muscle co…
Muscle	c23929_g1	c23929_g1_i2	sp|O16011|MBL_DROME^O16011^Q:650-1474,H:1-259^39.1%ID^E:2e-44^RecName: Full=Protein muscleblind;^Eukaryota; Metazoa; Ecdysozoa; Arthropoda; Hexapoda; Insecta; Pterygota; Neoptera; Endopterygota; Diptera; Brachycera; Muscomorpha; Ephydroidea; Drosophilidae; Drosophila; Sophophora	.	cds.c23929_g1_i2|m.9393	650-1684[+]	sp|O16011|MBL_DROME^O16011^Q:1-120,H:1-108^63.33%ID^E:1e-45^RecName: Full=Protein muscleblind;^Eukaryota; Metazoa; Ecdysozoa; Arthropoda; Hexapoda; Insecta; Pterygota; Neoptera; Endopterygota; Diptera; Brachycera; Muscomorpha; Ephydroidea; Drosophilidae; Drosophila; Sophophora	.	.	.	.	GO:0005634^cellular_component^nucleus`GO:0048471^cellular_component^perinuclear region of cytoplasm`GO:0003677^molecular_function^DNA binding`GO:0046872^molecular_function^metal ion binding`GO:0008270^molecular_function^zinc ion binding`GO:0006915^biological_process^apoptotic process`GO:0009790^biological_process^embryo development`GO:0007476^biological_process^imaginal disc-derived wing morphoge…
Muscle	c23929_g1	c23929_g1_i2	sp|O16011|MBL_DROME^O16011^Q:650-1474,H:1-259^39.1%ID^E:2e-44^RecName: Full=Protein muscleblind;^Eukaryota; Metazoa; Ecdysozoa; Arthropoda; Hexapoda; Insecta; Pterygota; Neoptera; Endopterygota; Diptera; Brachycera; Muscomorpha; Ephydroidea; Drosophilidae; Drosophila; Sophophora	.	cds.c23929_g1_i2|m.9394	1780-2130[+]	.	.	.	.	.	.
Muscle	c23929_g1	c23929_g1_i4	sp|O16011|MBL_DROME^O16011^Q:650-1276,H:1-188^45.28%ID^E:1e-43^RecName: Full=Protein muscleblind;^Eukaryota; Metazoa; Ecdysozoa; Arthropoda; Hexapoda; Insecta; Pterygota; Neoptera; Endopterygota; Diptera; Brachycera; Muscomorpha; Ephydroidea; Drosophilidae; Drosophila; Sophophora	.	cds.c23929_g1_i4|m.9395	650-1525[+]	sp|O16011|MBL_DROME^O16011^Q:1-137,H:1-125^58.39%ID^E:3e-46^RecName: Full=Protein muscleblind;^Eukaryota; Metazoa; Ecdysozoa; Arthropoda; Hexapoda; Insecta; Pterygota; Neoptera; Endopterygota; Diptera; Brachycera; Muscomorpha; Ephydroidea; Drosophilidae; Drosophila; Sophophora	.	.	.	.	GO:0005634^cellular_component^nucleus`GO:0048471^cellular_component^perinuclear region of cytoplasm`GO:0003677^molecular_function^DNA binding`GO:0046872^molecular_function^metal ion binding`GO:0008270^molecular_function^zinc ion binding`GO:0006915^biological_process^apoptotic process`GO:0009790^biological_process^embryo development`GO:0007476^biological_process^imaginal disc-derived wing morphoge…
Muscle	c23929_g1	c23929_g1_i4	sp|O16011|MBL_DROME^O16011^Q:650-1276,H:1-188^45.28%ID^E:1e-43^RecName: Full=Protein muscleblind;^Eukaryota; Metazoa; Ecdysozoa; Arthropoda; Hexapoda; Insecta; Pterygota; Neoptera; Endopterygota; Diptera; Brachycera; Muscomorpha; Ephydroidea; Drosophilidae; Drosophila; Sophophora	.	cds.c23929_g1_i4|m.9396	1621-1971[+]	.	.	.	.	.	.
Muscle	c61789_g1	c61789_g1_i1	sp|P51901|ANXA6_CHICK^P51901^Q:506-162,H:189-305^24.58%ID^E:6e-09^RecName: Full=Annexin A6;^Eukaryota; Metazoa; Chordata; Craniata; Vertebrata; Euteleostomi; Archosauria; Dinosauria; Saurischia; Theropoda; Coelurosauria; Aves; Neognathae; Galliformes; Phasianidae; Phasianinae; Gallus	.	cds.c61789_g1_i1|m.9761	3-512[-]	sp|P79134|ANXA6_BOVIN^P79134^Q:3-107,H:191-297^25%ID^E:6e-11^RecName: Full=Annexin A6;^Eukaryota; Metazoa; Chordata; Craniata; Vertebrata; Euteleostomi; Mammalia; Eutheria; Laurasiatheria; Cetartiodactyla; Ruminantia; Pecora; Bovidae; Bovinae; Bos	PF00191.15^Annexin^Annexin^82-117^E:1e-05	.	.	.	GO:0042470^cellular_component^melanosome`GO:0048471^cellular_component^perinuclear region of cytoplasm`GO:0005509^molecular_function^calcium ion binding`GO:0005544^molecular_function^calcium-dependent phospholipid binding`GO:0006816^biological_process^calcium ion transport`GO:0006937^biological_process^regulation of muscle contraction
Muscle	c61153_g1	c61153_g1_i1	sp|Q24498|RY44_DROME^Q24498^Q:1-438,H:627-775^58.67%ID^E:1e-52^RecName: Full=Ryanodine receptor 44F;^Eukaryota; Metazoa; Ecdysozoa; Arthropoda; Hexapoda; Insecta; Pterygota; Neoptera; Endopterygota; Diptera; Brachycera; Muscomorpha; Ephydroidea; Drosophilidae; Drosophila; Sophophora	.	cds.c61153_g1_i1|m.9763	1-438[+]	sp|Q24498|RY44_DROME^Q24498^Q:1-146,H:627-775^58.67%ID^E:5e-46^RecName: Full=Ryanodine receptor 44F;^Eukaryota; Metazoa; Ecdysozoa; Arthropoda; Hexapoda; Insecta; Pterygota; Neoptera; Endopterygota; Diptera; Brachycera; Muscomorpha; Ephydroidea; Drosophilidae; Drosophila; Sophophora	PF00622.23^SPRY^SPRY domain^38-141^E:1e-16	.	.	NOG247670^Ribosomal protein L35	GO:0016021^cellular_component^integral to membrane`GO:0005875^cellular_component^microtubule associated complex`GO:0033017^cellular_component^sarcoplasmic reticulum membrane`GO:0005509^molecular_function^calcium ion binding`GO:0005219^molecular_function^ryanodine-sensitive calcium-release channel activity`GO:0006874^biological_process^cellular calcium ion homeostasis`GO:0007275^biological_process…
Muscle	c8968_g1	c8968_g1_i1	sp|Q01705|NOTC1_MOUSE^Q01705^Q:1-1056,H:749-1062^32.79%ID^E:4e-45^RecName: Full=Neurogenic locus notch homolog protein 1;^Eukaryota; Metazoa; Chordata; Craniata; Vertebrata; Euteleostomi; Mammalia; Eutheria; Euarchontoglires; Glires; Rodentia; Sciurognathi; Muroidea; Muridae; Murinae; Mus; Mus	.	cds.c8968_g1_i1|m.10018	1-1068[+]	sp|Q96KG7|MEG10_HUMAN^Q96KG7^Q:1-356,H:276-622^32.21%ID^E:4e-29^RecName: Full=Multiple epidermal growth factor-like domains protein 10;^Eukaryota; Metazoa; Chordata; Craniata; Vertebrata; Euteleostomi; Mammalia; Eutheria; Euarchontoglires; Primates; Haplorrhini; Catarrhini; Hominidae; Homo	PF00053.19^Laminin_EGF^Laminin EGF-like (Domains III and V)^6-50^E:0.053`PF12661.2^hEGF^Human growth factor-like EGF^22-34^E:0.02`PF07645.10^EGF_CA^Calcium-binding EGF domain^37-79^E:1.8e-06`PF00053.19^Laminin_EGF^Laminin EGF-like (Domains III and V)^95-137^E:0.011`PF12661.2^hEGF^Human growth factor-like EGF^111-123^E:0.015`PF07645.10^EGF_CA^Calcium-binding EGF domain^126-164^E:3.6e-07`PF00053.19…	.	.	NOG12793^Calcium ion binding protein	GO:0016323^cellular_component^basolateral plasma membrane`GO:0042995^cellular_component^cell projection`GO:0016021^cellular_component^integral to membrane`GO:0001891^cellular_component^phagocytic cup`GO:0034109^biological_process^homotypic cell-cell adhesion`GO:0055001^biological_process^muscle cell development`GO:0043654^biological_process^recognition of apoptotic cell`GO:0051147^biological_proc…
Muscle	c8968_g1	c8968_g1_i1	sp|Q01705|NOTC1_MOUSE^Q01705^Q:1-1056,H:749-1062^32.79%ID^E:4e-45^RecName: Full=Neurogenic locus notch homolog protein 1;^Eukaryota; Metazoa; Chordata; Craniata; Vertebrata; Euteleostomi; Mammalia; Eutheria; Euarchontoglires; Glires; Rodentia; Sciurognathi; Muroidea; Muridae; Murinae; Mus; Mus	.	cds.c8968_g1_i1|m.10019	260-562[+]	.	.	.	ExpAA=27.30^PredHel=1^Topology=o52-74i	.	.
Muscle	c9408_g1	c9408_g1_i1	sp|Q8IWY4|SCUB1_HUMAN^Q8IWY4^Q:994-782,H:706-782^38.96%ID^E:6e-08^RecName: Full=Signal peptide, CUB and EGF-like domain-containing protein 1;^Eukaryota; Metazoa; Chordata; Craniata; Vertebrata; Euteleostomi; Mammalia; Eutheria; Euarchontoglires; Primates; Haplorrhini; Catarrhini; Hominidae; Homo	.	cds.c9408_g1_i1|m.10075	98-1018[-]	sp|Q5G872|SCUB2_DANRE^Q5G872^Q:16-90,H:741-817^40.26%ID^E:4e-07^RecName: Full=Signal peptide, CUB and EGF-like domain-containing protein 2;^Eukaryota; Metazoa; Chordata; Craniata; Vertebrata; Euteleostomi; Actinopterygii; Neopterygii; Teleostei; Ostariophysi; Cypriniformes; Cyprinidae; Danio	PF07699.8^GCC2_GCC3^GCC2 and GCC3^43-90^E:8.1e-10	.	ExpAA=22.17^PredHel=1^Topology=o124-146i	NOG241162^Junctional adhesion molecule 3	GO:0009897^cellular_component^external side of plasma membrane`GO:0005615^cellular_component^extracellular space`GO:0030141^cellular_component^secretory granule`GO:0005509^molecular_function^calcium ion binding`GO:0008015^biological_process^blood circulation`GO:0042694^biological_process^muscle cell fate specification`GO:0048747^biological_process^muscle fiber development`GO:0007517^biological_pr…
Muscle	c31283_g5	c31283_g5_i1	sp|O94832|MYO1D_HUMAN^O94832^Q:2-2947,H:20-1004^59.62%ID^E:0^RecName: Full=Unconventional myosin-Id;^Eukaryota; Metazoa; Chordata; Craniata; Vertebrata; Euteleostomi; Mammalia; Eutheria; Euarchontoglires; Primates; Haplorrhini; Catarrhini; Hominidae; Homo	.	cds.c31283_g5_i1|m.11615	2-2956[+]	sp|O94832|MYO1D_HUMAN^O94832^Q:1-982,H:20-1004^59.62%ID^E:0^RecName: Full=Unconventional myosin-Id;^Eukaryota; Metazoa; Chordata; Craniata; Vertebrata; Euteleostomi; Mammalia; Eutheria; Euarchontoglires; Primates; Haplorrhini; Catarrhini; Hominidae; Homo	PF00063.16^Myosin_head^Myosin head (motor domain)^4-661^E:3.1e-227`PF06017.8^Myosin_TH1^Myosin tail^781-973^E:6.1e-38	.	.	COG5022^Myosin heavy chain	GO:0030673^cellular_component^axolemma`GO:0016459^cellular_component^myosin complex`GO:0005790^cellular_component^smooth endoplasmic reticulum`GO:0030898^molecular_function^actin-dependent ATPase activity`GO:0005524^molecular_function^ATP binding`GO:0000146^molecular_function^microfilament motor activity`GO:0010923^biological_process^negative regulation of phosphatase activity
Muscle	c31665_g1	c31665_g1_i5	sp|Q94918|VEIN_DROME^Q94918^Q:2522-1917,H:413-600^27.8%ID^E:2e-12^RecName: Full=Protein vein;^Eukaryota; Metazoa; Ecdysozoa; Arthropoda; Hexapoda; Insecta; Pterygota; Neoptera; Endopterygota; Diptera; Brachycera; Muscomorpha; Ephydroidea; Drosophilidae; Drosophila; Sophophora	.	cds.c31665_g1_i5|m.12327	730-1716[-]	.	.	.	.	.	.
Muscle	c31665_g1	c31665_g1_i5	sp|Q94918|VEIN_DROME^Q94918^Q:2522-1917,H:413-600^27.8%ID^E:2e-12^RecName: Full=Protein vein;^Eukaryota; Metazoa; Ecdysozoa; Arthropoda; Hexapoda; Insecta; Pterygota; Neoptera; Endopterygota; Diptera; Brachycera; Muscomorpha; Ephydroidea; Drosophilidae; Drosophila; Sophophora	.	cds.c31665_g1_i5|m.12326	1845-2861[-]	sp|Q94918|VEIN_DROME^Q94918^Q:114-315,H:413-600^28.78%ID^E:2e-15^RecName: Full=Protein vein;^Eukaryota; Metazoa; Ecdysozoa; Arthropoda; Hexapoda; Insecta; Pterygota; Neoptera; Endopterygota; Diptera; Brachycera; Muscomorpha; Ephydroidea; Drosophilidae; Drosophila; Sophophora	PF13927.1^Ig_3^Immunoglobulin domain^152-241^E:5.5e-09`PF07679.11^I-set^Immunoglobulin I-set domain^157-254^E:1.1e-21`PF08205.7^C2-set_2^CD80-like C2-set immunoglobulin domain^157-243^E:4.6e-06`PF07686.12^V-set^Immunoglobulin V-set domain^163-247^E:1.7e-07`PF13895.1^Ig_2^Immunoglobulin domain^166-254^E:1.3e-11`PF00047.20^ig^Immunoglobulin domain^174-239^E:7e-08`PF00008.22^EGF^EGF-like domain^280-…	sigP:1^23^0.863^YES	.	.	GO:0005576^cellular_component^extracellular region`GO:0005154^molecular_function^epidermal growth factor receptor binding`GO:0008201^molecular_function^heparin binding`GO:0007298^biological_process^border follicle cell migration`GO:0007420^biological_process^brain development`GO:0030031^biological_process^cell projection assembly`GO:0007267^biological_process^cell-cell signaling`GO:0007173^biolog…
Muscle	c31640_g3	c31640_g3_i4	sp|Q13884|SNTB1_HUMAN^Q13884^Q:117-1556,H:22-538^48.85%ID^E:1e-144^RecName: Full=Beta-1-syntrophin;^Eukaryota; Metazoa; Chordata; Craniata; Vertebrata; Euteleostomi; Mammalia; Eutheria; Euarchontoglires; Primates; Haplorrhini; Catarrhini; Hominidae; Homo	.	cds.c31640_g3_i4|m.12848	99-1559[+]	sp|Q13884|SNTB1_HUMAN^Q13884^Q:7-486,H:22-538^48.46%ID^E:2e-163^RecName: Full=Beta-1-syntrophin;^Eukaryota; Metazoa; Chordata; Craniata; Vertebrata; Euteleostomi; Mammalia; Eutheria; Euarchontoglires; Primates; Haplorrhini; Catarrhini; Hominidae; Homo	PF00595.19^PDZ^PDZ domain (Also known as DHR or GLGF)^74-151^E:1.2e-18	.	.	.	GO:0030054^cellular_component^cell junction`GO:0005737^cellular_component^cytoplasm`GO:0005856^cellular_component^cytoskeleton`GO:0016010^cellular_component^dystrophin-associated glycoprotein complex`GO:0042383^cellular_component^sarcolemma`GO:0045202^cellular_component^synapse`GO:0005543^molecular_function^phospholipid binding`GO:0006936^biological_process^muscle contraction
Muscle	c33127_g1	c33127_g1_i2	sp|A6H784|SCO2_BOVIN^A6H784^Q:1978-1358,H:60-266^46.15%ID^E:5e-62^RecName: Full=Protein SCO2 homolog, mitochondrial;^Eukaryota; Metazoa; Chordata; Craniata; Vertebrata; Euteleostomi; Mammalia; Eutheria; Laurasiatheria; Cetartiodactyla; Ruminantia; Pecora; Bovidae; Bovinae; Bos	.	cds.c33127_g1_i2|m.13837	1343-2398[-]	sp|A6H784|SCO2_BOVIN^A6H784^Q:141-347,H:60-266^46.15%ID^E:3e-70^RecName: Full=Protein SCO2 homolog, mitochondrial;^Eukaryota; Metazoa; Chordata; Craniata; Vertebrata; Euteleostomi; Mammalia; Eutheria; Laurasiatheria; Cetartiodactyla; Ruminantia; Pecora; Bovidae; Bovinae; Bos	PF02630.9^SCO1-SenC^SCO1/SenC^144-322^E:1.2e-48`PF00578.16^AhpC-TSA^AhpC/TSA family^183-309^E:2e-08	.	ExpAA=19.54^PredHel=1^Topology=i134-156o	COG1999^Uncharacterized protein SCO1/SenC/PrrC, involved in biogenesis of respiratory and photosynthetic systems	GO:0005743^cellular_component^mitochondrial inner membrane`GO:0005507^molecular_function^copper ion binding`GO:0006878^biological_process^cellular copper ion homeostasis`GO:0006825^biological_process^copper ion transport`GO:0001701^biological_process^in utero embryonic development`GO:0003012^biological_process^muscle system process`GO:0008535^biological_process^respiratory chain complex IV assemb…
Muscle	c33683_g1	c33683_g1_i2	sp|Q24400|MLP2_DROME^Q24400^Q:3288-2173,H:11-390^37.78%ID^E:5e-73^RecName: Full=Muscle LIM protein Mlp84B;^Eukaryota; Metazoa; Ecdysozoa; Arthropoda; Hexapoda; Insecta; Pterygota; Neoptera; Endopterygota; Diptera; Brachycera; Muscomorpha; Ephydroidea; Drosophilidae; Drosophila; Sophophora	.	cds.c33683_g1_i2|m.13881	2146-3315[-]	sp|Q24400|MLP2_DROME^Q24400^Q:9-382,H:118-487^37.59%ID^E:2e-69^RecName: Full=Muscle LIM protein Mlp84B;^Eukaryota; Metazoa; Ecdysozoa; Arthropoda; Hexapoda; Insecta; Pterygota; Neoptera; Endopterygota; Diptera; Brachycera; Muscomorpha; Ephydroidea; Drosophilidae; Drosophila; Sophophora	PF00412.17^LIM^LIM domain^11-66^E:4.3e-13`PF00412.17^LIM^LIM domain^92-148^E:1.9e-11`PF00412.17^LIM^LIM domain^207-263^E:3.4e-13`PF00412.17^LIM^LIM domain^317-373^E:1.7e-12	.	.	.	GO:0005634^cellular_component^nucleus`GO:0030018^cellular_component^Z disc`GO:0046872^molecular_function^metal ion binding`GO:0008307^molecular_function^structural constituent of muscle`GO:0008270^molecular_function^zinc ion binding`GO:0007517^biological_process^muscle organ development`GO:0060537^biological_process^muscle tissue development`GO:0045214^biological_process^sarcomere organization
Muscle	c33275_g2	c33275_g2_i1	sp|Q24247|ITA1_DROME^Q24247^Q:109-3321,H:21-1119^30.1%ID^E:2e-116^RecName: Full=Integrin alpha-PS1;^Eukaryota; Metazoa; Ecdysozoa; Arthropoda; Hexapoda; Insecta; Pterygota; Neoptera; Endopterygota; Diptera; Brachycera; Muscomorpha; Ephydroidea; Drosophilidae; Drosophila; Sophophora	.	cds.c33275_g2_i1|m.14759	73-3393[+]	sp|Q24247|ITA1_DROME^Q24247^Q:11-1083,H:21-1119^30.25%ID^E:4e-135^RecName: Full=Integrin alpha-PS1;^Eukaryota; Metazoa; Ecdysozoa; Arthropoda; Hexapoda; Insecta; Pterygota; Neoptera; Endopterygota; Diptera; Brachycera; Muscomorpha; Ephydroidea; Drosophilidae; Drosophila; Sophophora	PF01839.18^FG-GAP^FG-GAP repeat^312-348^E:2.8e-08`PF01839.18^FG-GAP^FG-GAP repeat^391-417^E:8.6e-05`PF01839.18^FG-GAP^FG-GAP repeat^444-472^E:1.6e-06`PF08441.7^Integrin_alpha2^Integrin alpha^477-969^E:5.4e-76`PF00357.15^Integrin_alpha^Integrin alpha cytoplasmic region^1072-1086^E:0.12	.	ExpAA=36.15^PredHel=1^Topology=o1049-1071i	.	GO:0008305^cellular_component^integrin complex`GO:0050839^molecular_function^cell adhesion molecule binding`GO:0004872^molecular_function^receptor activity`GO:0007475^biological_process^apposition of dorsal and ventral imaginal disc-derived wing surfaces`GO:0007411^biological_process^axon guidance`GO:0007414^biological_process^axonal defasciculation`GO:0007160^biological_process^cell-matrix adhes…
Muscle	c33722_g1	c33722_g1_i2	sp|O60504|VINEX_HUMAN^O60504^Q:3167-4144,H:376-668^38.99%ID^E:2e-56^RecName: Full=Vinexin;^Eukaryota; Metazoa; Chordata; Craniata; Vertebrata; Euteleostomi; Mammalia; Eutheria; Euarchontoglires; Primates; Haplorrhini; Catarrhini; Hominidae; Homo	.	cds.c33722_g1_i2|m.15424	2-4156[+]	sp|O60504|VINEX_HUMAN^O60504^Q:1056-1381,H:376-668^40.18%ID^E:9e-60^RecName: Full=Vinexin;^Eukaryota; Metazoa; Chordata; Craniata; Vertebrata; Euteleostomi; Mammalia; Eutheria; Euarchontoglires; Primates; Haplorrhini; Catarrhini; Hominidae; Homo	PF00595.19^PDZ^PDZ domain (Also known as DHR or GLGF)^15-88^E:1.3e-12`PF02208.11^Sorb^Sorbin homologous domain^447-492^E:6.7e-09`PF07653.12^SH3_2^Variant SH3 domain^1065-1116^E:1.2e-13`PF00018.23^SH3_1^SH3 domain^1066-1111^E:3.1e-12`PF00018.23^SH3_1^SH3 domain^1135-1180^E:2.2e-11`PF07653.12^SH3_2^Variant SH3 domain^1138-1185^E:6.6e-09`PF07653.12^SH3_2^Variant SH3 domain^1329-1384^E:2.8e-07`PF0001…	.	.	.	GO:0005856^cellular_component^cytoskeleton`GO:0005829^cellular_component^cytosol`GO:0005925^cellular_component^focal adhesion`GO:0005634^cellular_component^nucleus`GO:0005200^molecular_function^structural constituent of cytoskeleton`GO:0007155^biological_process^cell adhesion`GO:0031589^biological_process^cell-substrate adhesion`GO:0006936^biological_process^muscle contraction`GO:0000122^biologic…
Muscle	c33722_g1	c33722_g1_i5	sp|O60504|VINEX_HUMAN^O60504^Q:3203-4180,H:376-668^38.99%ID^E:2e-56^RecName: Full=Vinexin;^Eukaryota; Metazoa; Chordata; Craniata; Vertebrata; Euteleostomi; Mammalia; Eutheria; Euarchontoglires; Primates; Haplorrhini; Catarrhini; Hominidae; Homo	.	cds.c33722_g1_i5|m.15425	2-4192[+]	sp|O60504|VINEX_HUMAN^O60504^Q:1068-1393,H:376-668^40.77%ID^E:1e-59^RecName: Full=Vinexin;^Eukaryota; Metazoa; Chordata; Craniata; Vertebrata; Euteleostomi; Mammalia; Eutheria; Euarchontoglires; Primates; Haplorrhini; Catarrhini; Hominidae; Homo	PF00595.19^PDZ^PDZ domain (Also known as DHR or GLGF)^15-88^E:1.3e-12`PF02208.11^Sorb^Sorbin homologous domain^447-494^E:3.5e-09`PF07653.12^SH3_2^Variant SH3 domain^1077-1128^E:1.2e-13`PF00018.23^SH3_1^SH3 domain^1078-1123^E:3.1e-12`PF00018.23^SH3_1^SH3 domain^1147-1192^E:2.2e-11`PF07653.12^SH3_2^Variant SH3 domain^1150-1197^E:6.7e-09`PF07653.12^SH3_2^Variant SH3 domain^1341-1396^E:2.8e-07`PF0001…	.	.	.	GO:0005856^cellular_component^cytoskeleton`GO:0005829^cellular_component^cytosol`GO:0005925^cellular_component^focal adhesion`GO:0005634^cellular_component^nucleus`GO:0005200^molecular_function^structural constituent of cytoskeleton`GO:0007155^biological_process^cell adhesion`GO:0031589^biological_process^cell-substrate adhesion`GO:0006936^biological_process^muscle contraction`GO:0000122^biologic…
Muscle	c33722_g1	c33722_g1_i6	sp|O60504|VINEX_HUMAN^O60504^Q:3155-4132,H:376-668^38.99%ID^E:2e-56^RecName: Full=Vinexin;^Eukaryota; Metazoa; Chordata; Craniata; Vertebrata; Euteleostomi; Mammalia; Eutheria; Euarchontoglires; Primates; Haplorrhini; Catarrhini; Hominidae; Homo	.	cds.c33722_g1_i6|m.15426	2-4144[+]	sp|O60504|VINEX_HUMAN^O60504^Q:1052-1377,H:376-668^40.77%ID^E:9e-60^RecName: Full=Vinexin;^Eukaryota; Metazoa; Chordata; Craniata; Vertebrata; Euteleostomi; Mammalia; Eutheria; Euarchontoglires; Primates; Haplorrhini; Catarrhini; Hominidae; Homo	PF00595.19^PDZ^PDZ domain (Also known as DHR or GLGF)^15-88^E:1.3e-12`PF02208.11^Sorb^Sorbin homologous domain^447-494^E:3.6e-09`PF07653.12^SH3_2^Variant SH3 domain^1061-1112^E:1.2e-13`PF00018.23^SH3_1^SH3 domain^1062-1107^E:3.1e-12`PF00018.23^SH3_1^SH3 domain^1131-1176^E:2.2e-11`PF07653.12^SH3_2^Variant SH3 domain^1134-1181^E:6.6e-09`PF07653.12^SH3_2^Variant SH3 domain^1325-1380^E:2.8e-07`PF0001…	.	.	.	GO:0005856^cellular_component^cytoskeleton`GO:0005829^cellular_component^cytosol`GO:0005925^cellular_component^focal adhesion`GO:0005634^cellular_component^nucleus`GO:0005200^molecular_function^structural constituent of cytoskeleton`GO:0007155^biological_process^cell adhesion`GO:0031589^biological_process^cell-substrate adhesion`GO:0006936^biological_process^muscle contraction`GO:0000122^biologic…
Muscle	c33259_g2	c33259_g2_i1	sp|P61810|CD5R1_RAT^P61810^Q:314-1189,H:1-293^49.37%ID^E:2e-71^RecName: Full=Cyclin-dependent kinase 5 activator 1;^Eukaryota; Metazoa; Chordata; Craniata; Vertebrata; Euteleostomi; Mammalia; Eutheria; Euarchontoglires; Glires; Rodentia; Sciurognathi; Muroidea; Muridae; Murinae; Rattus	.	cds.c33259_g2_i1|m.15679	251-571[-]	.	.	.	.	.	.
Muscle	c33259_g2	c33259_g2_i1	sp|P61810|CD5R1_RAT^P61810^Q:314-1189,H:1-293^49.37%ID^E:2e-71^RecName: Full=Cyclin-dependent kinase 5 activator 1;^Eukaryota; Metazoa; Chordata; Craniata; Vertebrata; Euteleostomi; Mammalia; Eutheria; Euarchontoglires; Glires; Rodentia; Sciurognathi; Muroidea; Muridae; Murinae; Rattus	.	cds.c33259_g2_i1|m.15678	314-1201[+]	sp|Q28199|CD5R1_BOVIN^Q28199^Q:1-292,H:1-293^49.36%ID^E:2e-87^RecName: Full=Cyclin-dependent kinase 5 activator 1;^Eukaryota; Metazoa; Chordata; Craniata; Vertebrata; Euteleostomi; Mammalia; Eutheria; Laurasiatheria; Cetartiodactyla; Ruminantia; Pecora; Bovidae; Bovinae; Bos	PF03261.10^CDK5_activator^Cyclin-dependent kinase 5 activator protein^1-116^E:3.9e-09`PF03261.10^CDK5_activator^Cyclin-dependent kinase 5 activator protein^124-292^E:1.6e-95	.	.	.	GO:0030424^cellular_component^axon`GO:0043292^cellular_component^contractile fiber`GO:0016533^cellular_component^cyclin-dependent protein kinase 5 holoenzyme complex`GO:0030426^cellular_component^growth cone`GO:0016020^cellular_component^membrane`GO:0031594^cellular_component^neuromuscular junction`GO:0043025^cellular_component^neuronal cell body`GO:0005634^cellular_component^nucleus`GO:0048471^c…
Muscle	c33259_g2	c33259_g2_i3	sp|P61810|CD5R1_RAT^P61810^Q:314-1189,H:1-293^49.37%ID^E:4e-73^RecName: Full=Cyclin-dependent kinase 5 activator 1;^Eukaryota; Metazoa; Chordata; Craniata; Vertebrata; Euteleostomi; Mammalia; Eutheria; Euarchontoglires; Glires; Rodentia; Sciurognathi; Muroidea; Muridae; Murinae; Rattus	.	cds.c33259_g2_i3|m.15681	251-571[-]	.	.	.	.	.	.
Muscle	c33259_g2	c33259_g2_i3	sp|P61810|CD5R1_RAT^P61810^Q:314-1189,H:1-293^49.37%ID^E:4e-73^RecName: Full=Cyclin-dependent kinase 5 activator 1;^Eukaryota; Metazoa; Chordata; Craniata; Vertebrata; Euteleostomi; Mammalia; Eutheria; Euarchontoglires; Glires; Rodentia; Sciurognathi; Muroidea; Muridae; Murinae; Rattus	.	cds.c33259_g2_i3|m.15680	314-1201[+]	sp|Q28199|CD5R1_BOVIN^Q28199^Q:1-292,H:1-293^49.36%ID^E:2e-87^RecName: Full=Cyclin-dependent kinase 5 activator 1;^Eukaryota; Metazoa; Chordata; Craniata; Vertebrata; Euteleostomi; Mammalia; Eutheria; Laurasiatheria; Cetartiodactyla; Ruminantia; Pecora; Bovidae; Bovinae; Bos	PF03261.10^CDK5_activator^Cyclin-dependent kinase 5 activator protein^1-116^E:3.9e-09`PF03261.10^CDK5_activator^Cyclin-dependent kinase 5 activator protein^124-292^E:1.6e-95	.	.	.	GO:0030424^cellular_component^axon`GO:0043292^cellular_component^contractile fiber`GO:0016533^cellular_component^cyclin-dependent protein kinase 5 holoenzyme complex`GO:0030426^cellular_component^growth cone`GO:0016020^cellular_component^membrane`GO:0031594^cellular_component^neuromuscular junction`GO:0043025^cellular_component^neuronal cell body`GO:0005634^cellular_component^nucleus`GO:0048471^c…
Muscle	c33802_g1	c33802_g1_i2	sp|Q9Y5P8|P2R3B_HUMAN^Q9Y5P8^Q:211-1650,H:68-517^51.56%ID^E:8e-169^RecName: Full=Serine/threonine-protein phosphatase 2A regulatory subunit B'' subunit beta;^Eukaryota; Metazoa; Chordata; Craniata; Vertebrata; Euteleostomi; Mammalia; Eutheria; Euarchontoglires; Primates; Haplorrhini; Catarrhini; Hominidae; Homo	.	cds.c33802_g1_i2|m.15979	1218-1664[-]	.	.	.	.	.	.
Muscle	c33802_g1	c33802_g1_i2	sp|Q9Y5P8|P2R3B_HUMAN^Q9Y5P8^Q:211-1650,H:68-517^51.56%ID^E:8e-169^RecName: Full=Serine/threonine-protein phosphatase 2A regulatory subunit B'' subunit beta;^Eukaryota; Metazoa; Chordata; Craniata; Vertebrata; Euteleostomi; Mammalia; Eutheria; Euarchontoglires; Primates; Haplorrhini; Catarrhini; Hominidae; Homo	.	cds.c33802_g1_i2|m.15978	1-1836[+]	sp|Q06190|P2R3A_HUMAN^Q06190^Q:154-571,H:705-1118^60.14%ID^E:2e-178^RecName: Full=Serine/threonine-protein phosphatase 2A regulatory subunit B'' subunit alpha;^Eukaryota; Metazoa; Chordata; Craniata; Vertebrata; Euteleostomi; Mammalia; Eutheria; Euarchontoglires; Primates; Haplorrhini; Catarrhini; Hominidae; Homo	PF13499.1^EF_hand_5^EF-hand domain pair^357-449^E:9.4e-17`PF13202.1^EF_hand_3^EF hand^429-446^E:0.00097	.	.	.	GO:0000159^cellular_component^protein phosphatase type 2A complex`GO:0005509^molecular_function^calcium ion binding`GO:0008601^molecular_function^protein phosphatase type 2A regulator activity`GO:0001754^biological_process^eye photoreceptor cell differentiation`GO:0090090^biological_process^negative regulation of canonical Wnt receptor signaling pathway`GO:0090263^biological_process^positive regu…
Muscle	c33080_g1	c33080_g1_i1	sp|P00533|EGFR_HUMAN^P00533^Q:1135-308,H:9-265^36.92%ID^E:3e-44^RecName: Full=Epidermal growth factor receptor;^Eukaryota; Metazoa; Chordata; Craniata; Vertebrata; Euteleostomi; Mammalia; Eutheria; Euarchontoglires; Primates; Haplorrhini; Catarrhini; Hominidae; Homo	.	cds.c33080_g1_i1|m.16387	266-1162[-]	sp|P00533|EGFR_HUMAN^P00533^Q:29-286,H:26-266^37.93%ID^E:1e-43^RecName: Full=Epidermal growth factor receptor;^Eukaryota; Metazoa; Chordata; Craniata; Vertebrata; Euteleostomi; Mammalia; Eutheria; Euarchontoglires; Primates; Haplorrhini; Catarrhini; Hominidae; Homo	PF01030.19^Recep_L_domain^Receptor L domain^60-185^E:6.3e-20`PF00757.15^Furin-like^Furin-like cysteine rich region^207-296^E:5.9e-14	sigP:1^21^0.866^YES	.	COG0515^Serine/threonine protein kinase	GO:0016323^cellular_component^basolateral plasma membrane`GO:0030139^cellular_component^endocytic vesicle`GO:0005789^cellular_component^endoplasmic reticulum membrane`GO:0005768^cellular_component^endosome`GO:0010008^cellular_component^endosome membrane`GO:0005615^cellular_component^extracellular space`GO:0000139^cellular_component^Golgi membrane`GO:0016021^cellular_component^integral to membrane…
Muscle	c77914_g1	c77914_g1_i1	sp|Q9JI55|PLEC_CRIGR^Q9JI55^Q:803-21,H:4165-4415^24.74%ID^E:8e-08^RecName: Full=Plectin;^Eukaryota; Metazoa; Chordata; Craniata; Vertebrata; Euteleostomi; Mammalia; Eutheria; Euarchontoglires; Glires; Rodentia; Sciurognathi; Muroidea; Cricetidae; Cricetinae; Cricetulus	.	cds.c77914_g1_i1|m.16954	3-872[-]	sp|Q9QXS1|PLEC_MOUSE^Q9QXS1^Q:84-203,H:4424-4569^28.08%ID^E:9e-07^RecName: Full=Plectin;^Eukaryota; Metazoa; Chordata; Craniata; Vertebrata; Euteleostomi; Mammalia; Eutheria; Euarchontoglires; Glires; Rodentia; Sciurognathi; Muroidea; Muridae; Murinae; Mus; Mus	PF00681.15^Plectin^Plectin repeat^111-145^E:1.3e-06`PF00681.15^Plectin^Plectin repeat^246-276^E:2e-05	.	.	COG5069^Ca2+-binding actin-bundling protein fimbrin/plastin (EF-Hand superfamily)	GO:0043292^cellular_component^contractile fiber`GO:0005856^cellular_component^cytoskeleton`GO:0030056^cellular_component^hemidesmosome`GO:0042383^cellular_component^sarcolemma`GO:0031581^biological_process^hemidesmosome assembly
Muscle	c77941_g1	c77941_g1_i1	sp|O17185|SUP9_CAEEL^O17185^Q:195-4,H:167-231^43.08%ID^E:5e-09^RecName: Full=Two pore potassium channel protein sup-9;^Eukaryota; Metazoa; Ecdysozoa; Nematoda; Chromadorea; Rhabditida; Rhabditoidea; Rhabditidae; Peloderinae; Caenorhabditis	.	cds.c77941_g1_i1|m.16996	1-357[+]	.	.	.	ExpAA=16.03^PredHel=1^Topology=i78-100o	.	.
Muscle	c77941_g1	c77941_g1_i1	sp|O17185|SUP9_CAEEL^O17185^Q:195-4,H:167-231^43.08%ID^E:5e-09^RecName: Full=Two pore potassium channel protein sup-9;^Eukaryota; Metazoa; Ecdysozoa; Nematoda; Chromadorea; Rhabditida; Rhabditoidea; Rhabditidae; Peloderinae; Caenorhabditis	.	cds.c77941_g1_i1|m.16995	1-648[-]	sp|O17185|SUP9_CAEEL^O17185^Q:152-215,H:167-231^43.08%ID^E:8e-10^RecName: Full=Two pore potassium channel protein sup-9;^Eukaryota; Metazoa; Ecdysozoa; Nematoda; Chromadorea; Rhabditida; Rhabditoidea; Rhabditidae; Peloderinae; Caenorhabditis	PF07885.11^Ion_trans_2^Ion channel^151-215^E:3.5e-15	sigP:1^14^0.53^YES	ExpAA=38.48^PredHel=1^Topology=o143-165i	COG1226^Kef-type K+ transport systems, predicted NAD-binding component	GO:0005887^cellular_component^integral to plasma membrane`GO:0036195^cellular_component^muscle cell projection membrane`GO:0055120^cellular_component^striated muscle dense body`GO:0005267^molecular_function^potassium channel activity`GO:0006937^biological_process^regulation of muscle contraction
Muscle	c3663_g1	c3663_g1_i1	sp|Q96KG7|MEG10_HUMAN^Q96KG7^Q:524-3,H:430-595^41.81%ID^E:1e-37^RecName: Full=Multiple epidermal growth factor-like domains protein 10;^Eukaryota; Metazoa; Chordata; Craniata; Vertebrata; Euteleostomi; Mammalia; Eutheria; Euarchontoglires; Primates; Haplorrhini; Catarrhini; Hominidae; Homo	.	cds.c3663_g1_i1|m.18122	3-548[-]	sp|Q96KG7|MEG10_HUMAN^Q96KG7^Q:9-182,H:430-595^41.81%ID^E:1e-20^RecName: Full=Multiple epidermal growth factor-like domains protein 10;^Eukaryota; Metazoa; Chordata; Craniata; Vertebrata; Euteleostomi; Mammalia; Eutheria; Euarchontoglires; Primates; Haplorrhini; Catarrhini; Hominidae; Homo	.	.	.	NOG12793^Calcium ion binding protein	GO:0016323^cellular_component^basolateral plasma membrane`GO:0042995^cellular_component^cell projection`GO:0016021^cellular_component^integral to membrane`GO:0001891^cellular_component^phagocytic cup`GO:0034109^biological_process^homotypic cell-cell adhesion`GO:0055001^biological_process^muscle cell development`GO:0043654^biological_process^recognition of apoptotic cell`GO:0051147^biological_proc…
Muscle	c3663_g1	c3663_g1_i1	sp|Q96KG7|MEG10_HUMAN^Q96KG7^Q:524-3,H:430-595^41.81%ID^E:1e-37^RecName: Full=Multiple epidermal growth factor-like domains protein 10;^Eukaryota; Metazoa; Chordata; Craniata; Vertebrata; Euteleostomi; Mammalia; Eutheria; Euarchontoglires; Primates; Haplorrhini; Catarrhini; Hominidae; Homo	.	cds.c3663_g1_i1|m.18123	3-548[+]	.	.	.	.	.	.
Muscle	c88709_g1	c88709_g1_i1	sp|Q9I7U4|TITIN_DROME^Q9I7U4^Q:473-6,H:4374-4534^36.65%ID^E:5e-26^RecName: Full=Titin;^Eukaryota; Metazoa; Ecdysozoa; Arthropoda; Hexapoda; Insecta; Pterygota; Neoptera; Endopterygota; Diptera; Brachycera; Muscomorpha; Ephydroidea; Drosophilidae; Drosophila; Sophophora	.	cds.c88709_g1_i1|m.18483	3-596[-]	sp|Q9I7U4|TITIN_DROME^Q9I7U4^Q:56-197,H:4391-4534^39.58%ID^E:4e-25^RecName: Full=Titin;^Eukaryota; Metazoa; Ecdysozoa; Arthropoda; Hexapoda; Insecta; Pterygota; Neoptera; Endopterygota; Diptera; Brachycera; Muscomorpha; Ephydroidea; Drosophilidae; Drosophila; Sophophora	PF13927.1^Ig_3^Immunoglobulin domain^58-135^E:9.9e-08`PF07679.11^I-set^Immunoglobulin I-set domain^59-148^E:2e-21`PF13895.1^Ig_2^Immunoglobulin domain^64-148^E:2e-06`PF07679.11^I-set^Immunoglobulin I-set domain^160-198^E:8.6e-07`PF13895.1^Ig_2^Immunoglobulin domain^169-197^E:0.00025	.	.	NOG12793^Calcium ion binding protein	GO:0000794^cellular_component^condensed nuclear chromosome`GO:0005875^cellular_component^microtubule associated complex`GO:0030018^cellular_component^Z disc`GO:0003779^molecular_function^actin binding`GO:0003676^molecular_function^nucleic acid binding`GO:0008307^molecular_function^structural constituent of muscle`GO:0051301^biological_process^cell division`GO:0040011^biological_process^locomotion…
Muscle	c26449_g1	c26449_g1_i1	sp|P91252|GST6_CAEEL^P91252^Q:172-753,H:5-201^37.13%ID^E:3e-35^RecName: Full=Probable glutathione S-transferase 6;^Eukaryota; Metazoa; Ecdysozoa; Nematoda; Chromadorea; Rhabditida; Rhabditoidea; Rhabditidae; Peloderinae; Caenorhabditis	.	cds.c26449_g1_i1|m.18807	154-771[+]	sp|Q21355|GST4_CAEEL^Q21355^Q:5-201,H:3-203^37.81%ID^E:2e-37^RecName: Full=Glutathione S-transferase 4;^Eukaryota; Metazoa; Ecdysozoa; Nematoda; Chromadorea; Rhabditida; Rhabditoidea; Rhabditidae; Peloderinae; Caenorhabditis	PF02798.15^GST_N^Glutathione S-transferase, N-terminal domain^8-75^E:1.8e-14`PF13417.1^GST_N_3^Glutathione S-transferase, N-terminal domain^17-78^E:2.3e-06`PF00043.20^GST_C^Glutathione S-transferase, C-terminal domain^100-188^E:4.2e-10	.	.	COG0625^Glutathione S-transferase	GO:0043292^cellular_component^contractile fiber`GO:0004364^molecular_function^glutathione transferase activity`GO:0006749^biological_process^glutathione metabolic process
Muscle	c24444_g1	c24444_g1_i1	sp|P46735|MYO1B_MOUSE^P46735^Q:468-938,H:10-166^68.15%ID^E:3e-68^RecName: Full=Unconventional myosin-Ib;^Eukaryota; Metazoa; Chordata; Craniata; Vertebrata; Euteleostomi; Mammalia; Eutheria; Euarchontoglires; Glires; Rodentia; Sciurognathi; Muroidea; Muridae; Murinae; Mus; Mus	.	cds.c24444_g1_i1|m.20502	441-938[+]	sp|P46735|MYO1B_MOUSE^P46735^Q:10-166,H:10-166^68.15%ID^E:2e-73^RecName: Full=Unconventional myosin-Ib;^Eukaryota; Metazoa; Chordata; Craniata; Vertebrata; Euteleostomi; Mammalia; Eutheria; Euarchontoglires; Glires; Rodentia; Sciurognathi; Muroidea; Muridae; Murinae; Mus; Mus	PF00063.16^Myosin_head^Myosin head (motor domain)^18-166^E:4.6e-62	.	.	COG5022^Myosin heavy chain	GO:0005903^cellular_component^brush border`GO:0005737^cellular_component^cytoplasm`GO:0030175^cellular_component^filopodium`GO:0016459^cellular_component^myosin complex`GO:0005886^cellular_component^plasma membrane`GO:0005524^molecular_function^ATP binding`GO:0000146^molecular_function^microfilament motor activity`GO:0005547^molecular_function^phosphatidylinositol-3,4,5-trisphosphate binding`GO:0…
Muscle	c46842_g1	c46842_g1_i1	sp|A2ASS6|TITIN_MOUSE^A2ASS6^Q:269-859,H:7905-8099^34.34%ID^E:2e-30^RecName: Full=Titin;^Eukaryota; Metazoa; Chordata; Craniata; Vertebrata; Euteleostomi; Mammalia; Eutheria; Euarchontoglires; Glires; Rodentia; Sciurognathi; Muroidea; Muridae; Murinae; Mus; Mus	.	cds.c46842_g1_i1|m.21335	2-898[+]	sp|A2ASS6|TITIN_MOUSE^A2ASS6^Q:90-286,H:7905-8099^35%ID^E:2e-30^RecName: Full=Titin;^Eukaryota; Metazoa; Chordata; Craniata; Vertebrata; Euteleostomi; Mammalia; Eutheria; Euarchontoglires; Glires; Rodentia; Sciurognathi; Muroidea; Muridae; Murinae; Mus; Mus	PF13927.1^Ig_3^Immunoglobulin domain^92-168^E:0.0027`PF07679.11^I-set^Immunoglobulin I-set domain^93-181^E:4e-21`PF13895.1^Ig_2^Immunoglobulin domain^95-181^E:2.3e-10`PF07686.12^V-set^Immunoglobulin V-set domain^96-169^E:1.7e-07`PF07679.11^I-set^Immunoglobulin I-set domain^191-280^E:8.7e-21`PF13895.1^Ig_2^Immunoglobulin domain^199-280^E:1.3e-12`PF13927.1^Ig_3^Immunoglobulin domain^202-267^E:3.8e-…	.	.	COG0515^Serine/threonine protein kinase	GO:0000794^cellular_component^condensed nuclear chromosome`GO:0031430^cellular_component^M band`GO:0005859^cellular_component^muscle myosin complex`GO:0005865^cellular_component^striated muscle thin filament`GO:0030018^cellular_component^Z disc`GO:0005524^molecular_function^ATP binding`GO:0005509^molecular_function^calcium ion binding`GO:0003676^molecular_function^nucleic acid binding`GO:0004674^…
Muscle	c45505_g1	c45505_g1_i1	sp|Q24498|RY44_DROME^Q24498^Q:2436-7,H:816-1569^40.69%ID^E:0^RecName: Full=Ryanodine receptor 44F;^Eukaryota; Metazoa; Ecdysozoa; Arthropoda; Hexapoda; Insecta; Pterygota; Neoptera; Endopterygota; Diptera; Brachycera; Muscomorpha; Ephydroidea; Drosophilidae; Drosophila; Sophophora	.	cds.c45505_g1_i1|m.21703	395-709[+]	.	.	.	ExpAA=22.48^PredHel=1^Topology=o20-42i	.	.
Muscle	c45505_g1	c45505_g1_i1	sp|Q24498|RY44_DROME^Q24498^Q:2436-7,H:816-1569^40.69%ID^E:0^RecName: Full=Ryanodine receptor 44F;^Eukaryota; Metazoa; Ecdysozoa; Arthropoda; Hexapoda; Insecta; Pterygota; Neoptera; Endopterygota; Diptera; Brachycera; Muscomorpha; Ephydroidea; Drosophilidae; Drosophila; Sophophora	.	cds.c45505_g1_i1|m.21702	1-2451[-]	sp|Q24498|RY44_DROME^Q24498^Q:4-815,H:814-1569^41.22%ID^E:0^RecName: Full=Ryanodine receptor 44F;^Eukaryota; Metazoa; Ecdysozoa; Arthropoda; Hexapoda; Insecta; Pterygota; Neoptera; Endopterygota; Diptera; Brachycera; Muscomorpha; Ephydroidea; Drosophilidae; Drosophila; Sophophora	PF02026.11^RyR^RyR domain^44-134^E:1.7e-25`PF02026.11^RyR^RyR domain^158-250^E:8.9e-31`PF00622.23^SPRY^SPRY domain^286-410^E:3e-23	.	.	NOG247670^Ribosomal protein L35	GO:0016021^cellular_component^integral to membrane`GO:0005875^cellular_component^microtubule associated complex`GO:0033017^cellular_component^sarcoplasmic reticulum membrane`GO:0005509^molecular_function^calcium ion binding`GO:0005219^molecular_function^ryanodine-sensitive calcium-release channel activity`GO:0006874^biological_process^cellular calcium ion homeostasis`GO:0007275^biological_process…
Muscle	c22793_g1	c22793_g1_i3	sp|Q17LW0|MYO7A_AEDAE^Q17LW0^Q:1560-319,H:1746-2158^34.7%ID^E:5e-69^RecName: Full=Myosin-VIIa;^Eukaryota; Metazoa; Ecdysozoa; Arthropoda; Hexapoda; Insecta; Pterygota; Neoptera; Endopterygota; Diptera; Nematocera; Culicoidea; Culicidae; Culicinae; Aedini; Aedes; Stegomyia	.	cds.c22793_g1_i3|m.22703	277-1668[-]	sp|P97479|MYO7A_MOUSE^P97479^Q:38-455,H:1801-2214^36.19%ID^E:4e-75^RecName: Full=Unconventional myosin-VIIa;^Eukaryota; Metazoa; Chordata; Craniata; Vertebrata; Euteleostomi; Mammalia; Eutheria; Euarchontoglires; Glires; Rodentia; Sciurognathi; Muroidea; Muridae; Murinae; Mus; Mus	PF00784.12^MyTH4^MyTH4 domain^40-120^E:3.5e-20`PF00373.13^FERM_M^FERM central domain^254-356^E:2.8e-10	.	.	COG5022^Myosin heavy chain	GO:0016324^cellular_component^apical plasma membrane`GO:0005938^cellular_component^cell cortex`GO:0005829^cellular_component^cytosol`GO:0005765^cellular_component^lysosomal membrane`GO:0042470^cellular_component^melanosome`GO:0016459^cellular_component^myosin complex`GO:0032391^cellular_component^photoreceptor connecting cilium`GO:0001917^cellular_component^photoreceptor inner segment`GO:0001750^…
Muscle	c22715_g1	c22715_g1_i1	sp|P09471|GNAO_HUMAN^P09471^Q:1378-236,H:5-349^32.72%ID^E:3e-58^RecName: Full=Guanine nucleotide-binding protein G(o) subunit alpha;^Eukaryota; Metazoa; Chordata; Craniata; Vertebrata; Euteleostomi; Mammalia; Eutheria; Euarchontoglires; Primates; Haplorrhini; Catarrhini; Hominidae; Homo	.	cds.c22715_g1_i1|m.22939	879-1184[+]	.	.	.	.	.	.
Muscle	c22715_g1	c22715_g1_i1	sp|P09471|GNAO_HUMAN^P09471^Q:1378-236,H:5-349^32.72%ID^E:3e-58^RecName: Full=Guanine nucleotide-binding protein G(o) subunit alpha;^Eukaryota; Metazoa; Chordata; Craniata; Vertebrata; Euteleostomi; Mammalia; Eutheria; Euarchontoglires; Primates; Haplorrhini; Catarrhini; Hominidae; Homo	.	cds.c22715_g1_i1|m.22938	218-1429[-]	sp|P09471|GNAO_HUMAN^P09471^Q:18-403,H:5-354^32.56%ID^E:1e-68^RecName: Full=Guanine nucleotide-binding protein G(o) subunit alpha;^Eukaryota; Metazoa; Chordata; Craniata; Vertebrata; Euteleostomi; Mammalia; Eutheria; Euarchontoglires; Primates; Haplorrhini; Catarrhini; Hominidae; Homo	PF00503.15^G-alpha^G-protein alpha subunit^23-401^E:4.1e-93`PF00025.16^Arf^ADP-ribosylation factor family^230-326^E:7.2e-09	.	.	.	GO:0005834^cellular_component^heterotrimeric G-protein complex`GO:0031683^molecular_function^G-protein beta/gamma-subunit complex binding`GO:0031821^molecular_function^G-protein coupled serotonin receptor binding`GO:0005525^molecular_function^GTP binding`GO:0003924^molecular_function^GTPase activity`GO:0046872^molecular_function^metal ion binding`GO:0004871^molecular_function^signal transducer ac…
Muscle	c2566_g1	c2566_g1_i1	sp|A2ASS6|TITIN_MOUSE^A2ASS6^Q:1202-135,H:21110-21465^42.98%ID^E:6e-90^RecName: Full=Titin;^Eukaryota; Metazoa; Chordata; Craniata; Vertebrata; Euteleostomi; Mammalia; Eutheria; Euarchontoglires; Glires; Rodentia; Sciurognathi; Muroidea; Muridae; Murinae; Mus; Mus	.	cds.c2566_g1_i1|m.23598	3-1208[-]	sp|A2ASS6|TITIN_MOUSE^A2ASS6^Q:3-358,H:21110-21465^42.98%ID^E:1e-87^RecName: Full=Titin;^Eukaryota; Metazoa; Chordata; Craniata; Vertebrata; Euteleostomi; Mammalia; Eutheria; Euarchontoglires; Glires; Rodentia; Sciurognathi; Muroidea; Muridae; Murinae; Mus; Mus	PF07679.11^I-set^Immunoglobulin I-set domain^2-67^E:8.6e-09`PF13895.1^Ig_2^Immunoglobulin domain^2-59^E:0.017`PF00041.16^fn3^Fibronectin type III domain^72-154^E:2.9e-16`PF00041.16^fn3^Fibronectin type III domain^171-256^E:3.2e-14`PF00041.16^fn3^Fibronectin type III domain^274-358^E:1.9e-16	.	.	COG0515^Serine/threonine protein kinase	GO:0000794^cellular_component^condensed nuclear chromosome`GO:0031430^cellular_component^M band`GO:0005859^cellular_component^muscle myosin complex`GO:0005865^cellular_component^striated muscle thin filament`GO:0030018^cellular_component^Z disc`GO:0005524^molecular_function^ATP binding`GO:0005509^molecular_function^calcium ion binding`GO:0003676^molecular_function^nucleic acid binding`GO:0004674^…
Muscle	c2566_g1	c2566_g1_i1	sp|A2ASS6|TITIN_MOUSE^A2ASS6^Q:1202-135,H:21110-21465^42.98%ID^E:6e-90^RecName: Full=Titin;^Eukaryota; Metazoa; Chordata; Craniata; Vertebrata; Euteleostomi; Mammalia; Eutheria; Euarchontoglires; Glires; Rodentia; Sciurognathi; Muroidea; Muridae; Murinae; Mus; Mus	.	cds.c2566_g1_i1|m.23599	476-790[-]	.	.	.	.	.	.
Muscle	c84303_g1	c84303_g1_i1	sp|P08799|MYS2_DICDI^P08799^Q:1-288,H:302-398^46.39%ID^E:1e-17^RecName: Full=Myosin-2 heavy chain;^Eukaryota; Amoebozoa; Mycetozoa; Dictyosteliida; Dictyostelium	.	.	.	.	.	.	.	COG5022^Myosin heavy chain	GO:0042641^cellular_component^actomyosin`GO:0005826^cellular_component^actomyosin contractile ring`GO:0045179^cellular_component^apical cortex`GO:0032009^cellular_component^early phagosome`GO:0032982^cellular_component^myosin filament`GO:0016460^cellular_component^myosin II complex`GO:0001931^cellular_component^uropod`GO:0051015^molecular_function^actin filament binding`GO:0030898^molecular_funct…	.
Muscle	c84956_g1	c84956_g1_i1	sp|O08858|SSR5_MOUSE^O08858^Q:96-203,H:290-323^55.56%ID^E:3e-06^RecName: Full=Somatostatin receptor type 5;^Eukaryota; Metazoa; Chordata; Craniata; Vertebrata; Euteleostomi; Mammalia; Eutheria; Euarchontoglires; Glires; Rodentia; Sciurognathi; Muroidea; Muridae; Murinae; Mus; Mus	.	cds.c84956_g1_i1|m.23934	3-308[+]	sp|P30874|SSR2_HUMAN^P30874^Q:4-71,H:274-336^39.71%ID^E:3e-06^RecName: Full=Somatostatin receptor type 2;^Eukaryota; Metazoa; Chordata; Craniata; Vertebrata; Euteleostomi; Mammalia; Eutheria; Euarchontoglires; Primates; Haplorrhini; Catarrhini; Hominidae; Homo	.	.	ExpAA=19.84^PredHel=1^Topology=o29-48i	.	GO:0005737^cellular_component^cytoplasm`GO:0005887^cellular_component^integral to plasma membrane`GO:0004994^molecular_function^somatostatin receptor activity`GO:0007193^biological_process^adenylate cyclase-inhibiting G-protein coupled receptor signaling pathway`GO:0071392^biological_process^cellular response to estradiol stimulus`GO:0071385^biological_process^cellular response to glucocorticoid …
Muscle	c34188_g1	c34188_g1_i1	sp|Q5W0Q7|USPL1_HUMAN^Q5W0Q7^Q:9570-8410,H:149-502^29.56%ID^E:5e-39^RecName: Full=SUMO-specific isopeptidase USPL1;^Eukaryota; Metazoa; Chordata; Craniata; Vertebrata; Euteleostomi; Mammalia; Eutheria; Euarchontoglires; Primates; Haplorrhini; Catarrhini; Hominidae; Homo	.	cds.c34188_g1_i1|m.24046	11118-12545[-]	.	.	.	.	.	.
Muscle	c34188_g1	c34188_g1_i1	sp|Q5W0Q7|USPL1_HUMAN^Q5W0Q7^Q:9570-8410,H:149-502^29.56%ID^E:5e-39^RecName: Full=SUMO-specific isopeptidase USPL1;^Eukaryota; Metazoa; Chordata; Craniata; Vertebrata; Euteleostomi; Mammalia; Eutheria; Euarchontoglires; Primates; Haplorrhini; Catarrhini; Hominidae; Homo	.	cds.c34188_g1_i1|m.24047	4436-4783[+]	.	.	.	ExpAA=47.68^PredHel=2^Topology=i7-26o56-78i	.	.
Muscle	c34188_g1	c34188_g1_i1	sp|Q5W0Q7|USPL1_HUMAN^Q5W0Q7^Q:9570-8410,H:149-502^29.56%ID^E:5e-39^RecName: Full=SUMO-specific isopeptidase USPL1;^Eukaryota; Metazoa; Chordata; Craniata; Vertebrata; Euteleostomi; Mammalia; Eutheria; Euarchontoglires; Primates; Haplorrhini; Catarrhini; Hominidae; Homo	.	cds.c34188_g1_i1|m.24048	6408-6713[-]	.	.	.	.	.	.
Muscle	c34188_g1	c34188_g1_i1	sp|Q5W0Q7|USPL1_HUMAN^Q5W0Q7^Q:9570-8410,H:149-502^29.56%ID^E:5e-39^RecName: Full=SUMO-specific isopeptidase USPL1;^Eukaryota; Metazoa; Chordata; Craniata; Vertebrata; Euteleostomi; Mammalia; Eutheria; Euarchontoglires; Primates; Haplorrhini; Catarrhini; Hominidae; Homo	.	cds.c34188_g1_i1|m.24045	3115-10980[-]	sp|Q5W0Q7|USPL1_HUMAN^Q5W0Q7^Q:417-857,H:105-502^28.67%ID^E:2e-45^RecName: Full=SUMO-specific isopeptidase USPL1;^Eukaryota; Metazoa; Chordata; Craniata; Vertebrata; Euteleostomi; Mammalia; Eutheria; Euarchontoglires; Primates; Haplorrhini; Catarrhini; Hominidae; Homo	.	.	.	NOG39418^Ubiquitin specific peptidase like 1	GO:0015030^cellular_component^Cajal body`GO:0032183^molecular_function^SUMO binding`GO:0070140^molecular_function^SUMO-specific isopeptidase activity`GO:0004221^molecular_function^ubiquitin thiolesterase activity`GO:0030576^biological_process^Cajal body organization`GO:0008283^biological_process^cell proliferation`GO:0016926^biological_process^protein desumoylation`GO:0006511^biological_process^u…
Muscle	c34188_g1	c34188_g1_i2	sp|Q5W0Q7|USPL1_HUMAN^Q5W0Q7^Q:9566-8409,H:151-502^29.72%ID^E:4e-39^RecName: Full=SUMO-specific isopeptidase USPL1;^Eukaryota; Metazoa; Chordata; Craniata; Vertebrata; Euteleostomi; Mammalia; Eutheria; Euarchontoglires; Primates; Haplorrhini; Catarrhini; Hominidae; Homo	.	cds.c34188_g1_i2|m.24052	6407-6712[-]	.	.	.	.	.	.
Muscle	c34188_g1	c34188_g1_i2	sp|Q5W0Q7|USPL1_HUMAN^Q5W0Q7^Q:9566-8409,H:151-502^29.72%ID^E:4e-39^RecName: Full=SUMO-specific isopeptidase USPL1;^Eukaryota; Metazoa; Chordata; Craniata; Vertebrata; Euteleostomi; Mammalia; Eutheria; Euarchontoglires; Primates; Haplorrhini; Catarrhini; Hominidae; Homo	.	cds.c34188_g1_i2|m.24049	3114-10967[-]	sp|Q5W0Q7|USPL1_HUMAN^Q5W0Q7^Q:417-853,H:105-502^28.77%ID^E:1e-45^RecName: Full=SUMO-specific isopeptidase USPL1;^Eukaryota; Metazoa; Chordata; Craniata; Vertebrata; Euteleostomi; Mammalia; Eutheria; Euarchontoglires; Primates; Haplorrhini; Catarrhini; Hominidae; Homo	.	.	.	NOG39418^Ubiquitin specific peptidase like 1	GO:0015030^cellular_component^Cajal body`GO:0032183^molecular_function^SUMO binding`GO:0070140^molecular_function^SUMO-specific isopeptidase activity`GO:0004221^molecular_function^ubiquitin thiolesterase activity`GO:0030576^biological_process^Cajal body organization`GO:0008283^biological_process^cell proliferation`GO:0016926^biological_process^protein desumoylation`GO:0006511^biological_process^u…
Muscle	c34188_g1	c34188_g1_i2	sp|Q5W0Q7|USPL1_HUMAN^Q5W0Q7^Q:9566-8409,H:151-502^29.72%ID^E:4e-39^RecName: Full=SUMO-specific isopeptidase USPL1;^Eukaryota; Metazoa; Chordata; Craniata; Vertebrata; Euteleostomi; Mammalia; Eutheria; Euarchontoglires; Primates; Haplorrhini; Catarrhini; Hominidae; Homo	.	cds.c34188_g1_i2|m.24051	4435-4782[+]	.	.	.	ExpAA=47.68^PredHel=2^Topology=i7-26o56-78i	.	.
Muscle	c34188_g1	c34188_g1_i2	sp|Q5W0Q7|USPL1_HUMAN^Q5W0Q7^Q:9566-8409,H:151-502^29.72%ID^E:4e-39^RecName: Full=SUMO-specific isopeptidase USPL1;^Eukaryota; Metazoa; Chordata; Craniata; Vertebrata; Euteleostomi; Mammalia; Eutheria; Euarchontoglires; Primates; Haplorrhini; Catarrhini; Hominidae; Homo	.	cds.c34188_g1_i2|m.24050	11105-12532[-]	.	.	.	.	.	.
Muscle	c34238_g2	c34238_g2_i1	sp|A1ZA47|ZASP_DROME^A1ZA47^Q:1118-870,H:7-88^51.81%ID^E:1e-17^RecName: Full=PDZ and LIM domain protein Zasp;^Eukaryota; Metazoa; Ecdysozoa; Arthropoda; Hexapoda; Insecta; Pterygota; Neoptera; Endopterygota; Diptera; Brachycera; Muscomorpha; Ephydroidea; Drosophilidae; Drosophila; Sophophora	.	cds.c34238_g2_i1|m.24423	371-823[-]	.	.	.	.	.	.
Muscle	c34238_g2	c34238_g2_i1	sp|A1ZA47|ZASP_DROME^A1ZA47^Q:1118-870,H:7-88^51.81%ID^E:1e-17^RecName: Full=PDZ and LIM domain protein Zasp;^Eukaryota; Metazoa; Ecdysozoa; Arthropoda; Hexapoda; Insecta; Pterygota; Neoptera; Endopterygota; Diptera; Brachycera; Muscomorpha; Ephydroidea; Drosophilidae; Drosophila; Sophophora	.	cds.c34238_g2_i1|m.24421	3-1133[-]	sp|A1ZA47|ZASP_DROME^A1ZA47^Q:6-88,H:7-88^51.81%ID^E:1e-19^RecName: Full=PDZ and LIM domain protein Zasp;^Eukaryota; Metazoa; Ecdysozoa; Arthropoda; Hexapoda; Insecta; Pterygota; Neoptera; Endopterygota; Diptera; Brachycera; Muscomorpha; Ephydroidea; Drosophilidae; Drosophila; Sophophora	PF00595.19^PDZ^PDZ domain (Also known as DHR or GLGF)^10-86^E:8.8e-14	.	.	.	GO:0015629^cellular_component^actin cytoskeleton`GO:0005927^cellular_component^muscle tendon junction`GO:0030018^cellular_component^Z disc`GO:0046872^molecular_function^metal ion binding`GO:0051371^molecular_function^muscle alpha-actinin binding`GO:0008270^molecular_function^zinc ion binding`GO:0061061^biological_process^muscle structure development`GO:0001952^biological_process^regulation of cel…
Muscle	c34238_g2	c34238_g2_i1	sp|A1ZA47|ZASP_DROME^A1ZA47^Q:1118-870,H:7-88^51.81%ID^E:1e-17^RecName: Full=PDZ and LIM domain protein Zasp;^Eukaryota; Metazoa; Ecdysozoa; Arthropoda; Hexapoda; Insecta; Pterygota; Neoptera; Endopterygota; Diptera; Brachycera; Muscomorpha; Ephydroidea; Drosophilidae; Drosophila; Sophophora	.	cds.c34238_g2_i1|m.24422	105-650[+]	.	.	.	.	.	.
Muscle	c34238_g2	c34238_g2_i2	sp|A1ZA47|ZASP_DROME^A1ZA47^Q:1088-831,H:7-91^52.33%ID^E:3e-19^RecName: Full=PDZ and LIM domain protein Zasp;^Eukaryota; Metazoa; Ecdysozoa; Arthropoda; Hexapoda; Insecta; Pterygota; Neoptera; Endopterygota; Diptera; Brachycera; Muscomorpha; Ephydroidea; Drosophilidae; Drosophila; Sophophora	.	cds.c34238_g2_i2|m.24426	371-823[-]	.	.	.	.	.	.
Muscle	c34238_g2	c34238_g2_i2	sp|A1ZA47|ZASP_DROME^A1ZA47^Q:1088-831,H:7-91^52.33%ID^E:3e-19^RecName: Full=PDZ and LIM domain protein Zasp;^Eukaryota; Metazoa; Ecdysozoa; Arthropoda; Hexapoda; Insecta; Pterygota; Neoptera; Endopterygota; Diptera; Brachycera; Muscomorpha; Ephydroidea; Drosophilidae; Drosophila; Sophophora	.	cds.c34238_g2_i2|m.24425	105-650[+]	.	.	.	.	.	.
Muscle	c34238_g2	c34238_g2_i2	sp|A1ZA47|ZASP_DROME^A1ZA47^Q:1088-831,H:7-91^52.33%ID^E:3e-19^RecName: Full=PDZ and LIM domain protein Zasp;^Eukaryota; Metazoa; Ecdysozoa; Arthropoda; Hexapoda; Insecta; Pterygota; Neoptera; Endopterygota; Diptera; Brachycera; Muscomorpha; Ephydroidea; Drosophilidae; Drosophila; Sophophora	.	cds.c34238_g2_i2|m.24424	3-1103[-]	sp|A1ZA47|ZASP_DROME^A1ZA47^Q:6-91,H:7-91^52.33%ID^E:3e-21^RecName: Full=PDZ and LIM domain protein Zasp;^Eukaryota; Metazoa; Ecdysozoa; Arthropoda; Hexapoda; Insecta; Pterygota; Neoptera; Endopterygota; Diptera; Brachycera; Muscomorpha; Ephydroidea; Drosophilidae; Drosophila; Sophophora	PF00595.19^PDZ^PDZ domain (Also known as DHR or GLGF)^10-86^E:8.5e-14	.	.	.	GO:0015629^cellular_component^actin cytoskeleton`GO:0005927^cellular_component^muscle tendon junction`GO:0030018^cellular_component^Z disc`GO:0046872^molecular_function^metal ion binding`GO:0051371^molecular_function^muscle alpha-actinin binding`GO:0008270^molecular_function^zinc ion binding`GO:0061061^biological_process^muscle structure development`GO:0001952^biological_process^regulation of cel…
[truncated: 72 more rows]
